# Supplementary material for: Identification of protein biomarkers associated with congenital diaphragmatic hernia in human amniotic fluid
Source: Sci Rep. 2023 Sep 19;13:15483. doi: 10.1038/s41598-023-42576-2 (PMC10509251; doi:10.1038/s41598-023-42576-2)
Supplement: Supplementary file 2 — Supplementary Information 2. [file 41598_2023_42576_MOESM2_ESM.xlsx]

## Sheet: Proteins
Accession	Description	Marked as	Coverage [%]	# Peptides	# PSMs	# Unique Peptides
P31946	14-3-3 protein beta/alpha OS=Homo sapiens OX=9606 GN=YWHAB PE=1 SV=3		47	19	166	10
P62258	14-3-3 protein epsilon OS=Homo sapiens OX=9606 GN=YWHAE PE=1 SV=1		41	18	196	14
Q04917	14-3-3 protein eta OS=Homo sapiens OX=9606 GN=YWHAH PE=1 SV=4		13	5	65	1
P61981	14-3-3 protein gamma OS=Homo sapiens OX=9606 GN=YWHAG PE=1 SV=2		46	10	115	6
P31947	14-3-3 protein sigma OS=Homo sapiens OX=9606 GN=SFN PE=1 SV=1		69	20	198	16
P27348	14-3-3 protein theta OS=Homo sapiens OX=9606 GN=YWHAQ PE=1 SV=1		38	13	124	6
P63104	14-3-3 protein zeta/delta OS=Homo sapiens OX=9606 GN=YWHAZ PE=1 SV=1		60	33	401	22
Q9BRK5	45 kDa calcium-binding protein OS=Homo sapiens OX=9606 GN=SDF4 PE=1 SV=1		17	4	28	4
P21589	5'-nucleotidase OS=Homo sapiens OX=9606 GN=NT5E PE=1 SV=1		15	6	15	6
P05387	60S acidic ribosomal protein P2 OS=Homo sapiens OX=9606 GN=RPLP2 PE=1 SV=1		39	3	12	3
P52209	6-phosphogluconate dehydrogenase, decarboxylating OS=Homo sapiens OX=9606 GN=PGD PE=1 SV=3		23	8	21	8
O95336	6-phosphogluconolactonase OS=Homo sapiens OX=9606 GN=PGLS PE=1 SV=2		22	3	19	3
P08253	72 kDa type IV collagenase OS=Homo sapiens OX=9606 GN=MMP2 PE=1 SV=2	ECM	48	45	353	42
Q9UHI8	A disintegrin and metalloproteinase with thrombospondin motifs 1 OS=Homo sapiens OX=9606 GN=ADAMTS1 PE=1 SV=4	ECM	18	39	462	39
O95450	A disintegrin and metalloproteinase with thrombospondin motifs 2 OS=Homo sapiens OX=9606 GN=ADAMTS2 PE=2 SV=2	ECM	6	6	25	6
P68032	Actin, alpha cardiac muscle 1 OS=Homo sapiens OX=9606 GN=ACTC1 PE=1 SV=1		44	25	352	5
P60709	Actin, cytoplasmic 1 OS=Homo sapiens OX=9606 GN=ACTB PE=1 SV=1		68	49	667	20
P46108	Adapter molecule crk OS=Homo sapiens OX=9606 GN=CRK PE=1 SV=2		25	4	10	4
P54819	Adenylate kinase 2, mitochondrial OS=Homo sapiens OX=9606 GN=AK2 PE=1 SV=2		10	2	4	2
Q01518	Adenylyl cyclase-associated protein 1 OS=Homo sapiens OX=9606 GN=CAP1 PE=1 SV=5		15	5	33	5
O94910	Adhesion G protein-coupled receptor L1 OS=Homo sapiens OX=9606 GN=ADGRL1 PE=1 SV=1		3	2	7	2
Q9Y653	Adhesion G-protein coupled receptor G1 OS=Homo sapiens OX=9606 GN=ADGRG1 PE=1 SV=2		5	2	9	2
Q8IUX7	Adipocyte enhancer-binding protein 1 OS=Homo sapiens OX=9606 GN=AEBP1 PE=1 SV=1	ECM	13	9	24	9
Q15847	Adipogenesis regulatory factor OS=Homo sapiens OX=9606 GN=ADIRF PE=1 SV=1		59	2	8	2
Q10588	ADP-ribosyl cyclase/cyclic ADP-ribose hydrolase 2 OS=Homo sapiens OX=9606 GN=BST1 PE=1 SV=2		13	4	13	4
Q9UKK9	ADP-sugar pyrophosphatase OS=Homo sapiens OX=9606 GN=NUDT5 PE=1 SV=1		18	3	8	3
P43652	Afamin OS=Homo sapiens OX=9606 GN=AFM PE=1 SV=1		43	51	494	51
P16112	Aggrecan core protein OS=Homo sapiens OX=9606 GN=ACAN PE=1 SV=3	ECM	2	2	2	2
P14550	Alcohol dehydrogenase [NADP(+)] OS=Homo sapiens OX=9606 GN=AKR1A1 PE=1 SV=3		24	8	42	8
P15121	Aldose reductase OS=Homo sapiens OX=9606 GN=AKR1B1 PE=1 SV=3		17	3	4	3
P05186	Alkaline phosphatase, tissue-nonspecific isozyme OS=Homo sapiens OX=9606 GN=ALPL PE=1 SV=4		15	5	21	5
P02763	Alpha-1-acid glycoprotein 1 OS=Homo sapiens OX=9606 GN=ORM1 PE=1 SV=1		41	32	392	27
P19652	Alpha-1-acid glycoprotein 2 OS=Homo sapiens OX=9606 GN=ORM2 PE=1 SV=2		35	17	166	12
P01011	Alpha-1-antichymotrypsin OS=Homo sapiens OX=9606 GN=SERPINA3 PE=1 SV=2	ECM	68	86	1728	79
P01009	Alpha-1-antitrypsin OS=Homo sapiens OX=9606 GN=SERPINA1 PE=1 SV=3	ECM	73	86	1126	84
P04217	Alpha-1B-glycoprotein OS=Homo sapiens OX=9606 GN=A1BG PE=1 SV=4		63	107	2142	107
P08697	Alpha-2-antiplasmin OS=Homo sapiens OX=9606 GN=SERPINF2 PE=1 SV=3	ECM	65	71	958	71
P02765	Alpha-2-HS-glycoprotein OS=Homo sapiens OX=9606 GN=AHSG PE=1 SV=2		72	133	5324	133
P01023	Alpha-2-macroglobulin OS=Homo sapiens OX=9606 GN=A2M PE=1 SV=3	ECM	30	28	94	23
A8K2U0	Alpha-2-macroglobulin-like protein 1 OS=Homo sapiens OX=9606 GN=A2ML1 PE=1 SV=3	ECM	43	80	584	80
O43707	Alpha-actinin-4 OS=Homo sapiens OX=9606 GN=ACTN4 PE=1 SV=2		50	64	448	42
P04745	Alpha-amylase 1 OS=Homo sapiens OX=9606 GN=AMY1A PE=1 SV=2		53	38	246	38
P06733	Alpha-enolase OS=Homo sapiens OX=9606 GN=ENO1 PE=1 SV=2		41	20	126	17
P02771	Alpha-fetoprotein OS=Homo sapiens OX=9606 GN=AFP PE=1 SV=1		74	128	1120	128
Q9NZD4	Alpha-hemoglobin-stabilizing protein OS=Homo sapiens OX=9606 GN=AHSP PE=1 SV=1		13	2	9	2
P00709	Alpha-lactalbumin OS=Homo sapiens OX=9606 GN=LALBA PE=1 SV=1		69	20	133	20
Q16706	Alpha-mannosidase 2 OS=Homo sapiens OX=9606 GN=MAN2A1 PE=1 SV=2		8	6	13	6
P54802	Alpha-N-acetylglucosaminidase OS=Homo sapiens OX=9606 GN=NAGLU PE=1 SV=2		6	3	22	3
P15144	Aminopeptidase N OS=Homo sapiens OX=9606 GN=ANPEP PE=1 SV=4		35	33	151	33
P05067	Amyloid-beta A4 protein OS=Homo sapiens OX=9606 GN=APP PE=1 SV=3		14	10	23	10
Q06481	Amyloid-like protein 2 OS=Homo sapiens OX=9606 GN=APLP2 PE=1 SV=2		4	2	4	2
P03950	Angiogenin OS=Homo sapiens OX=9606 GN=ANG PE=1 SV=1		24	3	8	3
O95841	Angiopoietin-related protein 1 OS=Homo sapiens OX=9606 GN=ANGPTL1 PE=2 SV=1	ECM	3	2	2	2
Q9UKU9	Angiopoietin-related protein 2 OS=Homo sapiens OX=9606 GN=ANGPTL2 PE=1 SV=1	ECM	13	6	33	6
Q9BYF1	Angiotensin-converting enzyme 2 OS=Homo sapiens OX=9606 GN=ACE2 PE=1 SV=2		31	17	54	17
P12821	Angiotensin-converting enzyme OS=Homo sapiens OX=9606 GN=ACE PE=1 SV=1		5	9	19	9
P01019	Angiotensinogen OS=Homo sapiens OX=9606 GN=AGT PE=1 SV=1	ECM	79	181	4790	181
P04083	Annexin A1 OS=Homo sapiens OX=9606 GN=ANXA1 PE=1 SV=2	ECM	60	42	390	42
P12429	Annexin A3 OS=Homo sapiens OX=9606 GN=ANXA3 PE=1 SV=3	ECM	12	3	8	3
P08758	Annexin A5 OS=Homo sapiens OX=9606 GN=ANXA5 PE=1 SV=2	ECM	24	6	14	6
Q9H6X2	Anthrax toxin receptor 1 OS=Homo sapiens OX=9606 GN=ANTXR1 PE=1 SV=2		17	8	62	8
P03973	Antileukoproteinase OS=Homo sapiens OX=9606 GN=SLPI PE=1 SV=2		30	13	117	13
P01008	Antithrombin-III OS=Homo sapiens OX=9606 GN=SERPINC1 PE=1 SV=1	ECM	74	122	2639	122
P02647	Apolipoprotein A-I OS=Homo sapiens OX=9606 GN=APOA1 PE=1 SV=1		54	34	418	34
P02652	Apolipoprotein A-II OS=Homo sapiens OX=9606 GN=APOA2 PE=1 SV=1		69	20	254	20
P06727	Apolipoprotein A-IV OS=Homo sapiens OX=9606 GN=APOA4 PE=1 SV=3		76	90	1249	90
P04114	Apolipoprotein B-100 OS=Homo sapiens OX=9606 GN=APOB PE=1 SV=2		1	2	4	2
P02655	Apolipoprotein C-II OS=Homo sapiens OX=9606 GN=APOC2 PE=1 SV=1		21	2	5	2
P05090	Apolipoprotein D OS=Homo sapiens OX=9606 GN=APOD PE=1 SV=1		26	6	60	6
P02649	Apolipoprotein E OS=Homo sapiens OX=9606 GN=APOE PE=1 SV=1		30	9	47	9
P15289	Arylsulfatase A OS=Homo sapiens OX=9606 GN=ARSA PE=1 SV=3		8	2	3	2
P07307	Asialoglycoprotein receptor 2 OS=Homo sapiens OX=9606 GN=ASGR2 PE=1 SV=2		23	7	40	7
P17174	Aspartate aminotransferase, cytoplasmic OS=Homo sapiens OX=9606 GN=GOT1 PE=1 SV=3		25	7	28	7
O75882	Attractin OS=Homo sapiens OX=9606 GN=ATRN PE=1 SV=2		3	3	3	3
P50895	Basal cell adhesion molecule OS=Homo sapiens OX=9606 GN=BCAM PE=1 SV=2		11	8	28	8
P98160	Basement membrane-specific heparan sulfate proteoglycan core protein OS=Homo sapiens OX=9606 GN=HSPG2 PE=1 SV=4	ECM	26	138	1686	138
Q04118	Basic salivary proline-rich protein 3 OS=Homo sapiens OX=9606 GN=PRB3 PE=1 SV=2		15	10	105	10
P10163	Basic salivary proline-rich protein 4 OS=Homo sapiens OX=9606 GN=PRB4 PE=1 SV=4		7	2	19	2
P15291	Beta-1,4-galactosyltransferase 1 OS=Homo sapiens OX=9606 GN=B4GALT1 PE=1 SV=5		24	10	43	10
O43505	Beta-1,4-glucuronyltransferase 1 OS=Homo sapiens OX=9606 GN=B4GAT1 PE=1 SV=1		32	7	19	7
P02749	Beta-2-glycoprotein 1 OS=Homo sapiens OX=9606 GN=APOH PE=1 SV=3		59	68	867	68
P61769	Beta-2-microglobulin OS=Homo sapiens OX=9606 GN=B2M PE=1 SV=1		63	56	1423	56
Q562R1	Beta-actin-like protein 2 OS=Homo sapiens OX=9606 GN=ACTBL2 PE=1 SV=2		18	17	208	4
Q96KN2	Beta-Ala-His dipeptidase OS=Homo sapiens OX=9606 GN=CNDP1 PE=1 SV=4		27	11	65	11
P60022	Beta-defensin 1 OS=Homo sapiens OX=9606 GN=DEFB1 PE=1 SV=1		34	4	32	4
P06865	Beta-hexosaminidase subunit alpha OS=Homo sapiens OX=9606 GN=HEXA PE=1 SV=2		10	5	23	5
P07686	Beta-hexosaminidase subunit beta OS=Homo sapiens OX=9606 GN=HEXB PE=1 SV=3		31	14	87	14
P08118	Beta-microseminoprotein OS=Homo sapiens OX=9606 GN=MSMB PE=1 SV=1		53	6	35	6
P21810	Biglycan OS=Homo sapiens OX=9606 GN=BGN PE=1 SV=2	ECM	11	2	8	2
P07738	Bisphosphoglycerate mutase OS=Homo sapiens OX=9606 GN=BPGM PE=1 SV=2		20	4	17	4
Q13867	Bleomycin hydrolase OS=Homo sapiens OX=9606 GN=BLMH PE=1 SV=1		36	16	74	16
P13727	Bone marrow proteoglycan OS=Homo sapiens OX=9606 GN=PRG2 PE=1 SV=2	ECM	67	60	1426	60
P13497	Bone morphogenetic protein 1 OS=Homo sapiens OX=9606 GN=BMP1 PE=1 SV=2	ECM	6	10	51	10
Q9NP55	BPI fold-containing family A member 1 OS=Homo sapiens OX=9606 GN=BPIFA1 PE=1 SV=1		38	14	82	14
Q8TDL5	BPI fold-containing family B member 1 OS=Homo sapiens OX=9606 GN=BPIFB1 PE=1 SV=1		46	24	154	24
Q8N4F0	BPI fold-containing family B member 2 OS=Homo sapiens OX=9606 GN=BPIFB2 PE=1 SV=2		32	17	209	17
P59827	BPI fold-containing family B member 4 OS=Homo sapiens OX=9606 GN=BPIFB4 PE=2 SV=2		11	7	26	7
P80723	Brain acid soluble protein 1 OS=Homo sapiens OX=9606 GN=BASP1 PE=1 SV=2		70	13	150	13
P04003	C4b-binding protein alpha chain OS=Homo sapiens OX=9606 GN=C4BPA PE=1 SV=2		24	11	23	11
P12830	Cadherin-1 OS=Homo sapiens OX=9606 GN=CDH1 PE=1 SV=3		28	27	339	27
P55287	Cadherin-11 OS=Homo sapiens OX=9606 GN=CDH11 PE=1 SV=2		23	20	102	20
P55291	Cadherin-15 OS=Homo sapiens OX=9606 GN=CDH15 PE=1 SV=1		10	8	21	8
P19022	Cadherin-2 OS=Homo sapiens OX=9606 GN=CDH2 PE=1 SV=4		15	13	72	13
Q9BYE9	Cadherin-related family member 2 OS=Homo sapiens OX=9606 GN=CDHR2 PE=1 SV=2		9	12	33	12
Q9HBB8	Cadherin-related family member 5 OS=Homo sapiens OX=9606 GN=CDHR5 PE=1 SV=3		2	4	11	4
A8K7I4	Calcium-activated chloride channel regulator 1 OS=Homo sapiens OX=9606 GN=CLCA1 PE=1 SV=3		38	27	78	27
Q13938	Calcyphosin OS=Homo sapiens OX=9606 GN=CAPS PE=1 SV=2		13	4	13	4
P0DP25	Calmodulin-3 OS=Homo sapiens OX=9606 GN=CALM3 PE=1 SV=1		50	14	156	12
P27482	Calmodulin-like protein 3 OS=Homo sapiens OX=9606 GN=CALML3 PE=1 SV=2		49	12	81	10
Q9NZT1	Calmodulin-like protein 5 OS=Homo sapiens OX=9606 GN=CALML5 PE=1 SV=2		71	19	109	19
P07384	Calpain-1 catalytic subunit OS=Homo sapiens OX=9606 GN=CAPN1 PE=1 SV=1		7	6	19	6
P27797	Calreticulin OS=Homo sapiens OX=9606 GN=CALR PE=1 SV=1	ECM	56	32	451	32
O94985	Calsyntenin-1 OS=Homo sapiens OX=9606 GN=CLSTN1 PE=1 SV=1		22	18	94	18
P00915	Carbonic anhydrase 1 OS=Homo sapiens OX=9606 GN=CA1 PE=1 SV=2		67	32	360	32
P00918	Carbonic anhydrase 2 OS=Homo sapiens OX=9606 GN=CA2 PE=1 SV=2		28	7	18	6
P07451	Carbonic anhydrase 3 OS=Homo sapiens OX=9606 GN=CA3 PE=1 SV=3		33	6	18	5
P23280	Carbonic anhydrase 6 OS=Homo sapiens OX=9606 GN=CA6 PE=1 SV=3		10	2	4	2
P15085	Carboxypeptidase A1 OS=Homo sapiens OX=9606 GN=CPA1 PE=1 SV=2		26	10	23	10
Q96IY4	Carboxypeptidase B2 OS=Homo sapiens OX=9606 GN=CPB2 PE=1 SV=2		38	16	111	16
P16870	Carboxypeptidase E OS=Homo sapiens OX=9606 GN=CPE PE=1 SV=1		6	2	8	2
P14384	Carboxypeptidase M OS=Homo sapiens OX=9606 GN=CPM PE=1 SV=2		27	18	191	18
P15169	Carboxypeptidase N catalytic chain OS=Homo sapiens OX=9606 GN=CPN1 PE=1 SV=1		11	2	12	2
P22792	Carboxypeptidase N subunit 2 OS=Homo sapiens OX=9606 GN=CPN2 PE=1 SV=3	ECM	30	13	80	13
Q66K79	Carboxypeptidase Z OS=Homo sapiens OX=9606 GN=CPZ PE=1 SV=2	ECM	9	4	9	4
P13688	Carcinoembryonic antigen-related cell adhesion molecule 1 OS=Homo sapiens OX=9606 GN=CEACAM1 PE=1 SV=2		6	2	7	1
P06731	Carcinoembryonic antigen-related cell adhesion molecule 5 OS=Homo sapiens OX=9606 GN=CEACAM5 PE=1 SV=3		9	4	10	2
P40199	Carcinoembryonic antigen-related cell adhesion molecule 6 OS=Homo sapiens OX=9606 GN=CEACAM6 PE=1 SV=3		10	2	3	1
P31997	Carcinoembryonic antigen-related cell adhesion molecule 8 OS=Homo sapiens OX=9606 GN=CEACAM8 PE=1 SV=2		12	3	10	2
Q9NQ79	Cartilage acidic protein 1 OS=Homo sapiens OX=9606 GN=CRTAC1 PE=1 SV=2	ECM	26	14	95	14
O75339	Cartilage intermediate layer protein 1 OS=Homo sapiens OX=9606 GN=CILP PE=1 SV=4	ECM	5	3	6	3
Q8IUL8	Cartilage intermediate layer protein 2 OS=Homo sapiens OX=9606 GN=CILP2 PE=2 SV=2	ECM	9	6	12	6
P49747	Cartilage oligomeric matrix protein OS=Homo sapiens OX=9606 GN=COMP PE=1 SV=2	ECM	72	80	685	7
P31944	Caspase-14 OS=Homo sapiens OX=9606 GN=CASP14 PE=1 SV=2		72	44	341	44
P04040	Catalase OS=Homo sapiens OX=9606 GN=CAT PE=1 SV=3		54	33	127	33
P49913	Cathelicidin antimicrobial peptide OS=Homo sapiens OX=9606 GN=CAMP PE=1 SV=1		21	5	23	5
P07858	Cathepsin B OS=Homo sapiens OX=9606 GN=CTSB PE=1 SV=3	ECM	51	25	206	25
P07339	Cathepsin D OS=Homo sapiens OX=9606 GN=CTSD PE=1 SV=1	ECM	19	11	53	11
P07711	Cathepsin L1 OS=Homo sapiens OX=9606 GN=CTSL PE=1 SV=2	ECM	14	5	20	5
Q9UBR2	Cathepsin Z OS=Homo sapiens OX=9606 GN=CTSZ PE=1 SV=1	ECM	34	10	91	10
P11717	Cation-independent mannose-6-phosphate receptor OS=Homo sapiens OX=9606 GN=IGF2R PE=1 SV=3		2	3	4	2
Q6YHK3	CD109 antigen OS=Homo sapiens OX=9606 GN=CD109 PE=1 SV=2	ECM	10	11	53	11
Q13740	CD166 antigen OS=Homo sapiens OX=9606 GN=ALCAM PE=1 SV=2		11	5	12	5
P13987	CD59 glycoprotein OS=Homo sapiens OX=9606 GN=CD59 PE=1 SV=1		52	19	232	19
P60033	CD81 antigen OS=Homo sapiens OX=9606 GN=CD81 PE=1 SV=1		18	2	6	2
P21926	CD9 antigen OS=Homo sapiens OX=9606 GN=CD9 PE=1 SV=4		15	3	54	3
P14209	CD99 antigen OS=Homo sapiens OX=9606 GN=CD99 PE=1 SV=1		61	42	578	42
Q8NFZ8	Cell adhesion molecule 4 OS=Homo sapiens OX=9606 GN=CADM4 PE=1 SV=1		6	2	6	2
P43121	Cell surface glycoprotein MUC18 OS=Homo sapiens OX=9606 GN=MCAM PE=1 SV=2		14	7	37	7
P29373	Cellular retinoic acid-binding protein 2 OS=Homo sapiens OX=9606 GN=CRABP2 PE=1 SV=2		17	2	10	2
P00450	Ceruloplasmin OS=Homo sapiens OX=9606 GN=CP PE=1 SV=1		88	426	8954	419
P36222	Chitinase-3-like protein 1 OS=Homo sapiens OX=9606 GN=CHI3L1 PE=1 SV=2		51	25	161	25
Q15782	Chitinase-3-like protein 2 OS=Homo sapiens OX=9606 GN=CHI3L2 PE=1 SV=1		42	18	81	18
O00299	Chloride intracellular channel protein 1 OS=Homo sapiens OX=9606 GN=CLIC1 PE=1 SV=4		17	3	5	3
O95833	Chloride intracellular channel protein 3 OS=Homo sapiens OX=9606 GN=CLIC3 PE=1 SV=2		14	2	5	2
Q6UVK1	Chondroitin sulfate proteoglycan 4 OS=Homo sapiens OX=9606 GN=CSPG4 PE=1 SV=2	ECM	16	23	78	23
Q9H9P2	Chondrolectin OS=Homo sapiens OX=9606 GN=CHODL PE=2 SV=2		12	2	2	2
Q9H2X0	Chordin OS=Homo sapiens OX=9606 GN=CHRD PE=1 SV=2	ECM	10	6	13	6
A6NKQ9	Choriogonadotropin subunit beta variant 1 OS=Homo sapiens OX=9606 GN=CGB1 PE=2 SV=3		25	3	39	3
P0DML2	Chorionic somatomammotropin hormone 1 OS=Homo sapiens OX=9606 GN=CSH1 PE=1 SV=1	ECM	72	32	374	25
Q14406	Chorionic somatomammotropin hormone-like 1 OS=Homo sapiens OX=9606 GN=CSHL1 PE=2 SV=2	ECM	23	8	102	1
Q13185	Chromobox protein homolog 3 OS=Homo sapiens OX=9606 GN=CBX3 PE=1 SV=4		23	3	10	3
P10645	Chromogranin-A OS=Homo sapiens OX=9606 GN=CHGA PE=1 SV=7		53	20	108	20
P26992	Ciliary neurotrophic factor receptor subunit alpha OS=Homo sapiens OX=9606 GN=CNTFR PE=1 SV=2		11	2	7	2
Q6UXG3	CMRF35-like molecule 9 OS=Homo sapiens OX=9606 GN=CD300LG PE=1 SV=2		11	2	16	2
Q14019	Coactosin-like protein OS=Homo sapiens OX=9606 GN=COTL1 PE=1 SV=3		47	7	53	7
P00740	Coagulation factor IX OS=Homo sapiens OX=9606 GN=F9 PE=1 SV=2	ECM	19	9	49	9
P12259	Coagulation factor V OS=Homo sapiens OX=9606 GN=F5 PE=1 SV=4		2	7	57	3
P00742	Coagulation factor X OS=Homo sapiens OX=9606 GN=F10 PE=1 SV=2	ECM	25	8	39	8
P00748	Coagulation factor XII OS=Homo sapiens OX=9606 GN=F12 PE=1 SV=3	ECM	57	70	816	70
P00488	Coagulation factor XIII A chain OS=Homo sapiens OX=9606 GN=F13A1 PE=1 SV=4	ECM	3	2	4	2
O43405	Cochlin OS=Homo sapiens OX=9606 GN=COCH PE=1 SV=1	ECM	11	3	15	3
P23528	Cofilin-1 OS=Homo sapiens OX=9606 GN=CFL1 PE=1 SV=3		25	3	19	3
P04118	Colipase OS=Homo sapiens OX=9606 GN=CLPS PE=1 SV=2		38	4	11	4
P02452	Collagen alpha-1(I) chain OS=Homo sapiens OX=9606 GN=COL1A1 PE=1 SV=5	ECM	23	130	2038	128
P02458	Collagen alpha-1(II) chain OS=Homo sapiens OX=9606 GN=COL2A1 PE=1 SV=3	ECM	5	13	133	11
P02461	Collagen alpha-1(III) chain OS=Homo sapiens OX=9606 GN=COL3A1 PE=1 SV=4	ECM	15	72	856	72
P20849	Collagen alpha-1(IX) chain OS=Homo sapiens OX=9606 GN=COL9A1 PE=1 SV=3	ECM	6	6	13	6
P20908	Collagen alpha-1(V) chain OS=Homo sapiens OX=9606 GN=COL5A1 PE=1 SV=3	ECM	17	80	904	78
P12109	Collagen alpha-1(VI) chain OS=Homo sapiens OX=9606 GN=COL6A1 PE=1 SV=3	ECM	45	61	796	61
Q02388	Collagen alpha-1(VII) chain OS=Homo sapiens OX=9606 GN=COL7A1 PE=1 SV=2	ECM	1	3	14	3
Q99715	Collagen alpha-1(XII) chain OS=Homo sapiens OX=9606 GN=COL12A1 PE=1 SV=2	ECM	16	36	156	36
Q05707	Collagen alpha-1(XIV) chain OS=Homo sapiens OX=9606 GN=COL14A1 PE=1 SV=3	ECM	3	6	16	6
P39059	Collagen alpha-1(XV) chain OS=Homo sapiens OX=9606 GN=COL15A1 PE=1 SV=2	ECM	12	18	119	18
P39060	Collagen alpha-1(XVIII) chain OS=Homo sapiens OX=9606 GN=COL18A1 PE=1 SV=5	ECM	13	19	163	19
P08123	Collagen alpha-2(I) chain OS=Homo sapiens OX=9606 GN=COL1A2 PE=1 SV=7	ECM	23	65	732	65
P08572	Collagen alpha-2(IV) chain OS=Homo sapiens OX=9606 GN=COL4A2 PE=1 SV=4	ECM	8	13	97	13
P05997	Collagen alpha-2(V) chain OS=Homo sapiens OX=9606 GN=COL5A2 PE=1 SV=3	ECM	11	22	126	22
P12110	Collagen alpha-2(VI) chain OS=Homo sapiens OX=9606 GN=COL6A2 PE=1 SV=4	ECM	13	10	37	2
P25940	Collagen alpha-3(V) chain OS=Homo sapiens OX=9606 GN=COL5A3 PE=1 SV=3	ECM	2	3	13	3
P12111	Collagen alpha-3(VI) chain OS=Homo sapiens OX=9606 GN=COL6A3 PE=1 SV=5	ECM	31	118	931	117
Q96CG8	Collagen triple helix repeat-containing protein 1 OS=Homo sapiens OX=9606 GN=CTHRC1 PE=1 SV=1	ECM	10	3	5	3
Q5KU26	Collectin-12 OS=Homo sapiens OX=9606 GN=COLEC12 PE=1 SV=3	ECM	11	6	77	6
P02747	Complement C1q subcomponent subunit C OS=Homo sapiens OX=9606 GN=C1QC PE=1 SV=3	ECM	12	3	17	3
P00736	Complement C1r subcomponent OS=Homo sapiens OX=9606 GN=C1R PE=1 SV=2		37	27	208	27
Q9NZP8	Complement C1r subcomponent-like protein OS=Homo sapiens OX=9606 GN=C1RL PE=1 SV=2		31	14	141	14
P09871	Complement C1s subcomponent OS=Homo sapiens OX=9606 GN=C1S PE=1 SV=1		29	24	152	24
P06681	Complement C2 OS=Homo sapiens OX=9606 GN=C2 PE=1 SV=2		55	80	685	80
P01024	Complement C3 OS=Homo sapiens OX=9606 GN=C3 PE=1 SV=2		44	106	767	106
P0C0L4	Complement C4-A OS=Homo sapiens OX=9606 GN=C4A PE=1 SV=2		64	203	2221	6
P0C0L5	Complement C4-B OS=Homo sapiens OX=9606 GN=C4B PE=1 SV=2		63	209	2253	12
P01031	Complement C5 OS=Homo sapiens OX=9606 GN=C5 PE=1 SV=4		48	83	497	83
Q9NPY3	Complement component C1q receptor OS=Homo sapiens OX=9606 GN=CD93 PE=1 SV=3		24	12	40	12
P13671	Complement component C6 OS=Homo sapiens OX=9606 GN=C6 PE=1 SV=3		49	64	571	64
P10643	Complement component C7 OS=Homo sapiens OX=9606 GN=C7 PE=1 SV=2		51	56	657	56
P07357	Complement component C8 alpha chain OS=Homo sapiens OX=9606 GN=C8A PE=1 SV=2		47	25	340	25
P07358	Complement component C8 beta chain OS=Homo sapiens OX=9606 GN=C8B PE=1 SV=3		53	38	340	38
P07360	Complement component C8 gamma chain OS=Homo sapiens OX=9606 GN=C8G PE=1 SV=3		50	29	287	29
P02748	Complement component C9 OS=Homo sapiens OX=9606 GN=C9 PE=1 SV=2		61	86	996	85
P00751	Complement factor B OS=Homo sapiens OX=9606 GN=CFB PE=1 SV=2		72	202	2901	201
P00746	Complement factor D OS=Homo sapiens OX=9606 GN=CFD PE=1 SV=5		68	48	689	48
P08603	Complement factor H OS=Homo sapiens OX=9606 GN=CFH PE=1 SV=4		57	93	874	87
Q03591	Complement factor H-related protein 1 OS=Homo sapiens OX=9606 GN=CFHR1 PE=1 SV=2		56	16	60	3
P36980	Complement factor H-related protein 2 OS=Homo sapiens OX=9606 GN=CFHR2 PE=1 SV=1		41	11	39	3
P05156	Complement factor I OS=Homo sapiens OX=9606 GN=CFI PE=1 SV=2		46	78	776	78
P29279	Connective tissue growth factor OS=Homo sapiens OX=9606 GN=CTGF PE=1 SV=2	ECM	19	8	50	8
Q12860	Contactin-1 OS=Homo sapiens OX=9606 GN=CNTN1 PE=1 SV=1		5	4	9	4
Q15517	Corneodesmosin OS=Homo sapiens OX=9606 GN=CDSN PE=1 SV=3		15	4	25	4
P35321	Cornifin-A OS=Homo sapiens OX=9606 GN=SPRR1A PE=1 SV=2		52	8	106	5
P22528	Cornifin-B OS=Homo sapiens OX=9606 GN=SPRR1B PE=1 SV=2		52	11	138	6
Q9UBG3	Cornulin OS=Homo sapiens OX=9606 GN=CRNN PE=1 SV=1	ECM	57	34	348	34
P31146	Coronin-1A OS=Homo sapiens OX=9606 GN=CORO1A PE=1 SV=4		6	4	13	4
P08185	Corticosteroid-binding globulin OS=Homo sapiens OX=9606 GN=SERPINA6 PE=1 SV=1	ECM	56	64	940	57
Q9P1F3	Costars family protein ABRACL OS=Homo sapiens OX=9606 GN=ABRACL PE=1 SV=1		16	3	19	3
P02741	C-reactive protein OS=Homo sapiens OX=9606 GN=CRP PE=1 SV=1		11	2	14	2
O94886	CSC1-like protein 1 OS=Homo sapiens OX=9606 GN=TMEM63A PE=1 SV=3		6	2	2	2
Q9UBG0	C-type mannose receptor 2 OS=Homo sapiens OX=9606 GN=MRC2 PE=1 SV=2		8	6	8	6
O60494	Cubilin OS=Homo sapiens OX=9606 GN=CUBN PE=1 SV=5		2	5	19	5
P01040	Cystatin-A OS=Homo sapiens OX=9606 GN=CSTA PE=1 SV=1	ECM	80	11	108	11
P04080	Cystatin-B OS=Homo sapiens OX=9606 GN=CSTB PE=1 SV=2	ECM	69	20	323	20
P01034	Cystatin-C OS=Homo sapiens OX=9606 GN=CST3 PE=1 SV=1	ECM	52	33	425	33
Q15828	Cystatin-M OS=Homo sapiens OX=9606 GN=CST6 PE=1 SV=1	ECM	49	11	191	11
P09228	Cystatin-SA OS=Homo sapiens OX=9606 GN=CST2 PE=1 SV=1	ECM	52	15	89	15
Q9H336	Cysteine-rich secretory protein LCCL domain-containing 1 OS=Homo sapiens OX=9606 GN=CRISPLD1 PE=2 SV=1	ECM	2	2	6	2
P99999	Cytochrome c OS=Homo sapiens OX=9606 GN=CYCS PE=1 SV=2		32	4	16	4
P07585	Decorin OS=Homo sapiens OX=9606 GN=DCN PE=1 SV=1	ECM	38	32	221	32
Q13316	Dentin matrix acidic phosphoprotein 1 OS=Homo sapiens OX=9606 GN=DMP1 PE=1 SV=2	ECM	26	12	48	12
P24855	Deoxyribonuclease-1 OS=Homo sapiens OX=9606 GN=DNASE1 PE=1 SV=1		35	5	48	5
Q07507	Dermatopontin OS=Homo sapiens OX=9606 GN=DPT PE=1 SV=2	ECM	25	6	11	6
P81605	Dermcidin OS=Homo sapiens OX=9606 GN=DCD PE=1 SV=2		62	27	293	2
P17661	Desmin OS=Homo sapiens OX=9606 GN=DES PE=1 SV=3		9	7	31	1
Q08554	Desmocollin-1 OS=Homo sapiens OX=9606 GN=DSC1 PE=1 SV=2		3	3	20	3
Q02487	Desmocollin-2 OS=Homo sapiens OX=9606 GN=DSC2 PE=1 SV=1		26	29	191	29
Q02413	Desmoglein-1 OS=Homo sapiens OX=9606 GN=DSG1 PE=1 SV=2		8	6	23	6
Q14126	Desmoglein-2 OS=Homo sapiens OX=9606 GN=DSG2 PE=1 SV=2		11	12	56	12
P32926	Desmoglein-3 OS=Homo sapiens OX=9606 GN=DSG3 PE=1 SV=2		10	13	60	13
P15924	Desmoplakin OS=Homo sapiens OX=9606 GN=DSP PE=1 SV=3		4	8	21	8
O94907	Dickkopf-related protein 1 OS=Homo sapiens OX=9606 GN=DKK1 PE=1 SV=1		25	7	25	7
Q9UBP4	Dickkopf-related protein 3 OS=Homo sapiens OX=9606 GN=DKK3 PE=1 SV=2		53	20	152	20
Q01459	Di-N-acetylchitobiase OS=Homo sapiens OX=9606 GN=CTBS PE=1 SV=1		37	19	93	19
P16444	Dipeptidase 1 OS=Homo sapiens OX=9606 GN=DPEP1 PE=1 SV=3		15	8	29	8
P53634	Dipeptidyl peptidase 1 OS=Homo sapiens OX=9606 GN=CTSC PE=1 SV=2	ECM	19	6	83	6
Q9UHL4	Dipeptidyl peptidase 2 OS=Homo sapiens OX=9606 GN=DPP7 PE=1 SV=3		4	2	6	2
Q9NY33	Dipeptidyl peptidase 3 OS=Homo sapiens OX=9606 GN=DPP3 PE=1 SV=2		18	7	20	7
P27487	Dipeptidyl peptidase 4 OS=Homo sapiens OX=9606 GN=DPP4 PE=1 SV=2		10	6	6	6
O14672	Disintegrin and metalloproteinase domain-containing protein 10 OS=Homo sapiens OX=9606 GN=ADAM10 PE=1 SV=1	ECM	5	3	3	3
O43184	Disintegrin and metalloproteinase domain-containing protein 12 OS=Homo sapiens OX=9606 GN=ADAM12 PE=1 SV=3	ECM	12	8	35	8
Q13443	Disintegrin and metalloproteinase domain-containing protein 9 OS=Homo sapiens OX=9606 GN=ADAM9 PE=1 SV=1	ECM	3	2	33	2
Q8TD57	Dynein heavy chain 3, axonemal OS=Homo sapiens OX=9606 GN=DNAH3 PE=2 SV=1		1	2	3	2
Q9H095	Dynein regulatory complex protein 9 OS=Homo sapiens OX=9606 GN=IQCG PE=1 SV=1		7	2	9	2
Q14118	Dystroglycan OS=Homo sapiens OX=9606 GN=DAG1 PE=1 SV=2		21	34	376	34
Q7L5Y9	E3 ubiquitin-protein transferase MAEA OS=Homo sapiens OX=9606 GN=MAEA PE=1 SV=1		8	2	4	2
Q6UWV6	Ectonucleotide pyrophosphatase/phosphodiesterase family member 7 OS=Homo sapiens OX=9606 GN=ENPP7 PE=1 SV=3		11	5	6	5
O75071	EF-hand calcium-binding domain-containing protein 14 OS=Homo sapiens OX=9606 GN=EFCAB14 PE=1 SV=1		5	2	6	2
Q96C19	EF-hand domain-containing protein D2 OS=Homo sapiens OX=9606 GN=EFHD2 PE=1 SV=1		11	2	2	2
Q12805	EGF-containing fibulin-like extracellular matrix protein 1 OS=Homo sapiens OX=9606 GN=EFEMP1 PE=1 SV=2	ECM	47	35	280	14
O95967	EGF-containing fibulin-like extracellular matrix protein 2 OS=Homo sapiens OX=9606 GN=EFEMP2 PE=1 SV=3	ECM	17	7	47	5
Q9H4M9	EH domain-containing protein 1 OS=Homo sapiens OX=9606 GN=EHD1 PE=1 SV=2		8	2	9	2
P19957	Elafin OS=Homo sapiens OX=9606 GN=PI3 PE=1 SV=3	ECM	19	5	25	5
P68104	Elongation factor 1-alpha 1 OS=Homo sapiens OX=9606 GN=EEF1A1 PE=1 SV=1		16	4	15	4
P13639	Elongation factor 2 OS=Homo sapiens OX=9606 GN=EEF2 PE=1 SV=4		7	4	8	4
Q9Y6C2	EMILIN-1 OS=Homo sapiens OX=9606 GN=EMILIN1 PE=1 SV=3	ECM	5	3	5	3
Q9BXX0	EMILIN-2 OS=Homo sapiens OX=9606 GN=EMILIN2 PE=1 SV=3	ECM	8	10	120	10
P17813	Endoglin OS=Homo sapiens OX=9606 GN=ENG PE=1 SV=2		10	9	48	9
O94919	Endonuclease domain-containing 1 protein OS=Homo sapiens OX=9606 GN=ENDOD1 PE=1 SV=2		19	5	14	5
P11021	Endoplasmic reticulum chaperone BiP OS=Homo sapiens OX=9606 GN=HSPA5 PE=1 SV=2		34	31	348	28
P14625	Endoplasmin OS=Homo sapiens OX=9606 GN=HSP90B1 PE=1 SV=1		16	10	52	9
Q9HCU0	Endosialin OS=Homo sapiens OX=9606 GN=CD248 PE=1 SV=1		30	27	272	27
Q96AP7	Endothelial cell-selective adhesion molecule OS=Homo sapiens OX=9606 GN=ESAM PE=1 SV=1		11	4	31	4
Q9UNN8	Endothelial protein C receptor OS=Homo sapiens OX=9606 GN=PROCR PE=1 SV=1		21	9	80	9
Q9UHY7	Enolase-phosphatase E1 OS=Homo sapiens OX=9606 GN=ENOPH1 PE=1 SV=1		23	3	10	3
Q92817	Envoplakin OS=Homo sapiens OX=9606 GN=EVPL PE=1 SV=3		3	4	10	4
P21709	Ephrin type-A receptor 1 OS=Homo sapiens OX=9606 GN=EPHA1 PE=1 SV=4		3	2	7	1
Q5JZY3	Ephrin type-A receptor 10 OS=Homo sapiens OX=9606 GN=EPHA10 PE=1 SV=2		3	2	4	0
P54764	Ephrin type-A receptor 4 OS=Homo sapiens OX=9606 GN=EPHA4 PE=1 SV=1		4	3	6	3
Q15375	Ephrin type-A receptor 7 OS=Homo sapiens OX=9606 GN=EPHA7 PE=1 SV=3		3	2	10	1
P29323	Ephrin type-B receptor 2 OS=Homo sapiens OX=9606 GN=EPHB2 PE=1 SV=5		7	4	11	4
P54753	Ephrin type-B receptor 3 OS=Homo sapiens OX=9606 GN=EPHB3 PE=1 SV=2		6	4	13	4
P54760	Ephrin type-B receptor 4 OS=Homo sapiens OX=9606 GN=EPHB4 PE=1 SV=2		18	9	52	9
P20827	Ephrin-A1 OS=Homo sapiens OX=9606 GN=EFNA1 PE=1 SV=2		16	5	56	5
P98172	Ephrin-B1 OS=Homo sapiens OX=9606 GN=EFNB1 PE=1 SV=1		21	8	50	8
Q99645	Epiphycan OS=Homo sapiens OX=9606 GN=EPYC PE=2 SV=3	ECM	21	7	15	7
P58107	Epiplakin OS=Homo sapiens OX=9606 GN=EPPK1 PE=1 SV=3		7	3	16	3
Q96HE7	ERO1-like protein alpha OS=Homo sapiens OX=9606 GN=ERO1A PE=1 SV=2		28	8	26	8
Q9GZZ8	Extracellular glycoprotein lacritin OS=Homo sapiens OX=9606 GN=LACRT PE=1 SV=1		15	2	5	2
Q16610	Extracellular matrix protein 1 OS=Homo sapiens OX=9606 GN=ECM1 PE=1 SV=2	ECM	69	57	521	57
Q8IWU5	Extracellular sulfatase Sulf-2 OS=Homo sapiens OX=9606 GN=SULF2 PE=1 SV=1	ECM	3	6	37	6
P08294	Extracellular superoxide dismutase [Cu-Zn] OS=Homo sapiens OX=9606 GN=SOD3 PE=1 SV=2		61	16	133	16
P15311	Ezrin OS=Homo sapiens OX=9606 GN=EZR PE=1 SV=4		24	21	160	18
Q01469	Fatty acid-binding protein 5 OS=Homo sapiens OX=9606 GN=FABP5 PE=1 SV=3		58	14	105	14
P07148	Fatty acid-binding protein, liver OS=Homo sapiens OX=9606 GN=FABP1 PE=1 SV=1		28	4	5	4
Q6ZVX7	F-box only protein 50 OS=Homo sapiens OX=9606 GN=NCCRP1 PE=1 SV=1		16	2	5	2
P02792	Ferritin light chain OS=Homo sapiens OX=9606 GN=FTL PE=1 SV=2		38	5	15	5
Q9UGM5	Fetuin-B OS=Homo sapiens OX=9606 GN=FETUB PE=1 SV=2		48	36	348	36
P35555	Fibrillin-1 OS=Homo sapiens OX=9606 GN=FBN1 PE=1 SV=3	ECM	10	25	124	24
P35556	Fibrillin-2 OS=Homo sapiens OX=9606 GN=FBN2 PE=1 SV=3	ECM	4	14	76	13
P02671	Fibrinogen alpha chain OS=Homo sapiens OX=9606 GN=FGA PE=1 SV=2	ECM	25	28	199	28
P02675	Fibrinogen beta chain OS=Homo sapiens OX=9606 GN=FGB PE=1 SV=2	ECM	18	5	17	5
P02679	Fibrinogen gamma chain OS=Homo sapiens OX=9606 GN=FGG PE=1 SV=3	ECM	9	3	12	3
Q06828	Fibromodulin OS=Homo sapiens OX=9606 GN=FMOD PE=1 SV=2	ECM	26	11	76	11
P02751	Fibronectin OS=Homo sapiens OX=9606 GN=FN1 PE=1 SV=4	ECM	79	442	5859	0
Q4ZHG4	Fibronectin type III domain-containing protein 1 OS=Homo sapiens OX=9606 GN=FNDC1 PE=2 SV=4	ECM	2	2	11	2
P23142	Fibulin-1 OS=Homo sapiens OX=9606 GN=FBLN1 PE=1 SV=4	ECM	43	62	531	5
Q9UBX5	Fibulin-5 OS=Homo sapiens OX=9606 GN=FBLN5 PE=1 SV=1	ECM	8	9	53	8
Q15485	Ficolin-2 OS=Homo sapiens OX=9606 GN=FCN2 PE=1 SV=2	ECM	12	2	8	2
P20930	Filaggrin OS=Homo sapiens OX=9606 GN=FLG PE=1 SV=3	ECM	53	290	2745	290
Q5D862	Filaggrin-2 OS=Homo sapiens OX=9606 GN=FLG2 PE=1 SV=1	ECM	42	78	545	78
P21333	Filamin-A OS=Homo sapiens OX=9606 GN=FLNA PE=1 SV=4		19	28	144	28
Q14315	Filamin-C OS=Homo sapiens OX=9606 GN=FLNC PE=1 SV=3		1	2	8	1
P30043	Flavin reductase (NADPH) OS=Homo sapiens OX=9606 GN=BLVRB PE=1 SV=3		26	5	18	5
P15328	Folate receptor alpha OS=Homo sapiens OX=9606 GN=FOLR1 PE=1 SV=3		46	12	86	12
Q12841	Follistatin-related protein 1 OS=Homo sapiens OX=9606 GN=FSTL1 PE=1 SV=1	ECM	59	45	362	45
O95633	Follistatin-related protein 3 OS=Homo sapiens OX=9606 GN=FSTL3 PE=1 SV=1	ECM	57	39	477	39
Q5SZK8	FRAS1-related extracellular matrix protein 2 OS=Homo sapiens OX=9606 GN=FREM2 PE=1 SV=2	ECM	1	2	6	2
P09972	Fructose-bisphosphate aldolase C OS=Homo sapiens OX=9606 GN=ALDOC PE=1 SV=2		19	5	69	3
P16930	Fumarylacetoacetase OS=Homo sapiens OX=9606 GN=FAH PE=1 SV=2		11	4	5	4
P09382	Galectin-1 OS=Homo sapiens OX=9606 GN=LGALS1 PE=1 SV=2	ECM	47	7	70	7
P17931	Galectin-3 OS=Homo sapiens OX=9606 GN=LGALS3 PE=1 SV=5	ECM	8	2	5	2
Q08380	Galectin-3-binding protein OS=Homo sapiens OX=9606 GN=LGALS3BP PE=1 SV=1	ECM	37	39	351	39
P09104	Gamma-enolase OS=Homo sapiens OX=9606 GN=ENO2 PE=1 SV=3		9	4	8	1
Q92820	Gamma-glutamyl hydrolase OS=Homo sapiens OX=9606 GN=GGH PE=1 SV=2		28	6	52	6
O75223	Gamma-glutamylcyclotransferase OS=Homo sapiens OX=9606 GN=GGCT PE=1 SV=1		64	13	79	13
P17900	Ganglioside GM2 activator OS=Homo sapiens OX=9606 GN=GM2A PE=1 SV=4		58	20	223	20
P20142	Gastricsin OS=Homo sapiens OX=9606 GN=PGC PE=1 SV=1		10	6	14	6
Q9NS71	Gastrokine-1 OS=Homo sapiens OX=9606 GN=GKN1 PE=2 SV=3		15	3	14	3
P56159	GDNF family receptor alpha-1 OS=Homo sapiens OX=9606 GN=GFRA1 PE=2 SV=2		7	2	19	2
P06396	Gelsolin OS=Homo sapiens OX=9606 GN=GSN PE=1 SV=1		71	167	2603	167
P07093	Glia-derived nexin OS=Homo sapiens OX=9606 GN=SERPINE2 PE=1 SV=1	ECM	42	17	157	17
P06744	Glucose-6-phosphate isomerase OS=Homo sapiens OX=9606 GN=GPI PE=1 SV=4		46	22	173	22
P14314	Glucosidase 2 subunit beta OS=Homo sapiens OX=9606 GN=PRKCSH PE=1 SV=2		26	11	42	11
Q04609	Glutamate carboxypeptidase 2 OS=Homo sapiens OX=9606 GN=FOLH1 PE=1 SV=1		10	5	12	5
P48506	Glutamate--cysteine ligase catalytic subunit OS=Homo sapiens OX=9606 GN=GCLC PE=1 SV=2		6	2	12	2
Q06210	Glutamine--fructose-6-phosphate aminotransferase [isomerizing] 1 OS=Homo sapiens OX=9606 GN=GFPT1 PE=1 SV=3		3	2	106	2
P35754	Glutaredoxin-1 OS=Homo sapiens OX=9606 GN=GLRX PE=1 SV=2		57	3	16	3
P19440	Glutathione hydrolase 1 proenzyme OS=Homo sapiens OX=9606 GN=GGT1 PE=1 SV=2		17	9	39	9
P22352	Glutathione peroxidase 3 OS=Homo sapiens OX=9606 GN=GPX3 PE=1 SV=2		29	13	63	13
P78417	Glutathione S-transferase omega-1 OS=Homo sapiens OX=9606 GN=GSTO1 PE=1 SV=2		27	4	13	4
P09211	Glutathione S-transferase P OS=Homo sapiens OX=9606 GN=GSTP1 PE=1 SV=2		64	27	302	27
P48637	Glutathione synthetase OS=Homo sapiens OX=9606 GN=GSS PE=1 SV=1		6	3	7	3
P04406	Glyceraldehyde-3-phosphate dehydrogenase OS=Homo sapiens OX=9606 GN=GAPDH PE=1 SV=3		23	11	88	11
P09466	Glycodelin OS=Homo sapiens OX=9606 GN=PAEP PE=1 SV=2		54	35	604	35
P35052	Glypican-1 OS=Homo sapiens OX=9606 GN=GPC1 PE=1 SV=2	ECM	6	2	18	2
O75487	Glypican-4 OS=Homo sapiens OX=9606 GN=GPC4 PE=1 SV=4	ECM	9	3	6	3
O00461	Golgi integral membrane protein 4 OS=Homo sapiens OX=9606 GN=GOLIM4 PE=1 SV=1		7	4	6	4
Q8NBJ4	Golgi membrane protein 1 OS=Homo sapiens OX=9606 GN=GOLM1 PE=1 SV=1		35	20	213	20
P28799	Granulins OS=Homo sapiens OX=9606 GN=GRN PE=1 SV=2		46	21	135	21
P54826	Growth arrest-specific protein 1 OS=Homo sapiens OX=9606 GN=GAS1 PE=2 SV=2		28	8	32	8
Q99988	Growth/differentiation factor 15 OS=Homo sapiens OX=9606 GN=GDF15 PE=1 SV=3	ECM	9	3	19	3
Q02747	Guanylin OS=Homo sapiens OX=9606 GN=GUCA2A PE=1 SV=2		70	8	39	8
P0DMV9	Heat shock 70 kDa protein 1B OS=Homo sapiens OX=9606 GN=HSPA1B PE=1 SV=1		23	11	84	7
P34931	Heat shock 70 kDa protein 1-like OS=Homo sapiens OX=9606 GN=HSPA1L PE=1 SV=2		9	7	36	0
P11142	Heat shock cognate 71 kDa protein OS=Homo sapiens OX=9606 GN=HSPA8 PE=1 SV=1		26	16	96	11
P04792	Heat shock protein beta-1 OS=Homo sapiens OX=9606 GN=HSPB1 PE=1 SV=2		52	18	186	18
P08238	Heat shock protein HSP 90-beta OS=Homo sapiens OX=9606 GN=HSP90AB1 PE=1 SV=4		14	9	68	2
Q9Y5Z4	Heme-binding protein 2 OS=Homo sapiens OX=9606 GN=HEBP2 PE=1 SV=1		40	9	70	9
Q96RW7	Hemicentin-1 OS=Homo sapiens OX=9606 GN=HMCN1 PE=1 SV=2	ECM	2	13	95	13
P69905	Hemoglobin subunit alpha OS=Homo sapiens OX=9606 GN=HBA1 PE=1 SV=2		87	95	1969	95
P68871	Hemoglobin subunit beta OS=Homo sapiens OX=9606 GN=HBB PE=1 SV=2		95	89	1664	53
P02042	Hemoglobin subunit delta OS=Homo sapiens OX=9606 GN=HBD PE=1 SV=2		94	58	673	22
P69891	Hemoglobin subunit gamma-1 OS=Homo sapiens OX=9606 GN=HBG1 PE=1 SV=2		82	19	64	3
P69892	Hemoglobin subunit gamma-2 OS=Homo sapiens OX=9606 GN=HBG2 PE=1 SV=2		82	19	67	3
P02790	Hemopexin OS=Homo sapiens OX=9606 GN=HPX PE=1 SV=2	ECM	76	212	5957	212
P05546	Heparin cofactor 2 OS=Homo sapiens OX=9606 GN=SERPIND1 PE=1 SV=3	ECM	68	53	549	52
Q8TDQ0	Hepatitis A virus cellular receptor 2 OS=Homo sapiens OX=9606 GN=HAVCR2 PE=1 SV=3		12	2	8	2
Q04756	Hepatocyte growth factor activator OS=Homo sapiens OX=9606 GN=HGFAC PE=1 SV=1	ECM	4	2	3	2
P26927	Hepatocyte growth factor-like protein OS=Homo sapiens OX=9606 GN=MST1 PE=1 SV=2	ECM	32	21	155	21
P51858	Hepatoma-derived growth factor OS=Homo sapiens OX=9606 GN=HDGF PE=1 SV=1		31	4	10	4
P81172	Hepcidin OS=Homo sapiens OX=9606 GN=HAMP PE=1 SV=2		21	2	9	2
Q6MZM0	Hephaestin-like protein 1 OS=Homo sapiens OX=9606 GN=HEPHL1 PE=2 SV=2		3	6	38	3
P17096	High mobility group protein HMG-I/HMG-Y OS=Homo sapiens OX=9606 GN=HMGA1 PE=1 SV=3		32	2	15	2
P04196	Histidine-rich glycoprotein OS=Homo sapiens OX=9606 GN=HRG PE=1 SV=1	ECM	47	46	735	46
P16403	Histone H1.2 OS=Homo sapiens OX=9606 GN=HIST1H1C PE=1 SV=2		16	3	23	1
P10412	Histone H1.4 OS=Homo sapiens OX=9606 GN=HIST1H1E PE=1 SV=2		16	3	24	1
P16401	Histone H1.5 OS=Homo sapiens OX=9606 GN=HIST1H1B PE=1 SV=3		12	2	20	1
P16104	Histone H2AX OS=Homo sapiens OX=9606 GN=H2AFX PE=1 SV=2		32	6	64	6
P84243	Histone H3.3 OS=Homo sapiens OX=9606 GN=H3F3A PE=1 SV=2		24	2	5	2
P62805	Histone H4 OS=Homo sapiens OX=9606 GN=HIST1H4A PE=1 SV=2		50	6	49	6
Q09160	HLA class I histocompatibility antigen, A-80 alpha chain OS=Homo sapiens OX=9606 GN=HLA-A PE=1 SV=1		10	3	20	1
P30492	HLA class I histocompatibility antigen, B-54 alpha chain OS=Homo sapiens OX=9606 GN=HLA-B PE=1 SV=1		19	6	9	0
P10319	HLA class I histocompatibility antigen, B-58 alpha chain OS=Homo sapiens OX=9606 GN=HLA-B PE=1 SV=1		16	4	7	0
Q29960	HLA class I histocompatibility antigen, Cw-16 alpha chain OS=Homo sapiens OX=9606 GN=HLA-C PE=1 SV=1		16	5	21	1
P04222	HLA class I histocompatibility antigen, Cw-3 alpha chain OS=Homo sapiens OX=9606 GN=HLA-C PE=1 SV=2		20	6	22	0
P10321	HLA class I histocompatibility antigen, Cw-7 alpha chain OS=Homo sapiens OX=9606 GN=HLA-C PE=1 SV=3		20	7	23	0
Q16543	Hsp90 co-chaperone Cdc37 OS=Homo sapiens OX=9606 GN=CDC37 PE=1 SV=1		4	2	6	2
P10915	Hyaluronan and proteoglycan link protein 1 OS=Homo sapiens OX=9606 GN=HAPLN1 PE=2 SV=2	ECM	34	10	18	10
Q14520	Hyaluronan-binding protein 2 OS=Homo sapiens OX=9606 GN=HABP2 PE=1 SV=1	ECM	33	24	271	24
Q9Y4L1	Hypoxia up-regulated protein 1 OS=Homo sapiens OX=9606 GN=HYOU1 PE=1 SV=1		8	7	20	7
Q9Y6R7	IgGFc-binding protein OS=Homo sapiens OX=9606 GN=FCGBP PE=1 SV=3		51	244	1537	244
P0DOX2	Immunoglobulin alpha-2 heavy chain OS=Homo sapiens OX=9606 PE=1 SV=2		11	3	35	0
P0DOX5	Immunoglobulin gamma-1 heavy chain OS=Homo sapiens OX=9606 PE=1 SV=2		43	28	264	10
P01876	Immunoglobulin heavy constant alpha 1 OS=Homo sapiens OX=9606 GN=IGHA1 PE=1 SV=2		36	12	80	10
P01859	Immunoglobulin heavy constant gamma 2 OS=Homo sapiens OX=9606 GN=IGHG2 PE=1 SV=2		50	24	205	7
P01860	Immunoglobulin heavy constant gamma 3 OS=Homo sapiens OX=9606 GN=IGHG3 PE=1 SV=2		39	17	139	1
P01861	Immunoglobulin heavy constant gamma 4 OS=Homo sapiens OX=9606 GN=IGHG4 PE=1 SV=1		43	17	184	2
A0A0B4J1Y9	Immunoglobulin heavy variable 3-72 OS=Homo sapiens OX=9606 GN=IGHV3-72 PE=3 SV=1		24	3	15	2
P0DOX7	Immunoglobulin kappa light chain OS=Homo sapiens OX=9606 PE=1 SV=1		40	11	156	11
P01593	Immunoglobulin kappa variable 1D-33 OS=Homo sapiens OX=9606 GN=IGKV1D-33 PE=1 SV=2		26	2	3	2
P0DOY2	Immunoglobulin lambda constant 2 OS=Homo sapiens OX=9606 GN=IGLC2 PE=1 SV=1		62	5	27	4
P15814	Immunoglobulin lambda-like polypeptide 1 OS=Homo sapiens OX=9606 GN=IGLL1 PE=1 SV=1		11	2	7	1
O14498	Immunoglobulin superfamily containing leucine-rich repeat protein OS=Homo sapiens OX=9606 GN=ISLR PE=2 SV=1		51	26	191	26
Q01973	Inactive tyrosine-protein kinase transmembrane receptor ROR1 OS=Homo sapiens OX=9606 GN=ROR1 PE=1 SV=2		5	4	20	4
P05019	Insulin-like growth factor I OS=Homo sapiens OX=9606 GN=IGF1 PE=1 SV=1	ECM	11	2	24	2
P08833	Insulin-like growth factor-binding protein 1 OS=Homo sapiens OX=9606 GN=IGFBP1 PE=1 SV=1	ECM	85	131	3022	131
P18065	Insulin-like growth factor-binding protein 2 OS=Homo sapiens OX=9606 GN=IGFBP2 PE=1 SV=2	ECM	61	44	746	44
P17936	Insulin-like growth factor-binding protein 3 OS=Homo sapiens OX=9606 GN=IGFBP3 PE=1 SV=2	ECM	59	46	662	46
P22692	Insulin-like growth factor-binding protein 4 OS=Homo sapiens OX=9606 GN=IGFBP4 PE=1 SV=2	ECM	68	51	919	51
P24593	Insulin-like growth factor-binding protein 5 OS=Homo sapiens OX=9606 GN=IGFBP5 PE=1 SV=1	ECM	45	25	359	25
P24592	Insulin-like growth factor-binding protein 6 OS=Homo sapiens OX=9606 GN=IGFBP6 PE=1 SV=1	ECM	55	32	335	32
Q16270	Insulin-like growth factor-binding protein 7 OS=Homo sapiens OX=9606 GN=IGFBP7 PE=1 SV=1	ECM	67	54	693	54
Q8WX77	Insulin-like growth factor-binding protein-like 1 OS=Homo sapiens OX=9606 GN=IGFBPL1 PE=2 SV=1	ECM	17	2	7	2
Q9Y287	Integral membrane protein 2B OS=Homo sapiens OX=9606 GN=ITM2B PE=1 SV=1		23	7	23	7
P19827	Inter-alpha-trypsin inhibitor heavy chain H1 OS=Homo sapiens OX=9606 GN=ITIH1 PE=1 SV=3	ECM	46	94	1061	93
P19823	Inter-alpha-trypsin inhibitor heavy chain H2 OS=Homo sapiens OX=9606 GN=ITIH2 PE=1 SV=2	ECM	46	83	1080	83
Q06033	Inter-alpha-trypsin inhibitor heavy chain H3 OS=Homo sapiens OX=9606 GN=ITIH3 PE=1 SV=2	ECM	20	11	79	10
Q14624	Inter-alpha-trypsin inhibitor heavy chain H4 OS=Homo sapiens OX=9606 GN=ITIH4 PE=1 SV=4	ECM	56	96	1212	96
Q86UX2	Inter-alpha-trypsin inhibitor heavy chain H5 OS=Homo sapiens OX=9606 GN=ITIH5 PE=2 SV=2	ECM	14	10	37	10
P05362	Intercellular adhesion molecule 1 OS=Homo sapiens OX=9606 GN=ICAM1 PE=1 SV=2		31	23	245	23
P13598	Intercellular adhesion molecule 2 OS=Homo sapiens OX=9606 GN=ICAM2 PE=1 SV=2		8	3	11	3
P14778	Interleukin-1 receptor type 1 OS=Homo sapiens OX=9606 GN=IL1R1 PE=1 SV=1		10	3	11	3
P27930	Interleukin-1 receptor type 2 OS=Homo sapiens OX=9606 GN=IL1R2 PE=1 SV=1		30	13	100	13
Q01638	Interleukin-1 receptor-like 1 OS=Homo sapiens OX=9606 GN=IL1RL1 PE=1 SV=4		29	27	215	27
Q9UBH0	Interleukin-36 receptor antagonist protein OS=Homo sapiens OX=9606 GN=IL36RN PE=1 SV=1	ECM	15	3	12	3
P40189	Interleukin-6 receptor subunit beta OS=Homo sapiens OX=9606 GN=IL6ST PE=1 SV=2		13	9	30	9
P09923	Intestinal-type alkaline phosphatase OS=Homo sapiens OX=9606 GN=ALPI PE=1 SV=2		21	6	19	6
P07476	Involucrin OS=Homo sapiens OX=9606 GN=IVL PE=1 SV=2		63	47	521	47
Q16787-1	Isoform 1 of Laminin subunit alpha-3 OS=Homo sapiens OX=9606 GN=LAMA3		7	8	19	8
P02751-10	Isoform 10 of Fibronectin OS=Homo sapiens OX=9606 GN=FN1		78	409	5544	0
O75923-13	Isoform 13 of Dysferlin OS=Homo sapiens OX=9606 GN=DYSF		1	2	2	2
P02751-13	Isoform 13 of Fibronectin OS=Homo sapiens OX=9606 GN=FN1		75	410	5505	0
P02751-14	Isoform 14 of Fibronectin OS=Homo sapiens OX=9606 GN=FN1		78	415	5573	0
P02751-15	Isoform 15 of Fibronectin OS=Homo sapiens OX=9606 GN=FN1		76	443	5820	0
Q13510-2	Isoform 2 of Acid ceramidase OS=Homo sapiens OX=9606 GN=ASAH1		14	4	12	4
P19801-2	Isoform 2 of Amiloride-sensitive amine oxidase [copper-containing] OS=Homo sapiens OX=9606 GN=AOC1		62	102	866	102
P07355-2	Isoform 2 of Annexin A2 OS=Homo sapiens OX=9606 GN=ANXA2		58	32	244	32
P05089-2	Isoform 2 of Arginase-1 OS=Homo sapiens OX=9606 GN=ARG1		39	9	48	9
Q15121-2	Isoform 2 of Astrocytic phosphoprotein PEA-15 OS=Homo sapiens OX=9606 GN=PEA15		17	2	6	2
P35613-2	Isoform 2 of Basigin OS=Homo sapiens OX=9606 GN=BSG		22	6	35	6
P43251-2	Isoform 2 of Biotinidase OS=Homo sapiens OX=9606 GN=BTD		35	27	206	27
P27824-2	Isoform 2 of Calnexin OS=Homo sapiens OX=9606 GN=CANX		10	6	18	6
P49747-2	Isoform 2 of Cartilage oligomeric matrix protein OS=Homo sapiens OX=9606 GN=COMP		73	74	649	1
Q6WN34-2	Isoform 2 of Chordin-like protein 2 OS=Homo sapiens OX=9606 GN=CHRDL2	ECM	9	3	28	3
P10909-2	Isoform 2 of Clusterin OS=Homo sapiens OX=9606 GN=CLU		49	61	812	61
Q76M96-2	Isoform 2 of Coiled-coil domain-containing protein 80 OS=Homo sapiens OX=9606 GN=CCDC80		3	2	10	2
P81605-2	Isoform 2 of Dermcidin OS=Homo sapiens OX=9606 GN=DCD		49	27	294	2
Q6E0U4-2	Isoform 2 of Dermokine OS=Homo sapiens OX=9606 GN=DMKN		12	7	24	7
Q13822-2	Isoform 2 of Ectonucleotide pyrophosphatase/phosphodiesterase family member 2 OS=Homo sapiens OX=9606 GN=ENPP2		44	43	263	43
P26641-2	Isoform 2 of Elongation factor 1-gamma OS=Homo sapiens OX=9606 GN=EEF1G		5	3	8	3
P98095-2	Isoform 2 of Fibulin-2 OS=Homo sapiens OX=9606 GN=FBLN2		23	32	341	32
P04075-2	Isoform 2 of Fructose-bisphosphate aldolase A OS=Homo sapiens OX=9606 GN=ALDOA		55	22	196	20
Q9HC38-2	Isoform 2 of Glyoxalase domain-containing protein 4 OS=Homo sapiens OX=9606 GN=GLOD4		7	2	7	2
Q14393-1	Isoform 2 of Growth arrest-specific protein 6 OS=Homo sapiens OX=9606 GN=GAS6	ECM	4	2	3	2
P07900-2	Isoform 2 of Heat shock protein HSP 90-alpha OS=Homo sapiens OX=9606 GN=HSP90AA1		13	10	67	4
P08581-2	Isoform 2 of Hepatocyte growth factor receptor OS=Homo sapiens OX=9606 GN=MET		2	2	4	2
P61978-2	Isoform 2 of Heterogeneous nuclear ribonucleoprotein K OS=Homo sapiens OX=9606 GN=HNRNPK		13	4	30	4
Q5QNW6-2	Isoform 2 of Histone H2B type 2-F OS=Homo sapiens OX=9606 GN=HIST2H2BF		11	2	4	2
O75144-2	Isoform 2 of ICOS ligand OS=Homo sapiens OX=9606 GN=ICOSLG		7	2	9	2
P35858-2	Isoform 2 of Insulin-like growth factor-binding protein complex acid labile subunit OS=Homo sapiens OX=9606 GN=IGFALS	ECM	47	44	420	44
O60259-2	Isoform 2 of Kallikrein-8 OS=Homo sapiens OX=9606 GN=KLK8		24	5	29	5
P05787-2	Isoform 2 of Keratin, type II cytoskeletal 8 OS=Homo sapiens OX=9606 GN=KRT8		21	21	167	15
P43626-2	Isoform 2 of Killer cell immunoglobulin-like receptor 2DL1 OS=Homo sapiens OX=9606 GN=KIR2DL1		7	2	3	1
Q8TF66-2	Isoform 2 of Leucine-rich repeat-containing protein 15 OS=Homo sapiens OX=9606 GN=LRRC15		8	2	6	2
P14151-2	Isoform 2 of L-selectin OS=Homo sapiens OX=9606 GN=SELL		9	4	36	4
P0DP58-2	Isoform 2 of Ly-6/neurotoxin-like protein 1 OS=Homo sapiens OX=9606 GN=LYNX1		10	2	8	2
O94772-2	Isoform 2 of Lymphocyte antigen 6H OS=Homo sapiens OX=9606 GN=LY6H		14	2	6	2
P42785-2	Isoform 2 of Lysosomal Pro-X carboxypeptidase OS=Homo sapiens OX=9606 GN=PRCP		11	3	12	3
Q9BRK3-2	Isoform 2 of Matrix remodeling-associated protein 8 OS=Homo sapiens OX=9606 GN=MXRA8		28	12	93	12
P84157-2	Isoform 2 of Matrix-remodeling-associated protein 7 OS=Homo sapiens OX=9606 GN=MXRA7		33	4	17	4
P13640-2	Isoform 2 of Metallothionein-1G OS=Homo sapiens OX=9606 GN=MT1G		49	2	3	1
Q7L4E1-2	Isoform 2 of Mitoguardin 2 OS=Homo sapiens OX=9606 GN=MIGA2		11	2	2	2
P15941-2	Isoform 2 of Mucin-1 OS=Homo sapiens OX=9606 GN=MUC1	ECM	4	5	42	5
Q7Z406-2	Isoform 2 of Myosin-14 OS=Homo sapiens OX=9606 GN=MYH14		3	6	34	2
Q96PD5-2	Isoform 2 of N-acetylmuramoyl-L-alanine amidase OS=Homo sapiens OX=9606 GN=PGLYRP2		52	52	635	52
P41271-2	Isoform 2 of Neuroblastoma suppressor of tumorigenicity 1 OS=Homo sapiens OX=9606 GN=NBL1		26	2	17	2
P17677-2	Isoform 2 of Neuromodulin OS=Homo sapiens OX=9606 GN=GAP43		16	2	4	2
P15531-2	Isoform 2 of Nucleoside diphosphate kinase A OS=Homo sapiens OX=9606 GN=NME1		21	3	7	1
Q15063-2	Isoform 2 of Periostin OS=Homo sapiens OX=9606 GN=POSTN		50	57	475	1
P11464-2	Isoform 2 of Pregnancy-specific beta-1-glycoprotein 1 OS=Homo sapiens OX=9606 GN=PSG1		42	38	462	4
Q00887-2	Isoform 2 of Pregnancy-specific beta-1-glycoprotein 9 OS=Homo sapiens OX=9606 GN=PSG9		26	12	144	0
Q02809-2	Isoform 2 of Procollagen-lysine,2-oxoglutarate 5-dioxygenase 1 OS=Homo sapiens OX=9606 GN=PLOD1		8	6	19	6
O00469-2	Isoform 2 of Procollagen-lysine,2-oxoglutarate 5-dioxygenase 2 OS=Homo sapiens OX=9606 GN=PLOD2		3	2	4	2
Q8WUM4-2	Isoform 2 of Programmed cell death 6-interacting protein OS=Homo sapiens OX=9606 GN=PDCD6IP		5	3	6	3
Q06323-2	Isoform 2 of Proteasome activator complex subunit 1 OS=Homo sapiens OX=9606 GN=PSME1		16	2	2	2
Q15084-2	Isoform 2 of Protein disulfide-isomerase A6 OS=Homo sapiens OX=9606 GN=PDIA6		22	10	42	10
Q8IWL2-2	Isoform 2 of Pulmonary surfactant-associated protein A1 OS=Homo sapiens OX=9606 GN=SFTPA1		36	14	106	14
Q86VB7-2	Isoform 2 of Scavenger receptor cysteine-rich type 1 protein M130 OS=Homo sapiens OX=9606 GN=CD163		35	41	332	41
Q96P63-2	Isoform 2 of Serpin B12 OS=Homo sapiens OX=9606 GN=SERPINB12	ECM	25	8	24	8
P55854-2	Isoform 2 of Small ubiquitin-related modifier 3 OS=Homo sapiens OX=9606 GN=SUMO3		7	2	10	2
Q13813-2	Isoform 2 of Spectrin alpha chain, non-erythrocytic 1 OS=Homo sapiens OX=9606 GN=SPTAN1		5	8	19	8
P37173-2	Isoform 2 of TGF-beta receptor type-2 OS=Homo sapiens OX=9606 GN=TGFBR2		3	4	16	4
P37802-2	Isoform 2 of Transgelin-2 OS=Homo sapiens OX=9606 GN=TAGLN2		49	12	127	12
P29401-2	Isoform 2 of Transketolase OS=Homo sapiens OX=9606 GN=TKT		40	15	95	15
Q24JP5-2	Isoform 2 of Transmembrane protein 132A OS=Homo sapiens OX=9606 GN=TMEM132A		4	2	7	2
P06753-2	Isoform 2 of Tropomyosin alpha-3 chain OS=Homo sapiens OX=9606 GN=TPM3		40	13	67	4
P07951-2	Isoform 2 of Tropomyosin beta chain OS=Homo sapiens OX=9606 GN=TPM2		26	10	39	0
P78324-2	Isoform 2 of Tyrosine-protein phosphatase non-receptor type substrate 1 OS=Homo sapiens OX=9606 GN=SIRPA		12	4	23	4
P04070-2	Isoform 2 of Vitamin K-dependent protein C OS=Homo sapiens OX=9606 GN=PROC		9	2	12	2
P22891-2	Isoform 2 of Vitamin K-dependent protein Z OS=Homo sapiens OX=9606 GN=PROZ		18	4	12	4
Q14508-2	Isoform 2 of WAP four-disulfide core domain protein 2 OS=Homo sapiens OX=9606 GN=WFDC2		52	12	211	1
P12110-2	Isoform 2C2A of Collagen alpha-2(VI) chain OS=Homo sapiens OX=9606 GN=COL6A2		13	9	35	1
Q6UY14-3	Isoform 3 of ADAMTS-like protein 4 OS=Homo sapiens OX=9606 GN=ADAMTSL4		9	8	60	8
Q9BWV1-3	Isoform 3 of Brother of CDO OS=Homo sapiens OX=9606 GN=BOC		7	6	13	6
O43852-3	Isoform 3 of Calumenin OS=Homo sapiens OX=9606 GN=CALU		59	17	87	4
Q9BY67-3	Isoform 3 of Cell adhesion molecule 1 OS=Homo sapiens OX=9606 GN=CADM1		21	7	47	7
P54108-3	Isoform 3 of Cysteine-rich secretory protein 3 OS=Homo sapiens OX=9606 GN=CRISP3		31	5	47	5
O43556-4	Isoform 3 of Epsilon-sarcoglycan OS=Homo sapiens OX=9606 GN=SGCE		12	3	9	3
P02751-3	Isoform 3 of Fibronectin OS=Homo sapiens OX=9606 GN=FN1		79	435	5749	0
P07098-3	Isoform 3 of Gastric triacylglycerol lipase OS=Homo sapiens OX=9606 GN=LIPF		32	18	68	18
P36269-3	Isoform 3 of Glutathione hydrolase 5 proenzyme OS=Homo sapiens OX=9606 GN=GGT5		4	2	2	2
P51654-3	Isoform 3 of Glypican-3 OS=Homo sapiens OX=9606 GN=GPC3	ECM	3	2	36	2
Q9BPY8-3	Isoform 3 of Homeodomain-only protein OS=Homo sapiens OX=9606 GN=HOPX		29	2	26	2
P01344-3	Isoform 3 of Insulin-like growth factor II OS=Homo sapiens OX=9606 GN=IGF2	ECM	26	14	174	14
P05556-3	Isoform 3 of Integrin beta-1 OS=Homo sapiens OX=9606 GN=ITGB1		5	3	3	3
P18510-3	Isoform 3 of Interleukin-1 receptor antagonist protein OS=Homo sapiens OX=9606 GN=IL1RN	ECM	30	10	108	10
Q9UBX7-3	Isoform 3 of Kallikrein-11 OS=Homo sapiens OX=9606 GN=KLK11		22	5	22	4
Q6KB66-3	Isoform 3 of Keratin, type II cytoskeletal 80 OS=Homo sapiens OX=9606 GN=KRT80		4	2	36	1
P00338-3	Isoform 3 of L-lactate dehydrogenase A chain OS=Homo sapiens OX=9606 GN=LDHA		42	18	132	14
P33241-3	Isoform 3 of Lymphocyte-specific protein 1 OS=Homo sapiens OX=9606 GN=LSP1		27	8	26	8
P40925-3	Isoform 3 of Malate dehydrogenase, cytoplasmic OS=Homo sapiens OX=9606 GN=MDH1		39	13	107	13
Q13421-2	Isoform 3 of Mesothelin OS=Homo sapiens OX=9606 GN=MSLN		43	48	390	48
Q9UNZ2-5	Isoform 3 of NSFL1 cofactor p47 OS=Homo sapiens OX=9606 GN=NSFL1C		6	2	7	2
P22392-2	Isoform 3 of Nucleoside diphosphate kinase B OS=Homo sapiens OX=9606 GN=NME2		27	4	12	2
P05155-3	Isoform 3 of Plasma protease C1 inhibitor OS=Homo sapiens OX=9606 GN=SERPING1	ECM	56	85	1198	85
Q96NZ9-3	Isoform 3 of Proline-rich acidic protein 1 OS=Homo sapiens OX=9606 GN=PRAP1		30	4	30	4
Q9P2D8-3	Isoform 3 of Protein unc-79 homolog OS=Homo sapiens OX=9606 GN=UNC79		2	3	17	3
P09455-3	Isoform 3 of Retinol-binding protein 1 OS=Homo sapiens OX=9606 GN=RBP1		27	3	6	3
Q9Y6H5-3	Isoform 3 of Synphilin-1 OS=Homo sapiens OX=9606 GN=SNCAIP		3	2	7	2
Q9UHF0-3	Isoform 3 of Tachykinin-3 OS=Homo sapiens OX=9606 GN=TAC3		53	8	18	1
P07951-3	Isoform 3 of Tropomyosin beta chain OS=Homo sapiens OX=9606 GN=TPM2		24	8	43	1
P55327-3	Isoform 3 of Tumor protein D52 OS=Homo sapiens OX=9606 GN=TPD52		8	2	4	2
P68036-3	Isoform 3 of Ubiquitin-conjugating enzyme E2 L3 OS=Homo sapiens OX=9606 GN=UBE2L3		15	3	14	3
P02774-3	Isoform 3 of Vitamin D-binding protein OS=Homo sapiens OX=9606 GN=GC		86	290	11323	290
Q9ULB1-3	Isoform 3a of Neurexin-1 OS=Homo sapiens OX=9606 GN=NRXN1		1	2	7	2
P08195-4	Isoform 4 of 4F2 cell-surface antigen heavy chain OS=Homo sapiens OX=9606 GN=SLC3A2		10	4	13	4
P36896-4	Isoform 4 of Activin receptor type-1B OS=Homo sapiens OX=9606 GN=ACVR1B		5	2	2	2
Q15109-4	Isoform 4 of Advanced glycosylation end product-specific receptor OS=Homo sapiens OX=9606 GN=AGER		32	4	22	4
P12814-4	Isoform 4 of Alpha-actinin-1 OS=Homo sapiens OX=9606 GN=ACTN1		23	28	154	6
P55290-4	Isoform 4 of Cadherin-13 OS=Homo sapiens OX=9606 GN=CDH13		16	20	201	20
Q05682-4	Isoform 4 of Caldesmon OS=Homo sapiens OX=9606 GN=CALD1		6	2	3	2
O43852-4	Isoform 4 of Calumenin OS=Homo sapiens OX=9606 GN=CALU		52	14	61	1
Q9BU40-4	Isoform 4 of Chordin-like protein 1 OS=Homo sapiens OX=9606 GN=CHRDL1	ECM	24	9	36	9
Q08345-5	Isoform 4 of Epithelial discoidin domain-containing receptor 1 OS=Homo sapiens OX=9606 GN=DDR1		6	3	17	3
Q8N6C5-4	Isoform 4 of Immunoglobulin superfamily member 1 OS=Homo sapiens OX=9606 GN=IGSF1		17	16	55	16
Q9NPH3-5	Isoform 4 of Interleukin-1 receptor accessory protein OS=Homo sapiens OX=9606 GN=IL1RAP		10	9	44	9
Q13228-4	Isoform 4 of Methanethiol oxidase OS=Homo sapiens OX=9606 GN=SELENBP1		24	11	57	11
P24821-4	Isoform 4 of Tenascin OS=Homo sapiens OX=9606 GN=TNC		30	43	191	43
P07108-5	Isoform 5 of Acyl-CoA-binding protein OS=Homo sapiens OX=9606 GN=DBI		37	9	78	9
P54687-5	Isoform 5 of Branched-chain-amino-acid aminotransferase, cytosolic OS=Homo sapiens OX=9606 GN=BCAT1		8	2	5	2
Q8TCZ2-5	Isoform 5 of CD99 antigen-like protein 2 OS=Homo sapiens OX=9606 GN=CD99L2		15	7	50	7
Q99674-5	Isoform 5 of Cell growth regulator with EF hand domain protein 1 OS=Homo sapiens OX=9606 GN=CGREF1		28	7	39	7
Q12805-5	Isoform 5 of EGF-containing fibulin-like extracellular matrix protein 1 OS=Homo sapiens OX=9606 GN=EFEMP1		51	22	146	0
P02751-5	Isoform 5 of Fibronectin OS=Homo sapiens OX=9606 GN=FN1		78	407	5571	0
Q5VST9-6	Isoform 5 of Obscurin OS=Homo sapiens OX=9606 GN=OBSCN		0	2	9	2
P10451-5	Isoform 5 of Osteopontin OS=Homo sapiens OX=9606 GN=SPP1	ECM	59	79	1538	2
P19021-5	Isoform 5 of Peptidyl-glycine alpha-amidating monooxygenase OS=Homo sapiens OX=9606 GN=PAM		14	11	42	11
Q15063-5	Isoform 5 of Periostin OS=Homo sapiens OX=9606 GN=POSTN		51	61	518	1
P35241-5	Isoform 5 of Radixin OS=Homo sapiens OX=9606 GN=RDX		7	4	16	1
P07911-5	Isoform 5 of Uromodulin OS=Homo sapiens OX=9606 GN=UMOD		19	11	79	11
O00468-6	Isoform 6 of Agrin OS=Homo sapiens OX=9606 GN=AGRN		10	32	347	32
P20810-6	Isoform 6 of Calpastatin OS=Homo sapiens OX=9606 GN=CAST		35	19	139	19
Q9UGM3-6	Isoform 6 of Deleted in malignant brain tumors 1 protein OS=Homo sapiens OX=9606 GN=DMBT1	ECM	39	106	1069	106
Q13308-6	Isoform 6 of Inactive tyrosine-protein kinase 7 OS=Homo sapiens OX=9606 GN=PTK7		18	13	60	13
P09493-6	Isoform 6 of Tropomyosin alpha-1 chain OS=Homo sapiens OX=9606 GN=TPM1		20	7	36	1
P08174-7	Isoform 7 of Complement decay-accelerating factor OS=Homo sapiens OX=9606 GN=CD55		25	11	117	11
P02751-7	Isoform 7 of Fibronectin OS=Homo sapiens OX=9606 GN=FN1		76	436	5710	0
Q8IYS5-7	Isoform 7 of Osteoclast-associated immunoglobulin-like receptor OS=Homo sapiens OX=9606 GN=OSCAR		6	2	17	2
P16070-8	Isoform 8 of CD44 antigen OS=Homo sapiens OX=9606 GN=CD44		10	8	55	8
P02751-8	Isoform 8 of Fibronectin OS=Homo sapiens OX=9606 GN=FN1		78	422	5683	0
O75369-8	Isoform 8 of Filamin-B OS=Homo sapiens OX=9606 GN=FLNB		9	14	39	13
Q9H869-9	Isoform 9 of YY1-associated protein 1 OS=Homo sapiens OX=9606 GN=YY1AP1		2	2	21	2
O60888-2	Isoform A of Protein CutA OS=Homo sapiens OX=9606 GN=CUTA		35	4	12	4
P12107-2	Isoform B of Collagen alpha-1(XI) chain OS=Homo sapiens OX=9606 GN=COL11A1		10	16	77	14
P10451-2	Isoform B of Osteopontin OS=Homo sapiens OX=9606 GN=SPP1	ECM	59	78	1510	1
P24530-3	Isoform C of Endothelin receptor type B OS=Homo sapiens OX=9606 GN=EDNRB		8	2	5	2
P23142-4	Isoform C of Fibulin-1 OS=Homo sapiens OX=9606 GN=FBLN1		48	75	726	18
P10451-3	Isoform C of Osteopontin OS=Homo sapiens OX=9606 GN=SPP1	ECM	57	79	1428	1
P05164-3	Isoform H7 of Myeloperoxidase OS=Homo sapiens OX=9606 GN=MPO		13	7	12	7
Q16627-2	Isoform HCC-3 of C-C motif chemokine 14 OS=Homo sapiens OX=9606 GN=CCL14	ECM	24	2	9	2
P13473-3	Isoform LAMP-2C of Lysosome-associated membrane glycoprotein 2 OS=Homo sapiens OX=9606 GN=LAMP2		6	3	18	3
P01042-2	Isoform LMW of Kininogen-1 OS=Homo sapiens OX=9606 GN=KNG1	ECM	70	107	1615	4
Q9NQ38-3	Isoform long of Serine protease inhibitor Kazal-type 5 OS=Homo sapiens OX=9606 GN=SPINK5		26	31	243	31
P07602-3	Isoform Sap-mu-9 of Prosaposin OS=Homo sapiens OX=9606 GN=PSAP		42	25	231	25
Q6H9L7	Isthmin-2 OS=Homo sapiens OX=9606 GN=ISM2 PE=2 SV=1	ECM	29	21	245	21
P14923	Junction plakoglobin OS=Homo sapiens OX=9606 GN=JUP PE=1 SV=3		5	2	3	2
Q9Y624	Junctional adhesion molecule A OS=Homo sapiens OX=9606 GN=F11R PE=1 SV=1		21	6	70	6
P06870	Kallikrein-1 OS=Homo sapiens OX=9606 GN=KLK1 PE=1 SV=2		13	4	18	4
Q9UKR3	Kallikrein-13 OS=Homo sapiens OX=9606 GN=KLK13 PE=2 SV=1		9	3	7	3
Q9Y337	Kallikrein-5 OS=Homo sapiens OX=9606 GN=KLK5 PE=1 SV=3		14	3	19	2
P49862	Kallikrein-7 OS=Homo sapiens OX=9606 GN=KLK7 PE=1 SV=1		30	5	33	4
P29622	Kallistatin OS=Homo sapiens OX=9606 GN=SERPINA4 PE=1 SV=3	ECM	45	20	104	20
P07498	Kappa-casein OS=Homo sapiens OX=9606 GN=CSN3 PE=1 SV=3		29	7	29	7
Q96I82	Kazal-type serine protease inhibitor domain-containing protein 1 OS=Homo sapiens OX=9606 GN=KAZALD1 PE=1 SV=1	ECM	7	2	3	2
Q6PF15	Kelch-like protein 35 OS=Homo sapiens OX=9606 GN=KLHL35 PE=1 SV=3		7	2	9	2
P13645	Keratin, type I cytoskeletal 10 OS=Homo sapiens OX=9606 GN=KRT10 PE=1 SV=6		44	28	127	22
Q99456	Keratin, type I cytoskeletal 12 OS=Homo sapiens OX=9606 GN=KRT12 PE=1 SV=1		9	6	34	0
P13646	Keratin, type I cytoskeletal 13 OS=Homo sapiens OX=9606 GN=KRT13 PE=1 SV=4		40	29	136	15
P02533	Keratin, type I cytoskeletal 14 OS=Homo sapiens OX=9606 GN=KRT14 PE=1 SV=4		20	14	67	2
P19012	Keratin, type I cytoskeletal 15 OS=Homo sapiens OX=9606 GN=KRT15 PE=1 SV=3		16	12	63	0
Q04695	Keratin, type I cytoskeletal 17 OS=Homo sapiens OX=9606 GN=KRT17 PE=1 SV=2		21	13	61	2
P05783	Keratin, type I cytoskeletal 18 OS=Homo sapiens OX=9606 GN=KRT18 PE=1 SV=2		17	6	18	4
P08727	Keratin, type I cytoskeletal 19 OS=Homo sapiens OX=9606 GN=KRT19 PE=1 SV=4		42	24	157	12
P35900	Keratin, type I cytoskeletal 20 OS=Homo sapiens OX=9606 GN=KRT20 PE=1 SV=1		8	3	17	1
P35527	Keratin, type I cytoskeletal 9 OS=Homo sapiens OX=9606 GN=KRT9 PE=1 SV=3		26	10	27	10
P78386	Keratin, type II cuticular Hb5 OS=Homo sapiens OX=9606 GN=KRT85 PE=1 SV=1		4	2	26	1
P04264	Keratin, type II cytoskeletal 1 OS=Homo sapiens OX=9606 GN=KRT1 PE=1 SV=6		42	34	231	25
Q7Z794	Keratin, type II cytoskeletal 1b OS=Homo sapiens OX=9606 GN=KRT77 PE=2 SV=3		5	4	36	0
P35908	Keratin, type II cytoskeletal 2 epidermal OS=Homo sapiens OX=9606 GN=KRT2 PE=1 SV=2		34	18	84	12
P12035	Keratin, type II cytoskeletal 3 OS=Homo sapiens OX=9606 GN=KRT3 PE=1 SV=3		8	6	33	0
P19013	Keratin, type II cytoskeletal 4 OS=Homo sapiens OX=9606 GN=KRT4 PE=1 SV=4		43	33	171	25
P13647	Keratin, type II cytoskeletal 5 OS=Homo sapiens OX=9606 GN=KRT5 PE=1 SV=3		18	13	75	5
P02538	Keratin, type II cytoskeletal 6A OS=Homo sapiens OX=9606 GN=KRT6A PE=1 SV=3		30	27	155	2
P04259	Keratin, type II cytoskeletal 6B OS=Homo sapiens OX=9606 GN=KRT6B PE=1 SV=5		25	25	160	0
P08729	Keratin, type II cytoskeletal 7 OS=Homo sapiens OX=9606 GN=KRT7 PE=1 SV=5		22	18	119	12
Q14CN4	Keratin, type II cytoskeletal 72 OS=Homo sapiens OX=9606 GN=KRT72 PE=1 SV=2		4	3	7	0
Q86Y46	Keratin, type II cytoskeletal 73 OS=Homo sapiens OX=9606 GN=KRT73 PE=1 SV=1		11	6	44	2
Q8N1N4	Keratin, type II cytoskeletal 78 OS=Homo sapiens OX=9606 GN=KRT78 PE=1 SV=2		9	5	23	0
Q5XKE5	Keratin, type II cytoskeletal 79 OS=Homo sapiens OX=9606 GN=KRT79 PE=1 SV=2		10	7	50	1
P43628	Killer cell immunoglobulin-like receptor 2DL3 OS=Homo sapiens OX=9606 GN=KIR2DL3 PE=1 SV=1		8	2	2	1
P01042	Kininogen-1 OS=Homo sapiens OX=9606 GN=KNG1 PE=1 SV=2	ECM	52	109	1552	6
O43278	Kunitz-type protease inhibitor 1 OS=Homo sapiens OX=9606 GN=SPINT1 PE=1 SV=2		17	13	51	13
O43291	Kunitz-type protease inhibitor 2 OS=Homo sapiens OX=9606 GN=SPINT2 PE=1 SV=2		6	2	4	2
Q08431	Lactadherin OS=Homo sapiens OX=9606 GN=MFGE8 PE=1 SV=3		5	2	3	2
P22079	Lactoperoxidase OS=Homo sapiens OX=9606 GN=LPO PE=1 SV=2		42	41	280	41
P02788	Lactotransferrin OS=Homo sapiens OX=9606 GN=LTF PE=1 SV=6		23	17	90	12
Q04760	Lactoylglutathione lyase OS=Homo sapiens OX=9606 GN=GLO1 PE=1 SV=4		20	2	3	2
P20700	Lamin-B1 OS=Homo sapiens OX=9606 GN=LMNB1 PE=1 SV=2		12	6	17	5
P25391	Laminin subunit alpha-1 OS=Homo sapiens OX=9606 GN=LAMA1 PE=1 SV=2	ECM	1	2	2	1
P24043	Laminin subunit alpha-2 OS=Homo sapiens OX=9606 GN=LAMA2 PE=1 SV=4	ECM	19	40	106	39
O15230	Laminin subunit alpha-5 OS=Homo sapiens OX=9606 GN=LAMA5 PE=1 SV=8	ECM	2	5	10	5
P07942	Laminin subunit beta-1 OS=Homo sapiens OX=9606 GN=LAMB1 PE=1 SV=2	ECM	33	39	159	39
P55268	Laminin subunit beta-2 OS=Homo sapiens OX=9606 GN=LAMB2 PE=1 SV=2	ECM	4	4	6	4
Q13751	Laminin subunit beta-3 OS=Homo sapiens OX=9606 GN=LAMB3 PE=1 SV=1	ECM	3	2	14	2
P11047	Laminin subunit gamma-1 OS=Homo sapiens OX=9606 GN=LAMC1 PE=1 SV=3	ECM	36	40	174	40
Q13753	Laminin subunit gamma-2 OS=Homo sapiens OX=9606 GN=LAMC2 PE=1 SV=2	ECM	3	2	3	2
Q9Y6N6	Laminin subunit gamma-3 OS=Homo sapiens OX=9606 GN=LAMC3 PE=1 SV=3	ECM	4	3	5	3
Q14766	Latent-transforming growth factor beta-binding protein 1 OS=Homo sapiens OX=9606 GN=LTBP1 PE=1 SV=4	ECM	25	63	551	56
Q14767	Latent-transforming growth factor beta-binding protein 2 OS=Homo sapiens OX=9606 GN=LTBP2 PE=1 SV=3	ECM	13	27	170	21
Q9NS15	Latent-transforming growth factor beta-binding protein 3 OS=Homo sapiens OX=9606 GN=LTBP3 PE=1 SV=4	ECM	1	2	4	0
Q8N2S1	Latent-transforming growth factor beta-binding protein 4 OS=Homo sapiens OX=9606 GN=LTBP4 PE=1 SV=2	ECM	25	32	135	32
Q6UX15	Layilin OS=Homo sapiens OX=9606 GN=LAYN PE=2 SV=1		6	2	2	2
P02750	Leucine-rich alpha-2-glycoprotein OS=Homo sapiens OX=9606 GN=LRG1 PE=1 SV=2	ECM	50	38	772	38
P30740	Leukocyte elastase inhibitor OS=Homo sapiens OX=9606 GN=SERPINB1 PE=1 SV=1	ECM	51	19	113	17
Q6GTX8	Leukocyte-associated immunoglobulin-like receptor 1 OS=Homo sapiens OX=9606 GN=LAIR1 PE=1 SV=1		25	9	49	8
Q6ISS4	Leukocyte-associated immunoglobulin-like receptor 2 OS=Homo sapiens OX=9606 GN=LAIR2 PE=1 SV=1		29	4	18	3
P09960	Leukotriene A-4 hydrolase OS=Homo sapiens OX=9606 GN=LTA4H PE=1 SV=2		23	11	40	11
P31025	Lipocalin-1 OS=Homo sapiens OX=9606 GN=LCN1 PE=1 SV=1		79	34	551	34
Q6UWW0	Lipocalin-15 OS=Homo sapiens OX=9606 GN=LCN15 PE=1 SV=1		29	3	36	3
Q86X29	Lipolysis-stimulated lipoprotein receptor OS=Homo sapiens OX=9606 GN=LSR PE=1 SV=4		13	8	28	8
P18428	Lipopolysaccharide-binding protein OS=Homo sapiens OX=9606 GN=LBP PE=1 SV=3		19	4	38	4
Q969E1	Liver-expressed antimicrobial peptide 2 OS=Homo sapiens OX=9606 GN=LEAP2 PE=1 SV=1		23	2	3	2
P07195	L-lactate dehydrogenase B chain OS=Homo sapiens OX=9606 GN=LDHB PE=1 SV=2		23	9	59	5
P01130	Low-density lipoprotein receptor OS=Homo sapiens OX=9606 GN=LDLR PE=1 SV=1		3	3	7	3
P51884	Lumican OS=Homo sapiens OX=9606 GN=LUM PE=1 SV=2	ECM	64	112	3508	112
O95274	Ly6/PLAUR domain-containing protein 3 OS=Homo sapiens OX=9606 GN=LYPD3 PE=1 SV=2		16	5	54	5
Q9Y5Y7	Lymphatic vessel endothelial hyaluronic acid receptor 1 OS=Homo sapiens OX=9606 GN=LYVE1 PE=1 SV=2		15	9	75	9
P10253	Lysosomal alpha-glucosidase OS=Homo sapiens OX=9606 GN=GAA PE=1 SV=4		2	3	8	3
P11279	Lysosome-associated membrane glycoprotein 1 OS=Homo sapiens OX=9606 GN=LAMP1 PE=1 SV=3		6	3	9	3
P61626	Lysozyme C OS=Homo sapiens OX=9606 GN=LYZ PE=1 SV=1		41	21	159	21
P09603	Macrophage colony-stimulating factor 1 OS=Homo sapiens OX=9606 GN=CSF1 PE=1 SV=2	ECM	7	3	17	3
P07333	Macrophage colony-stimulating factor 1 receptor OS=Homo sapiens OX=9606 GN=CSF1R PE=1 SV=2		7	6	36	6
P14174	Macrophage migration inhibitory factor OS=Homo sapiens OX=9606 GN=MIF PE=1 SV=4		79	8	44	8
P40121	Macrophage-capping protein OS=Homo sapiens OX=9606 GN=CAPG PE=1 SV=2		38	13	43	13
P04156	Major prion protein OS=Homo sapiens OX=9606 GN=PRNP PE=1 SV=1		9	2	16	2
P40926	Malate dehydrogenase, mitochondrial OS=Homo sapiens OX=9606 GN=MDH2 PE=1 SV=3		30	12	65	12
Q14165	Malectin OS=Homo sapiens OX=9606 GN=MLEC PE=1 SV=1		14	3	7	3
O43451	Maltase-glucoamylase, intestinal OS=Homo sapiens OX=9606 GN=MGAM PE=1 SV=5		1	2	4	2
Q13296	Mammaglobin-A OS=Homo sapiens OX=9606 GN=SCGB2A2 PE=1 SV=1		13	4	17	4
O00187	Mannan-binding lectin serine protease 2 OS=Homo sapiens OX=9606 GN=MASP2 PE=1 SV=4	ECM	10	10	46	10
P33908	Mannosyl-oligosaccharide 1,2-alpha-mannosidase IA OS=Homo sapiens OX=9606 GN=MAN1A1 PE=1 SV=3		28	18	154	18
O00339	Matrilin-2 OS=Homo sapiens OX=9606 GN=MATN2 PE=1 SV=4	ECM	11	7	35	6
O15232	Matrilin-3 OS=Homo sapiens OX=9606 GN=MATN3 PE=1 SV=2	ECM	32	14	113	13
O95460	Matrilin-4 OS=Homo sapiens OX=9606 GN=MATN4 PE=1 SV=3	ECM	3	2	15	2
Q99542	Matrix metalloproteinase-19 OS=Homo sapiens OX=9606 GN=MMP19 PE=1 SV=1	ECM	10	3	7	3
P14780	Matrix metalloproteinase-9 OS=Homo sapiens OX=9606 GN=MMP9 PE=1 SV=3	ECM	8	5	16	3
Q9NR99	Matrix-remodeling-associated protein 5 OS=Homo sapiens OX=9606 GN=MXRA5 PE=1 SV=3	ECM	2	5	8	5
P08582	Melanotransferrin OS=Homo sapiens OX=9606 GN=MELTF PE=1 SV=2		13	9	50	6
Q16819	Meprin A subunit alpha OS=Homo sapiens OX=9606 GN=MEP1A PE=1 SV=2	ECM	29	31	126	31
P01033	Metalloproteinase inhibitor 1 OS=Homo sapiens OX=9606 GN=TIMP1 PE=1 SV=1	ECM	68	61	763	59
P16035	Metalloproteinase inhibitor 2 OS=Homo sapiens OX=9606 GN=TIMP2 PE=1 SV=2	ECM	56	27	214	27
P35625	Metalloproteinase inhibitor 3 OS=Homo sapiens OX=9606 GN=TIMP3 PE=1 SV=2	ECM	9	3	9	1
P13640	Metallothionein-1G OS=Homo sapiens OX=9606 GN=MT1G PE=1 SV=2		50	2	5	1
Q15726	Metastasis-suppressor KiSS-1 OS=Homo sapiens OX=9606 GN=KISS1 PE=1 SV=4		50	7	66	7
P20774	Mimecan OS=Homo sapiens OX=9606 GN=OGN PE=1 SV=1	ECM	37	22	223	22
P26038	Moesin OS=Homo sapiens OX=9606 GN=MSN PE=1 SV=3		21	12	70	9
O15375	Monocarboxylate transporter 6 OS=Homo sapiens OX=9606 GN=SLC16A5 PE=2 SV=1		5	2	30	2
P08571	Monocyte differentiation antigen CD14 OS=Homo sapiens OX=9606 GN=CD14 PE=1 SV=2		55	42	665	42
Q9H3R2	Mucin-13 OS=Homo sapiens OX=9606 GN=MUC13 PE=1 SV=3	ECM	21	12	100	12
Q8WXI7	Mucin-16 OS=Homo sapiens OX=9606 GN=MUC16 PE=1 SV=3	ECM	1	6	13	6
Q02817	Mucin-2 OS=Homo sapiens OX=9606 GN=MUC2 PE=1 SV=2	ECM	5	25	137	23
Q99102	Mucin-4 OS=Homo sapiens OX=9606 GN=MUC4 PE=1 SV=4	ECM	2	2	10	2
P98088	Mucin-5AC OS=Homo sapiens OX=9606 GN=MUC5AC PE=1 SV=4	ECM	21	105	880	93
Q9HC84	Mucin-5B OS=Homo sapiens OX=9606 GN=MUC5B PE=1 SV=3	ECM	24	210	1950	198
Q8TAX7	Mucin-7 OS=Homo sapiens OX=9606 GN=MUC7 PE=1 SV=2	ECM	12	8	97	8
Q13201	Multimerin-1 OS=Homo sapiens OX=9606 GN=MMRN1 PE=1 SV=3	ECM	4	4	37	4
Q8NI22	Multiple coagulation factor deficiency protein 2 OS=Homo sapiens OX=9606 GN=MCFD2 PE=1 SV=1		51	4	8	4
O75095	Multiple epidermal growth factor-like domains protein 6 OS=Homo sapiens OX=9606 GN=MEGF6 PE=1 SV=4	ECM	1	2	4	2
Q7Z7M0	Multiple epidermal growth factor-like domains protein 8 OS=Homo sapiens OX=9606 GN=MEGF8 PE=1 SV=2	ECM	2	2	2	2
Q9UNW1	Multiple inositol polyphosphate phosphatase 1 OS=Homo sapiens OX=9606 GN=MINPP1 PE=1 SV=1		26	6	20	6
P24158	Myeloblastin OS=Homo sapiens OX=9606 GN=PRTN3 PE=1 SV=3		23	3	9	3
Q969H8	Myeloid-derived growth factor OS=Homo sapiens OX=9606 GN=MYDGF PE=1 SV=1		31	3	35	3
P02144	Myoglobin OS=Homo sapiens OX=9606 GN=MB PE=1 SV=2		19	3	12	3
P60660	Myosin light polypeptide 6 OS=Homo sapiens OX=9606 GN=MYL6 PE=1 SV=2		21	3	11	3
P35579	Myosin-9 OS=Homo sapiens OX=9606 GN=MYH9 PE=1 SV=4		19	36	189	32
P58546	Myotrophin OS=Homo sapiens OX=9606 GN=MTPN PE=1 SV=2		14	2	10	2
P29966	Myristoylated alanine-rich C-kinase substrate OS=Homo sapiens OX=9606 GN=MARCKS PE=1 SV=4		48	12	106	12
O95865	N(G),N(G)-dimethylarginine dimethylaminohydrolase 2 OS=Homo sapiens OX=9606 GN=DDAH2 PE=1 SV=1		31	5	29	5
Q86SF2	N-acetylgalactosaminyltransferase 7 OS=Homo sapiens OX=9606 GN=GALNT7 PE=1 SV=1		8	2	4	2
Q9UJJ9	N-acetylglucosamine-1-phosphotransferase subunit gamma OS=Homo sapiens OX=9606 GN=GNPTG PE=1 SV=1		35	5	22	5
P15586	N-acetylglucosamine-6-sulfatase OS=Homo sapiens OX=9606 GN=GNS PE=1 SV=3		11	6	16	6
Q8NCW5	NAD(P)H-hydrate epimerase OS=Homo sapiens OX=9606 GN=NAXE PE=1 SV=2		11	2	4	2
P48163	NADP-dependent malic enzyme OS=Homo sapiens OX=9606 GN=ME1 PE=1 SV=1		5	2	4	2
O96009	Napsin-A OS=Homo sapiens OX=9606 GN=NAPSA PE=1 SV=1		14	8	59	8
P16860	Natriuretic peptides B OS=Homo sapiens OX=9606 GN=NPPB PE=1 SV=1		13	2	4	2
Q92692	Nectin-2 OS=Homo sapiens OX=9606 GN=NECTIN2 PE=1 SV=1		13	7	32	7
Q96NY8	Nectin-4 OS=Homo sapiens OX=9606 GN=NECTIN4 PE=1 SV=1		6	3	10	3
P08473	Neprilysin OS=Homo sapiens OX=9606 GN=MME PE=1 SV=2		10	5	10	5
Q9UMX5	Neudesin OS=Homo sapiens OX=9606 GN=NENF PE=1 SV=1		41	6	45	6
P13591	Neural cell adhesion molecule 1 OS=Homo sapiens OX=9606 GN=NCAM1 PE=1 SV=3		5	2	3	2
Q09666	Neuroblast differentiation-associated protein AHNAK OS=Homo sapiens OX=9606 GN=AHNAK PE=1 SV=2		17	36	211	36
O95467	Neuroendocrine secretory protein 55 OS=Homo sapiens OX=9606 GN=GNAS PE=2 SV=1		10	3	13	3
Q7Z3B1	Neuronal growth regulator 1 OS=Homo sapiens OX=9606 GN=NEGR1 PE=1 SV=3		17	3	23	3
O14786	Neuropilin-1 OS=Homo sapiens OX=9606 GN=NRP1 PE=1 SV=3		10	7	24	7
O60462	Neuropilin-2 OS=Homo sapiens OX=9606 GN=NRP2 PE=1 SV=3		11	8	23	8
O15240	Neurosecretory protein VGF OS=Homo sapiens OX=9606 GN=VGF PE=1 SV=2		8	2	41	2
P22894	Neutrophil collagenase OS=Homo sapiens OX=9606 GN=MMP8 PE=1 SV=1	ECM	8	2	2	2
P59665	Neutrophil defensin 1 OS=Homo sapiens OX=9606 GN=DEFA1 PE=1 SV=1		52	3	9	3
P80188	Neutrophil gelatinase-associated lipocalin OS=Homo sapiens OX=9606 GN=LCN2 PE=1 SV=2		60	32	371	32
P14543	Nidogen-1 OS=Homo sapiens OX=9606 GN=NID1 PE=1 SV=3	ECM	23	38	474	38
Q14112	Nidogen-2 OS=Homo sapiens OX=9606 GN=NID2 PE=1 SV=3	ECM	25	50	469	50
P10153	Non-secretory ribonuclease OS=Homo sapiens OX=9606 GN=RNASE2 PE=1 SV=2		19	5	92	5
P61916	NPC intracellular cholesterol transporter 2 OS=Homo sapiens OX=9606 GN=NPC2 PE=1 SV=1		57	20	311	20
Q02818	Nucleobindin-1 OS=Homo sapiens OX=9606 GN=NUCB1 PE=1 SV=4		51	29	187	29
P80303	Nucleobindin-2 OS=Homo sapiens OX=9606 GN=NUCB2 PE=1 SV=3		31	7	51	7
Q9NY56	Odorant-binding protein 2a OS=Homo sapiens OX=9606 GN=OBP2A PE=1 SV=1		14	2	5	2
Q9NRN5	Olfactomedin-like protein 3 OS=Homo sapiens OX=9606 GN=OLFML3 PE=2 SV=1		18	10	26	10
Q99650	Oncostatin-M-specific receptor subunit beta OS=Homo sapiens OX=9606 GN=OSMR PE=1 SV=1		6	4	17	4
Q99983	Osteomodulin OS=Homo sapiens OX=9606 GN=OMD PE=1 SV=1	ECM	14	3	23	3
P10451	Osteopontin OS=Homo sapiens OX=9606 GN=SPP1 PE=1 SV=1	ECM	61	92	1645	4
Q86UD1	Out at first protein homolog OS=Homo sapiens OX=9606 GN=OAF PE=2 SV=1		16	2	3	2
Q6P988	Palmitoleoyl-protein carboxylesterase NOTUM OS=Homo sapiens OX=9606 GN=NOTUM PE=1 SV=2		53	52	336	52
P55259	Pancreatic secretory granule membrane major glycoprotein GP2 OS=Homo sapiens OX=9606 GN=GP2 PE=2 SV=3		6	2	12	2
O95497	Pantetheinase OS=Homo sapiens OX=9606 GN=VNN1 PE=1 SV=2		28	11	52	8
O95428	Papilin OS=Homo sapiens OX=9606 GN=PAPLN PE=2 SV=4	ECM	11	6	26	6
Q13219	Pappalysin-1 OS=Homo sapiens OX=9606 GN=PAPPA PE=1 SV=3	ECM	33	54	261	54
Q9BXP8	Pappalysin-2 OS=Homo sapiens OX=9606 GN=PAPPA2 PE=1 SV=4	ECM	54	139	1001	139
O43692	Peptidase inhibitor 15 OS=Homo sapiens OX=9606 GN=PI15 PE=1 SV=1		4	4	42	4
Q6UXB8	Peptidase inhibitor 16 OS=Homo sapiens OX=9606 GN=PI16 PE=1 SV=1		21	16	143	16
O75594	Peptidoglycan recognition protein 1 OS=Homo sapiens OX=9606 GN=PGLYRP1 PE=1 SV=1		40	7	65	7
P62937	Peptidyl-prolyl cis-trans isomerase A OS=Homo sapiens OX=9606 GN=PPIA PE=1 SV=2		61	14	119	14
P23284	Peptidyl-prolyl cis-trans isomerase B OS=Homo sapiens OX=9606 GN=PPIB PE=1 SV=2		34	8	44	8
P45877	Peptidyl-prolyl cis-trans isomerase C OS=Homo sapiens OX=9606 GN=PPIC PE=1 SV=1		11	3	16	3
P62942	Peptidyl-prolyl cis-trans isomerase FKBP1A OS=Homo sapiens OX=9606 GN=FKBP1A PE=1 SV=2		25	6	19	6
O60664	Perilipin-3 OS=Homo sapiens OX=9606 GN=PLIN3 PE=1 SV=3		21	5	30	5
Q15063	Periostin OS=Homo sapiens OX=9606 GN=POSTN PE=1 SV=2	ECM	49	61	508	1
O60437	Periplakin OS=Homo sapiens OX=9606 GN=PPL PE=1 SV=4		15	27	115	27
Q92626	Peroxidasin homolog OS=Homo sapiens OX=9606 GN=PXDN PE=1 SV=2	ECM	5	6	27	6
Q06830	Peroxiredoxin-1 OS=Homo sapiens OX=9606 GN=PRDX1 PE=1 SV=1		50	14	100	11
P32119	Peroxiredoxin-2 OS=Homo sapiens OX=9606 GN=PRDX2 PE=1 SV=5		63	13	112	10
P30044	Peroxiredoxin-5, mitochondrial OS=Homo sapiens OX=9606 GN=PRDX5 PE=1 SV=4		25	3	10	3
P30041	Peroxiredoxin-6 OS=Homo sapiens OX=9606 GN=PRDX6 PE=1 SV=3		53	12	63	12
P04180	Phosphatidylcholine-sterol acyltransferase OS=Homo sapiens OX=9606 GN=LCAT PE=1 SV=1		15	3	9	3
P30086	Phosphatidylethanolamine-binding protein 1 OS=Homo sapiens OX=9606 GN=PEBP1 PE=1 SV=3		69	28	178	28
Q96S96	Phosphatidylethanolamine-binding protein 4 OS=Homo sapiens OX=9606 GN=PEBP4 PE=1 SV=3		61	11	92	11
P80108	Phosphatidylinositol-glycan-specific phospholipase D OS=Homo sapiens OX=9606 GN=GPLD1 PE=1 SV=3		3	2	4	2
P36871	Phosphoglucomutase-1 OS=Homo sapiens OX=9606 GN=PGM1 PE=1 SV=3		7	2	4	2
P00558	Phosphoglycerate kinase 1 OS=Homo sapiens OX=9606 GN=PGK1 PE=1 SV=3		39	17	71	17
P18669	Phosphoglycerate mutase 1 OS=Homo sapiens OX=9606 GN=PGAM1 PE=1 SV=2		59	26	177	26
Q96FE7	Phosphoinositide-3-kinase-interacting protein 1 OS=Homo sapiens OX=9606 GN=PIK3IP1 PE=1 SV=2	ECM	24	17	219	17
P04054	Phospholipase A2 OS=Homo sapiens OX=9606 GN=PLA2G1B PE=1 SV=3		36	4	15	4
Q6P4A8	Phospholipase B-like 1 OS=Homo sapiens OX=9606 GN=PLBD1 PE=1 SV=2		3	2	2	2
P55058	Phospholipid transfer protein OS=Homo sapiens OX=9606 GN=PLTP PE=1 SV=1		32	30	229	30
P36955	Pigment epithelium-derived factor OS=Homo sapiens OX=9606 GN=SERPINF1 PE=1 SV=4	ECM	69	117	1833	117
Q13835	Plakophilin-1 OS=Homo sapiens OX=9606 GN=PKP1 PE=1 SV=2		4	2	3	2
Q9BTY2	Plasma alpha-L-fucosidase OS=Homo sapiens OX=9606 GN=FUCA2 PE=1 SV=2		8	3	7	3
P03952	Plasma kallikrein OS=Homo sapiens OX=9606 GN=KLKB1 PE=1 SV=1		26	15	72	15
P05154	Plasma serine protease inhibitor OS=Homo sapiens OX=9606 GN=SERPINA5 PE=1 SV=3	ECM	30	10	50	9
P05121	Plasminogen activator inhibitor 1 OS=Homo sapiens OX=9606 GN=SERPINE1 PE=1 SV=1	ECM	68	44	286	44
P05120	Plasminogen activator inhibitor 2 OS=Homo sapiens OX=9606 GN=SERPINB2 PE=1 SV=2	ECM	27	15	81	14
P00747	Plasminogen OS=Homo sapiens OX=9606 GN=PLG PE=1 SV=2		70	139	1759	135
Q02325	Plasminogen-like protein B OS=Homo sapiens OX=9606 GN=PLGLB1 PE=3 SV=1		23	4	28	1
Q14651	Plastin-1 OS=Homo sapiens OX=9606 GN=PLS1 PE=1 SV=2		10	10	60	1
P13796	Plastin-2 OS=Homo sapiens OX=9606 GN=LCP1 PE=1 SV=6		71	67	574	56
P13797	Plastin-3 OS=Homo sapiens OX=9606 GN=PLS3 PE=1 SV=4		39	26	174	13
P02775	Platelet basic protein OS=Homo sapiens OX=9606 GN=PPBP PE=1 SV=3	ECM	32	4	14	4
Q15149	Plectin OS=Homo sapiens OX=9606 GN=PLEC PE=1 SV=3		1	4	5	4
Q6UX71	Plexin domain-containing protein 2 OS=Homo sapiens OX=9606 GN=PLXDC2 PE=1 SV=1	ECM	3	2	11	2
P15151	Poliovirus receptor OS=Homo sapiens OX=9606 GN=PVR PE=1 SV=2		13	5	47	5
P21128	Poly(U)-specific endoribonuclease OS=Homo sapiens OX=9606 GN=ENDOU PE=1 SV=2		15	3	18	3
P01833	Polymeric immunoglobulin receptor OS=Homo sapiens OX=9606 GN=PIGR PE=1 SV=4		48	104	1573	104
Q10471	Polypeptide N-acetylgalactosaminyltransferase 2 OS=Homo sapiens OX=9606 GN=GALNT2 PE=1 SV=1		15	7	43	7
Q8NCL4	Polypeptide N-acetylgalactosaminyltransferase 6 OS=Homo sapiens OX=9606 GN=GALNT6 PE=2 SV=2		6	4	14	4
Q6S8J3	POTE ankyrin domain family member E OS=Homo sapiens OX=9606 GN=POTEE PE=2 SV=3		11	23	275	0
P20742	Pregnancy zone protein OS=Homo sapiens OX=9606 GN=PZP PE=1 SV=4	ECM	11	12	24	7
Q9UQ72	Pregnancy-specific beta-1-glycoprotein 11 OS=Homo sapiens OX=9606 GN=PSG11 PE=2 SV=3		40	24	216	9
P11465	Pregnancy-specific beta-1-glycoprotein 2 OS=Homo sapiens OX=9606 GN=PSG2 PE=2 SV=2		47	27	246	6
Q16557	Pregnancy-specific beta-1-glycoprotein 3 OS=Homo sapiens OX=9606 GN=PSG3 PE=2 SV=2		33	25	273	0
Q00888	Pregnancy-specific beta-1-glycoprotein 4 OS=Homo sapiens OX=9606 GN=PSG4 PE=2 SV=3		31	26	272	2
Q15238	Pregnancy-specific beta-1-glycoprotein 5 OS=Homo sapiens OX=9606 GN=PSG5 PE=1 SV=3		31	12	117	2
Q00889	Pregnancy-specific beta-1-glycoprotein 6 OS=Homo sapiens OX=9606 GN=PSG6 PE=2 SV=1		24	22	250	2
Q9UQ74	Pregnancy-specific beta-1-glycoprotein 8 OS=Homo sapiens OX=9606 GN=PSG8 PE=2 SV=2		22	14	120	1
Q00887	Pregnancy-specific beta-1-glycoprotein 9 OS=Homo sapiens OX=9606 GN=PSG9 PE=2 SV=2		38	24	261	5
P02545	Prelamin-A/C OS=Homo sapiens OX=9606 GN=LMNA PE=1 SV=1		34	28	186	27
Q8IY21	Probable ATP-dependent RNA helicase DDX60 OS=Homo sapiens OX=9606 GN=DDX60 PE=1 SV=3		2	2	4	1
P09668	Pro-cathepsin H OS=Homo sapiens OX=9606 GN=CTSH PE=1 SV=4	ECM	38	18	175	18
Q15113	Procollagen C-endopeptidase enhancer 1 OS=Homo sapiens OX=9606 GN=PCOLCE PE=1 SV=2	ECM	61	28	357	28
P01210	Proenkephalin-A OS=Homo sapiens OX=9606 GN=PENK PE=1 SV=1		9	5	27	5
P01133	Pro-epidermal growth factor OS=Homo sapiens OX=9606 GN=EGF PE=1 SV=2	ECM	2	2	2	2
P07737	Profilin-1 OS=Homo sapiens OX=9606 GN=PFN1 PE=1 SV=2		59	13	119	13
P01236	Prolactin OS=Homo sapiens OX=9606 GN=PRL PE=1 SV=1	ECM	68	50	814	50
P12273	Prolactin-inducible protein OS=Homo sapiens OX=9606 GN=PIP PE=1 SV=1		58	11	56	11
Q16378	Proline-rich protein 4 OS=Homo sapiens OX=9606 GN=PRR4 PE=1 SV=3		38	7	17	7
Q07954	Prolow-density lipoprotein receptor-related protein 1 OS=Homo sapiens OX=9606 GN=LRP1 PE=1 SV=2		2	7	14	7
O43490	Prominin-1 OS=Homo sapiens OX=9606 GN=PROM1 PE=1 SV=1		7	4	5	4
P27918	Properdin OS=Homo sapiens OX=9606 GN=CFP PE=1 SV=2		7	2	4	2
Q9UHG2	ProSAAS OS=Homo sapiens OX=9606 GN=PCSK1N PE=1 SV=1		15	4	55	4
P41222	Prostaglandin-H2 D-isomerase OS=Homo sapiens OX=9606 GN=PTGDS PE=1 SV=1		71	58	1269	58
Q16651	Prostasin OS=Homo sapiens OX=9606 GN=PRSS8 PE=1 SV=1		56	17	141	17
O43653	Prostate stem cell antigen OS=Homo sapiens OX=9606 GN=PSCA PE=1 SV=2		23	3	4	3
P25789	Proteasome subunit alpha type-4 OS=Homo sapiens OX=9606 GN=PSMA4 PE=1 SV=1		11	2	7	2
P02760	Protein AMBP OS=Homo sapiens OX=9606 GN=AMBP PE=1 SV=1	ECM	73	147	3897	147
Q9Y2B0	Protein canopy homolog 2 OS=Homo sapiens OX=9606 GN=CNPY2 PE=1 SV=1		16	4	16	4
P80370	Protein delta homolog 1 OS=Homo sapiens OX=9606 GN=DLK1 PE=1 SV=3		55	83	754	83
P30101	Protein disulfide-isomerase A3 OS=Homo sapiens OX=9606 GN=PDIA3 PE=1 SV=4		45	21	109	21
P13667	Protein disulfide-isomerase A4 OS=Homo sapiens OX=9606 GN=PDIA4 PE=1 SV=2		18	12	54	12
P07237	Protein disulfide-isomerase OS=Homo sapiens OX=9606 GN=P4HB PE=1 SV=3		48	36	408	36
Q8WW52	Protein FAM151A OS=Homo sapiens OX=9606 GN=FAM151A PE=2 SV=2		10	3	7	3
Q92520	Protein FAM3C OS=Homo sapiens OX=9606 GN=FAM3C PE=1 SV=1		64	23	133	23
Q96BQ1	Protein FAM3D OS=Homo sapiens OX=9606 GN=FAM3D PE=1 SV=1		18	3	17	3
Q9NUQ9	Protein FAM49B OS=Homo sapiens OX=9606 GN=FAM49B PE=1 SV=1		15	4	26	4
Q6P5S2	Protein LEG1 homolog OS=Homo sapiens OX=9606 GN=LEG1 PE=1 SV=2		51	38	373	38
P48745	Protein NOV homolog OS=Homo sapiens OX=9606 GN=NOV PE=1 SV=1		35	21	197	21
P60903	Protein S100-A10 OS=Homo sapiens OX=9606 GN=S100A10 PE=1 SV=2	ECM	18	2	13	2
P31949	Protein S100-A11 OS=Homo sapiens OX=9606 GN=S100A11 PE=1 SV=2	ECM	71	9	64	9
P80511	Protein S100-A12 OS=Homo sapiens OX=9606 GN=S100A12 PE=1 SV=2	ECM	23	5	22	5
P26447	Protein S100-A4 OS=Homo sapiens OX=9606 GN=S100A4 PE=1 SV=1	ECM	29	5	46	5
P06703	Protein S100-A6 OS=Homo sapiens OX=9606 GN=S100A6 PE=1 SV=1	ECM	54	3	12	3
P31151	Protein S100-A7 OS=Homo sapiens OX=9606 GN=S100A7 PE=1 SV=4	ECM	45	7	22	7
P05109	Protein S100-A8 OS=Homo sapiens OX=9606 GN=S100A8 PE=1 SV=1	ECM	51	10	73	10
P06702	Protein S100-A9 OS=Homo sapiens OX=9606 GN=S100A9 PE=1 SV=1	ECM	74	14	156	14
P25815	Protein S100-P OS=Homo sapiens OX=9606 GN=S100P PE=1 SV=2	ECM	54	4	19	4
P0DME0	Protein SETSIP OS=Homo sapiens OX=9606 GN=SETSIP PE=1 SV=1		8	2	2	2
Q8N114	Protein shisa-5 OS=Homo sapiens OX=9606 GN=SHISA5 PE=1 SV=1		12	2	54	2
Q9GZM5	Protein YIPF3 OS=Homo sapiens OX=9606 GN=YIPF3 PE=1 SV=1		3	2	35	2
Q9UK55	Protein Z-dependent protease inhibitor OS=Homo sapiens OX=9606 GN=SERPINA10 PE=1 SV=1	ECM	20	9	22	9
Q99497	Protein/nucleic acid deglycase DJ-1 OS=Homo sapiens OX=9606 GN=PARK7 PE=1 SV=2		41	5	58	5
P21980	Protein-glutamine gamma-glutamyltransferase 2 OS=Homo sapiens OX=9606 GN=TGM2 PE=1 SV=2	ECM	4	4	28	4
Q08188	Protein-glutamine gamma-glutamyltransferase E OS=Homo sapiens OX=9606 GN=TGM3 PE=1 SV=4	ECM	8	4	11	4
P28300	Protein-lysine 6-oxidase OS=Homo sapiens OX=9606 GN=LOX PE=1 SV=2	ECM	6	6	48	6
P00734	Prothrombin OS=Homo sapiens OX=9606 GN=F2 PE=1 SV=2	ECM	65	131	1866	131
P06454	Prothymosin alpha OS=Homo sapiens OX=9606 GN=PTMA PE=1 SV=2		43	4	11	4
P20396	Pro-thyrotropin-releasing hormone OS=Homo sapiens OX=9606 GN=TRH PE=1 SV=1		17	3	11	3
P07988	Pulmonary surfactant-associated protein B OS=Homo sapiens OX=9606 GN=SFTPB PE=1 SV=3	ECM	67	52	405	52
P35247	Pulmonary surfactant-associated protein D OS=Homo sapiens OX=9606 GN=SFTPD PE=1 SV=3	ECM	29	19	197	19
P00491	Purine nucleoside phosphorylase OS=Homo sapiens OX=9606 GN=PNP PE=1 SV=2		33	6	21	6
P55786	Puromycin-sensitive aminopeptidase OS=Homo sapiens OX=9606 GN=NPEPPS PE=1 SV=2		5	4	17	4
Q13046	Putative pregnancy-specific beta-1-glycoprotein 7 OS=Homo sapiens OX=9606 GN=PSG7 PE=5 SV=3		21	21	295	2
Q9HBR0	Putative sodium-coupled neutral amino acid transporter 10 OS=Homo sapiens OX=9606 GN=SLC38A10 PE=1 SV=2		7	6	16	6
Q6P2S7	Putative tetratricopeptide repeat protein 41 OS=Homo sapiens OX=9606 GN=TTC41P PE=5 SV=3		4	2	3	2
P14618	Pyruvate kinase PKM OS=Homo sapiens OX=9606 GN=PKM PE=1 SV=4		30	14	108	14
Q53FA7	Quinone oxidoreductase PIG3 OS=Homo sapiens OX=9606 GN=TP53I3 PE=1 SV=2		8	2	14	2
P31150	Rab GDP dissociation inhibitor alpha OS=Homo sapiens OX=9606 GN=GDI1 PE=1 SV=2		26	14	95	3
P50395	Rab GDP dissociation inhibitor beta OS=Homo sapiens OX=9606 GN=GDI2 PE=1 SV=2		44	28	183	17
P46940	Ras GTPase-activating-like protein IQGAP1 OS=Homo sapiens OX=9606 GN=IQGAP1 PE=1 SV=1		3	3	6	3
P23470	Receptor-type tyrosine-protein phosphatase gamma OS=Homo sapiens OX=9606 GN=PTPRG PE=1 SV=4		6	6	34	6
P00797	Renin OS=Homo sapiens OX=9606 GN=REN PE=1 SV=1		7	3	5	3
Q9HD89	Resistin OS=Homo sapiens OX=9606 GN=RETN PE=1 SV=1		12	3	6	3
Q15293	Reticulocalbin-1 OS=Homo sapiens OX=9606 GN=RCN1 PE=1 SV=1		18	6	22	6
Q96D15	Reticulocalbin-3 OS=Homo sapiens OX=9606 GN=RCN3 PE=1 SV=1		12	3	6	3
Q8IWN7	Retinitis pigmentosa 1-like 1 protein OS=Homo sapiens OX=9606 GN=RP1L1 PE=1 SV=5		1	2	6	2
P49788	Retinoic acid receptor responder protein 1 OS=Homo sapiens OX=9606 GN=RARRES1 PE=1 SV=2		11	2	2	2
Q8NFJ5	Retinoic acid-induced protein 3 OS=Homo sapiens OX=9606 GN=GPRC5A PE=1 SV=2		17	3	8	3
P02753	Retinol-binding protein 4 OS=Homo sapiens OX=9606 GN=RBP4 PE=1 SV=3		72	40	876	40
P52565	Rho GDP-dissociation inhibitor 1 OS=Homo sapiens OX=9606 GN=ARHGDIA PE=1 SV=3		16	5	61	4
P52566	Rho GDP-dissociation inhibitor 2 OS=Homo sapiens OX=9606 GN=ARHGDIB PE=1 SV=3		52	7	75	6
P13489	Ribonuclease inhibitor OS=Homo sapiens OX=9606 GN=RNH1 PE=1 SV=2		16	5	13	5
P07998	Ribonuclease pancreatic OS=Homo sapiens OX=9606 GN=RNASE1 PE=1 SV=4		55	30	651	30
O00584	Ribonuclease T2 OS=Homo sapiens OX=9606 GN=RNASET2 PE=1 SV=2		32	10	63	10
Q9P2E9	Ribosome-binding protein 1 OS=Homo sapiens OX=9606 GN=RRBP1 PE=1 SV=5		5	5	7	5
Q8WZ75	Roundabout homolog 4 OS=Homo sapiens OX=9606 GN=ROBO4 PE=1 SV=1		13	10	72	10
Q9NWH9	SAFB-like transcription modulator OS=Homo sapiens OX=9606 GN=SLTM PE=1 SV=2		5	2	28	2
P02810	Salivary acidic proline-rich phosphoprotein 1/2 OS=Homo sapiens OX=9606 GN=PRH1 PE=1 SV=2		90	47	606	47
O95171	Sciellin OS=Homo sapiens OX=9606 GN=SCEL PE=1 SV=2		6	4	8	4
Q8WVN6	Secreted and transmembrane protein 1 OS=Homo sapiens OX=9606 GN=SECTM1 PE=1 SV=2		14	5	72	5
Q92765	Secreted frizzled-related protein 3 OS=Homo sapiens OX=9606 GN=FRZB PE=1 SV=2	ECM	9	5	35	5
P55000	Secreted Ly-6/uPAR-related protein 1 OS=Homo sapiens OX=9606 GN=SLURP1 PE=1 SV=2		24	3	21	3
P0DMR2	Secretoglobin family 1C member 2 OS=Homo sapiens OX=9606 GN=SCGB1C2 PE=3 SV=1		42	3	6	3
O95969	Secretoglobin family 1D member 2 OS=Homo sapiens OX=9606 GN=SCGB1D2 PE=2 SV=1		32	3	9	3
Q96QR1	Secretoglobin family 3A member 1 OS=Homo sapiens OX=9606 GN=SCGB3A1 PE=1 SV=2		62	8	50	8
Q96PL1	Secretoglobin family 3A member 2 OS=Homo sapiens OX=9606 GN=SCGB3A2 PE=1 SV=1		40	3	19	3
P05060	Secretogranin-1 OS=Homo sapiens OX=9606 GN=CHGB PE=1 SV=2		6	3	13	3
P13521	Secretogranin-2 OS=Homo sapiens OX=9606 GN=SCG2 PE=1 SV=2		9	5	35	5
P49908	Selenoprotein P OS=Homo sapiens OX=9606 GN=SELENOP PE=1 SV=3		13	7	45	7
Q13214	Semaphorin-3B OS=Homo sapiens OX=9606 GN=SEMA3B PE=2 SV=1	ECM	8	3	7	3
O75326	Semaphorin-7A OS=Homo sapiens OX=9606 GN=SEMA7A PE=1 SV=1	ECM	22	14	76	14
Q9P0U3	Sentrin-specific protease 1 OS=Homo sapiens OX=9606 GN=SENP1 PE=1 SV=2		7	2	3	2
O95084	Serine protease 23 OS=Homo sapiens OX=9606 GN=PRSS23 PE=1 SV=1		8	2	7	2
Q92743	Serine protease HTRA1 OS=Homo sapiens OX=9606 GN=HTRA1 PE=1 SV=1	ECM	4	2	14	2
P00995	Serine protease inhibitor Kazal-type 1 OS=Homo sapiens OX=9606 GN=SPINK1 PE=1 SV=2		44	8	80	8
Q15257	Serine/threonine-protein phosphatase 2A activator OS=Homo sapiens OX=9606 GN=PTPA PE=1 SV=3		12	2	4	2
Q9BRF8	Serine/threonine-protein phosphatase CPPED1 OS=Homo sapiens OX=9606 GN=CPPED1 PE=1 SV=3		12	2	12	2
P02787	Serotransferrin OS=Homo sapiens OX=9606 GN=TF PE=1 SV=3		84	286	5796	280
Q8IW75	Serpin A12 OS=Homo sapiens OX=9606 GN=SERPINA12 PE=1 SV=1	ECM	14	8	26	8
Q9UIV8	Serpin B13 OS=Homo sapiens OX=9606 GN=SERPINB13 PE=1 SV=2	ECM	25	10	36	10
P29508	Serpin B3 OS=Homo sapiens OX=9606 GN=SERPINB3 PE=1 SV=2	ECM	29	11	40	4
P48594	Serpin B4 OS=Homo sapiens OX=9606 GN=SERPINB4 PE=1 SV=2	ECM	22	8	27	1
P36952	Serpin B5 OS=Homo sapiens OX=9606 GN=SERPINB5 PE=1 SV=2	ECM	41	12	66	12
P35237	Serpin B6 OS=Homo sapiens OX=9606 GN=SERPINB6 PE=1 SV=3	ECM	19	5	12	5
O75635	Serpin B7 OS=Homo sapiens OX=9606 GN=SERPINB7 PE=1 SV=1	ECM	16	6	17	5
P02768	Serum albumin OS=Homo sapiens OX=9606 GN=ALB PE=1 SV=2		88	383	10388	383
P0DJI8	Serum amyloid A-1 protein OS=Homo sapiens OX=9606 GN=SAA1 PE=1 SV=1		28	2	4	2
P02743	Serum amyloid P-component OS=Homo sapiens OX=9606 GN=APCS PE=1 SV=2		41	5	16	5
P27169	Serum paraoxonase/arylesterase 1 OS=Homo sapiens OX=9606 GN=PON1 PE=1 SV=3		27	7	37	7
P04278	Sex hormone-binding globulin OS=Homo sapiens OX=9606 GN=SHBG PE=1 SV=2		67	45	702	45
Q9H299	SH3 domain-binding glutamic acid-rich-like protein 3 OS=Homo sapiens OX=9606 GN=SH3BGRL3 PE=1 SV=1		67	10	75	10
O75368	SH3 domain-binding glutamic acid-rich-like protein OS=Homo sapiens OX=9606 GN=SH3BGRL PE=1 SV=1		82	13	122	13
Q9HAT2	Sialate O-acetylesterase OS=Homo sapiens OX=9606 GN=SIAE PE=1 SV=1		19	6	17	6
Q8IWY4	Signal peptide, CUB and EGF-like domain-containing protein 1 OS=Homo sapiens OX=9606 GN=SCUBE1 PE=1 SV=3		5	2	18	2
Q9NQ36	Signal peptide, CUB and EGF-like domain-containing protein 2 OS=Homo sapiens OX=9606 GN=SCUBE2 PE=1 SV=3		9	7	35	7
Q9UIB8	SLAM family member 5 OS=Homo sapiens OX=9606 GN=CD84 PE=1 SV=1		10	2	8	2
P35326	Small proline-rich protein 2A OS=Homo sapiens OX=9606 GN=SPRR2A PE=1 SV=1		54	3	16	1
P22532	Small proline-rich protein 2D OS=Homo sapiens OX=9606 GN=SPRR2D PE=2 SV=2		54	3	17	1
Q9UBC9	Small proline-rich protein 3 OS=Homo sapiens OX=9606 GN=SPRR3 PE=1 SV=2		80	25	337	23
Q8WVQ1	Soluble calcium-activated nucleotidase 1 OS=Homo sapiens OX=9606 GN=CANT1 PE=1 SV=1		13	3	7	3
A1L4H1	Soluble scavenger receptor cysteine-rich domain-containing protein SSC5D OS=Homo sapiens OX=9606 GN=SSC5D PE=1 SV=3		9	8	15	8
P61278	Somatostatin OS=Homo sapiens OX=9606 GN=SST PE=1 SV=1		28	4	4	4
P09486	SPARC OS=Homo sapiens OX=9606 GN=SPARC PE=1 SV=1	ECM	65	64	1014	64
Q14515	SPARC-like protein 1 OS=Homo sapiens OX=9606 GN=SPARCL1 PE=1 SV=2	ECM	51	37	358	37
P02549	Spectrin alpha chain, erythrocytic 1 OS=Homo sapiens OX=9606 GN=SPTA1 PE=1 SV=5		1	2	3	2
P63208	S-phase kinase-associated protein 1 OS=Homo sapiens OX=9606 GN=SKP1 PE=1 SV=2		27	3	9	3
Q9HCB6	Spondin-1 OS=Homo sapiens OX=9606 GN=SPON1 PE=1 SV=2	ECM	12	6	36	6
Q9BUD6	Spondin-2 OS=Homo sapiens OX=9606 GN=SPON2 PE=1 SV=3	ECM	19	7	54	7
P52823	Stanniocalcin-1 OS=Homo sapiens OX=9606 GN=STC1 PE=1 SV=1		23	7	26	7
O76061	Stanniocalcin-2 OS=Homo sapiens OX=9606 GN=STC2 PE=1 SV=1		42	7	68	7
P02808	Statherin OS=Homo sapiens OX=9606 GN=STATH PE=1 SV=2		47	2	11	2
P09238	Stromelysin-2 OS=Homo sapiens OX=9606 GN=MMP10 PE=1 SV=1	ECM	10	6	14	6
P02814	Submaxillary gland androgen-regulated protein 3B OS=Homo sapiens OX=9606 GN=SMR3B PE=1 SV=2		49	2	9	2
P14410	Sucrase-isomaltase, intestinal OS=Homo sapiens OX=9606 GN=SI PE=1 SV=6		24	40	141	40
O00391	Sulfhydryl oxidase 1 OS=Homo sapiens OX=9606 GN=QSOX1 PE=1 SV=3		46	57	504	57
P00441	Superoxide dismutase [Cu-Zn] OS=Homo sapiens OX=9606 GN=SOD1 PE=1 SV=2		54	18	272	18
P04179	Superoxide dismutase [Mn], mitochondrial OS=Homo sapiens OX=9606 GN=SOD2 PE=1 SV=3		43	6	25	6
Q6UWP8	Suprabasin OS=Homo sapiens OX=9606 GN=SBSN PE=1 SV=2		59	35	339	35
Q9UGT4	Sushi domain-containing protein 2 OS=Homo sapiens OX=9606 GN=SUSD2 PE=1 SV=1		19	6	25	6
O60279	Sushi domain-containing protein 5 OS=Homo sapiens OX=9606 GN=SUSD5 PE=1 SV=3		9	6	21	6
P18827	Syndecan-1 OS=Homo sapiens OX=9606 GN=SDC1 PE=1 SV=3	ECM	12	2	20	2
P31431	Syndecan-4 OS=Homo sapiens OX=9606 GN=SDC4 PE=1 SV=2	ECM	9	2	7	2
O00560	Syntenin-1 OS=Homo sapiens OX=9606 GN=SDCBP PE=1 SV=1		25	3	8	3
Q9UHF0	Tachykinin-3 OS=Homo sapiens OX=9606 GN=TAC3 PE=1 SV=1		47	8	31	1
Q9Y490	Talin-1 OS=Homo sapiens OX=9606 GN=TLN1 PE=1 SV=3		6	9	45	9
Q7Z7G0	Target of Nesh-SH3 OS=Homo sapiens OX=9606 GN=ABI3BP PE=1 SV=1	ECM	15	20	213	20
P09564	T-cell antigen CD7 OS=Homo sapiens OX=9606 GN=CD7 PE=1 SV=1		10	2	9	2
Q6NUS6	Tectonic-3 OS=Homo sapiens OX=9606 GN=TCTN3 PE=1 SV=2		7	2	2	2
P22105	Tenascin-X OS=Homo sapiens OX=9606 GN=TNXB PE=1 SV=5		21	58	388	58
Q9H2S6	Tenomodulin OS=Homo sapiens OX=9606 GN=TNMD PE=1 SV=1		10	6	32	6
P05452	Tetranectin OS=Homo sapiens OX=9606 GN=CLEC3B PE=1 SV=3	ECM	54	29	314	29
Q9BRA2	Thioredoxin domain-containing protein 17 OS=Homo sapiens OX=9606 GN=TXNDC17 PE=1 SV=1		11	3	13	3
Q8NBS9	Thioredoxin domain-containing protein 5 OS=Homo sapiens OX=9606 GN=TXNDC5 PE=1 SV=2		23	7	24	7
P10599	Thioredoxin OS=Homo sapiens OX=9606 GN=TXN PE=1 SV=3		71	14	145	14
P30048	Thioredoxin-dependent peroxide reductase, mitochondrial OS=Homo sapiens OX=9606 GN=PRDX3 PE=1 SV=3		8	2	8	1
P07996	Thrombospondin-1 OS=Homo sapiens OX=9606 GN=THBS1 PE=1 SV=2	ECM	50	73	745	72
P35442	Thrombospondin-2 OS=Homo sapiens OX=9606 GN=THBS2 PE=1 SV=2	ECM	3	2	11	1
P35443	Thrombospondin-4 OS=Homo sapiens OX=9606 GN=THBS4 PE=1 SV=2	ECM	9	6	24	3
P04216	Thy-1 membrane glycoprotein OS=Homo sapiens OX=9606 GN=THY1 PE=1 SV=2		24	7	48	7
P62328	Thymosin beta-4 OS=Homo sapiens OX=9606 GN=TMSB4X PE=1 SV=2		82	7	150	7
P05543	Thyroxine-binding globulin OS=Homo sapiens OX=9606 GN=SERPINA7 PE=1 SV=2	ECM	44	18	159	17
P04066	Tissue alpha-L-fucosidase OS=Homo sapiens OX=9606 GN=FUCA1 PE=1 SV=4		12	4	31	4
P10646	Tissue factor pathway inhibitor OS=Homo sapiens OX=9606 GN=TFPI PE=1 SV=1		22	4	26	4
P37837	Transaldolase OS=Homo sapiens OX=9606 GN=TALDO1 PE=1 SV=2		17	9	29	9
P20061	Transcobalamin-1 OS=Homo sapiens OX=9606 GN=TCN1 PE=1 SV=2		44	41	347	41
Q03167	Transforming growth factor beta receptor type 3 OS=Homo sapiens OX=9606 GN=TGFBR3 PE=1 SV=3		13	8	32	8
Q15582	Transforming growth factor-beta-induced protein ig-h3 OS=Homo sapiens OX=9606 GN=TGFBI PE=1 SV=1	ECM	68	75	948	75
Q01995	Transgelin OS=Homo sapiens OX=9606 GN=TAGLN PE=1 SV=4		46	11	90	11
O43493	Trans-Golgi network integral membrane protein 2 OS=Homo sapiens OX=9606 GN=TGOLN2 PE=1 SV=3		16	6	38	6
Q9HCF6	Transient receptor potential cation channel subfamily M member 3 OS=Homo sapiens OX=9606 GN=TRPM3 PE=2 SV=4		2	2	11	2
P48230	Transmembrane 4 L6 family member 4 OS=Homo sapiens OX=9606 GN=TM4SF4 PE=1 SV=1		10	2	4	2
O60235	Transmembrane protease serine 11D OS=Homo sapiens OX=9606 GN=TMPRSS11D PE=1 SV=1		4	2	7	1
P02766	Transthyretin OS=Homo sapiens OX=9606 GN=TTR PE=1 SV=1		84	62	2729	62
P04155	Trefoil factor 1 OS=Homo sapiens OX=9606 GN=TFF1 PE=1 SV=1		61	7	62	7
Q03403	Trefoil factor 2 OS=Homo sapiens OX=9606 GN=TFF2 PE=1 SV=2		50	6	42	6
Q07654	Trefoil factor 3 OS=Homo sapiens OX=9606 GN=TFF3 PE=1 SV=2	ECM	50	16	378	16
P60174	Triosephosphate isomerase OS=Homo sapiens OX=9606 GN=TPI1 PE=1 SV=3		77	34	241	34
O14773	Tripeptidyl-peptidase 1 OS=Homo sapiens OX=9606 GN=TPP1 PE=1 SV=2		10	2	2	2
P09493	Tropomyosin alpha-1 chain OS=Homo sapiens OX=9606 GN=TPM1 PE=1 SV=2		20	8	36	0
P06753	Tropomyosin alpha-3 chain OS=Homo sapiens OX=9606 GN=TPM3 PE=1 SV=2		29	10	50	1
P67936	Tropomyosin alpha-4 chain OS=Homo sapiens OX=9606 GN=TPM4 PE=1 SV=3		52	17	106	9
P07951	Tropomyosin beta chain OS=Homo sapiens OX=9606 GN=TPM2 PE=1 SV=1		25	10	43	0
P07477	Trypsin-1 OS=Homo sapiens OX=9606 GN=PRSS1 PE=1 SV=1	ECM	11	6	67	1
P35030	Trypsin-3 OS=Homo sapiens OX=9606 GN=PRSS3 PE=1 SV=2	ECM	9	9	110	4
Q9BZJ3	Tryptase delta OS=Homo sapiens OX=9606 GN=TPSD1 PE=2 SV=2		12	2	6	1
P68363	Tubulin alpha-1B chain OS=Homo sapiens OX=9606 GN=TUBA1B PE=1 SV=1		16	6	33	6
P68371	Tubulin beta-4B chain OS=Homo sapiens OX=9606 GN=TUBB4B PE=1 SV=1		7	3	7	3
O75347	Tubulin-specific chaperone A OS=Homo sapiens OX=9606 GN=TBCA PE=1 SV=3		25	3	30	3
Q92956	Tumor necrosis factor receptor superfamily member 14 OS=Homo sapiens OX=9606 GN=TNFRSF14 PE=1 SV=3		16	5	47	5
P08138	Tumor necrosis factor receptor superfamily member 16 OS=Homo sapiens OX=9606 GN=NGFR PE=1 SV=1		21	13	103	13
P19438	Tumor necrosis factor receptor superfamily member 1A OS=Homo sapiens OX=9606 GN=TNFRSF1A PE=1 SV=1		7	2	9	2
Q9GZX9	Twisted gastrulation protein homolog 1 OS=Homo sapiens OX=9606 GN=TWSG1 PE=1 SV=1		16	5	46	5
P30530	Tyrosine-protein kinase receptor UFO OS=Homo sapiens OX=9606 GN=AXL PE=1 SV=4		14	10	54	10
P62979	Ubiquitin-40S ribosomal protein S27a OS=Homo sapiens OX=9606 GN=RPS27A PE=1 SV=2		30	4	68	4
Q8NFL0	UDP-GlcNAc:betaGal beta-1,3-N-acetylglucosaminyltransferase 7 OS=Homo sapiens OX=9606 GN=B3GNT7 PE=2 SV=1		7	2	11	2
Q6ZVL6	UPF0606 protein KIAA1549L OS=Homo sapiens OX=9606 GN=KIAA1549L PE=2 SV=2		1	2	6	2
Q6UX73	UPF0764 protein C16orf89 OS=Homo sapiens OX=9606 GN=C16orf89 PE=1 SV=2		14	5	21	5
Q03405	Urokinase plasminogen activator surface receptor OS=Homo sapiens OX=9606 GN=PLAUR PE=1 SV=1		24	8	20	8
P11684	Uteroglobin OS=Homo sapiens OX=9606 GN=SCGB1A1 PE=1 SV=1		59	13	181	13
Q16851	UTP--glucose-1-phosphate uridylyltransferase OS=Homo sapiens OX=9606 GN=UGP2 PE=1 SV=5		9	5	16	5
P54725	UV excision repair protein RAD23 homolog A OS=Homo sapiens OX=9606 GN=RAD23A PE=1 SV=1		13	3	10	1
P54727	UV excision repair protein RAD23 homolog B OS=Homo sapiens OX=9606 GN=RAD23B PE=1 SV=1		21	6	26	4
Q7Z7G8	Vacuolar protein sorting-associated protein 13B OS=Homo sapiens OX=9606 GN=VPS13B PE=1 SV=2		0	2	11	2
P19320	Vascular cell adhesion protein 1 OS=Homo sapiens OX=9606 GN=VCAM1 PE=1 SV=1		20	11	58	11
P17948	Vascular endothelial growth factor receptor 1 OS=Homo sapiens OX=9606 GN=FLT1 PE=1 SV=2		22	53	469	53
Q9NY84	Vascular non-inflammatory molecule 3 OS=Homo sapiens OX=9606 GN=VNN3 PE=2 SV=2		5	4	9	1
P50552	Vasodilator-stimulated phosphoprotein OS=Homo sapiens OX=9606 GN=VASP PE=1 SV=3		13	5	11	5
Q6EMK4	Vasorin OS=Homo sapiens OX=9606 GN=VASN PE=1 SV=1		30	38	330	38
P13611	Versican core protein OS=Homo sapiens OX=9606 GN=VCAN PE=1 SV=3	ECM	5	14	41	14
Q12907	Vesicular integral-membrane protein VIP36 OS=Homo sapiens OX=9606 GN=LMAN2 PE=1 SV=1		48	27	317	27
P08670	Vimentin OS=Homo sapiens OX=9606 GN=VIM PE=1 SV=4		47	41	263	35
P18206	Vinculin OS=Homo sapiens OX=9606 GN=VCL PE=1 SV=4		24	28	120	28
P07225	Vitamin K-dependent protein S OS=Homo sapiens OX=9606 GN=PROS1 PE=1 SV=1		29	24	211	24
Q7Z5L0	Vitelline membrane outer layer protein 1 homolog OS=Homo sapiens OX=9606 GN=VMO1 PE=1 SV=1		49	8	53	8
P04004	Vitronectin OS=Homo sapiens OX=9606 GN=VTN PE=1 SV=1	ECM	66	93	1081	93
Q9Y279	V-set and immunoglobulin domain-containing protein 4 OS=Homo sapiens OX=9606 GN=VSIG4 PE=1 SV=1		32	17	113	17
Q15904	V-type proton ATPase subunit S1 OS=Homo sapiens OX=9606 GN=ATP6AP1 PE=1 SV=2		6	2	8	2
Q8WWY7	WAP four-disulfide core domain protein 12 OS=Homo sapiens OX=9606 GN=WFDC12 PE=1 SV=1		29	3	10	3
Q14508	WAP four-disulfide core domain protein 2 OS=Homo sapiens OX=9606 GN=WFDC2 PE=1 SV=2		61	30	379	19
O76076	WNT1-inducible-signaling pathway protein 2 OS=Homo sapiens OX=9606 GN=WISP2 PE=1 SV=1	ECM	12	2	3	2
O43895	Xaa-Pro aminopeptidase 2 OS=Homo sapiens OX=9606 GN=XPNPEP2 PE=1 SV=3		11	6	13	6
Q86Y38	Xylosyltransferase 1 OS=Homo sapiens OX=9606 GN=XYLT1 PE=1 SV=1		2	2	24	2
Q96JG9	Zinc finger protein 469 OS=Homo sapiens OX=9606 GN=ZNF469 PE=2 SV=3		1	2	9	2
P25311	Zinc-alpha-2-glycoprotein OS=Homo sapiens OX=9606 GN=AZGP1 PE=1 SV=2		52	41	522	41
Q96DA0	Zymogen granule protein 16 homolog B OS=Homo sapiens OX=9606 GN=ZG16B PE=1 SV=3		49	27	393	27

## Sheet: stat significant proteins
Significant	#NAME?	Difference	Accession	Description	Marked as	Coverage [%]	Abundance Ratio (log2): (CDH) / (Control)	Abundance Ratio Adj. P-Value: (CDH) / (Control)	Control 1	Control 2	Control 3	Control 4	Control 5	CDH1	CDH2	CDH3	CDH4	CDH5
+	1.72771	0.811349	P27348	14-3-3 protein theta		38	-0.64	0.272165	24.1371	24.1089	24.4045	24.3223	25.3755	23.4961	23.5107	24.0164	23.9939	23.2745
+	3.57553	-1.39155	P21589	5'-nucleotidase		15	1.47	0.0430924	23.5257	23.1357	23.147	22.7326	22.2624	24.5101	24.2207	24.5043	24.195	24.3311
+	3.30685	-1.17733	P05387	60S acidic ribosomal protein P2		39			21.6497	22.0113	22.0082	21.6203	21.6982	23.355	23.3791	22.3762	23.0201	22.744
+	2.76808	-0.52226	P08253	72 kDa type IV collagenase	ECM	48	0.52	0.0430924	27.4387	27.9806	27.7882	27.9588	27.726	28.1619	28.2882	28.2022	28.4669	28.3843
+	3.6322	1.52759	O94910	Adhesion G protein-coupled receptor L1		3	-1.79	0.0655881	21.6739	21.658	22.3835	22.1903	21.8563	20.2487	21.1758	20.0478	20.2823	20.3694
+	4.62946	-2.07291	Q8IUX7	Adipocyte enhancer-binding protein 1	ECM	13	2.11	0.0537762	22.4056	22.746	23.4347	22.726	22.8454	24.4435	24.6414	25.1962	24.8886	25.3525
+	3.70268	0.983214	P05186	Alkaline phosphatase, tissue-nonspecific isozyme		15	-1.04	0.059796	23.8571	24.4314	24.3501	24.0994	24.2119	23.3586	23.3754	23.2963	23.2445	22.7591
+	1.85964	1.15954	P19652	Alpha-1-acid glycoprotein 2		35	-1.02	0.170228	27.2307	27.2765	26.3023	27.5242	26.986	26.8656	25.1187	26.1595	25.4079	25.9703
+	4.62703	1.31887	P01023	Alpha-2-macroglobulin	ECM	30	-1.23	0.0546653	26.8731	26.6835	26.4869	26.4999	26.1295	25.1951	24.9701	25.5062	25.2705	25.1366
+	1.92925	1.32627	P04745	Alpha-amylase 1		53	-1.62	0.244044	28.4544	28.7757	28.0847	28.8803	28.364	27.1407	26.425	28.6413	26.946	26.7749
+	1.60114	1.56479	P00709	Alpha-lactalbumin		69	-0.98	0.442714	30.1603	27.2996	27.3642	27.3746	27.4292	26.3583	26.6012	26.4813	26.3903	25.9728
+	3.44645	-2.37122	O95841	Angiopoietin-related protein 1	ECM	3			20.6058	18.761	20.6128	20.5023	20.7776	23.0233	22.1667	22.5335	22.7828	22.6093
+	3.59349	-0.966954	Q9BYF1	Angiotensin-converting enzyme 2		31	0.8	0.0669118	24.5746	25.0574	24.4688	24.6727	24.5925	25.4026	25.6605	25.7391	25.3793	26.0192
+	2.77707	1.41685	P04114	Apolipoprotein B-100		1	-1.49	0.0626577	21.3709	21.1703	21.036	21.5576	21.2753	20.2506	18.9828	19.7538	19.6284	20.7102
+	2.45098	-0.965609	P02655	Apolipoprotein C-II		21	0.76	0.140065	22.4653	23.0876	22.4609	22.9329	21.9365	23.8634	23.3828	23.2058	23.4877	23.7716
+	2.68659	0.777767	P05090	Apolipoprotein D		26	-0.53	0.145468	25.8827	26.7004	26.5363	26.1381	26.1851	25.4847	25.6186	25.1755	25.5449	25.73
+	2.06959	-1.09399	P07307	Asialoglycoprotein receptor 2		23	1.02	0.161943	24.5796	24.1025	24.5331	24.1297	23.753	25.5148	25.1101	24.339	25.8989	25.7051
+	2.19151	-1.16471	P15291	Beta-1,4-galactosyltransferase 1		24	1.36	0.140065	23.5171	24.6898	24.5309	23.8837	23.5322	25.1129	24.8704	25.9492	25.2096	24.8349
+	1.77254	0.856096	O43505	Beta-1,4-glucuronyltransferase 1		32	-1.33	0.229939	23.2218	24.3052	23.9011	23.4948	23.9978	23.3109	22.5344	22.6189	23.558	22.618
+	4.64931	2.13913	Q9NP55	BPI fold-containing family A member 1		38	-2.11	0.0417378	26.5704	26.7411	26.2402	26.3592	26.4156	24.4682	23.974	24.9916	24.5157	23.6814
+	4.39327	1.0461	P04003	C4b-binding protein alpha chain		24	-1.01	0.0180154	25.4094	25.2488	25.2505	25.4512	25.0192	24.4025	24.3363	23.9007	24.4392	24.0698
+	2.9658	-0.998439	P55291	Cadherin-15		10	1.15	0.137192	23.8696	23.7595	23.6235	23.129	23.3152	24.1395	24.9024	24.3965	24.4082	24.8425
+	3.35525	-1.02858	O94985	Calsyntenin-1		22	0.98	0.0230521	25.0964	25.9561	25.9668	25.8501	25.667	26.4534	26.9026	26.7376	26.7339	26.8517
+	5.31958	2.97056	P00918	Carbonic anhydrase 2		28	-3.1	0.0322256	25.5042	25.0716	25.392	25.1451	24.8175	22.4003	21.4707	21.8535	22.8715	22.4815
+	4.07861	1.79985	P07451	Carbonic anhydrase 3		33	-1.87	0.0726931	25.6227	24.7961	25.6184	25.2854	24.4529	23.3922	23.1293	23.3259	23.6441	23.2848
+	4.39792	2.40851	P23280	Carbonic anhydrase 6		10	-2.35	0.0664913	22.4849	21.9263	21.3317	22.7489	22.3462	20.2403	19.3328	19.5639	19.6286	20.0298
+	4.11287	-1.43218	P15085	Carboxypeptidase A1		26	1.57	0.0560462	23.6885	23.7461	24.3249	24.0364	23.803	24.8932	25.6402	25.0734	25.6248	25.5282
+	2.06379	0.682113	P14384	Carboxypeptidase M		27	-0.66	0.0920605	26.9004	26.9052	26.8386	26.5977	26.9778	26.4063	26.3385	26.6154	25.8107	25.6382
+	2.6044	1.10022	P22792	Carboxypeptidase N subunit 2	ECM	30	-1.19	0.102153	26.7791	25.6832	26.0753	26.104	25.8918	25.2938	24.8414	25.5284	24.7801	24.5886
+	2.02969	-2.22371	Q66K79	Carboxypeptidase Z	ECM	9			21.484	18.4793	20.7662	21.8185	21.8924	22.9484	23.4461	22.8261	23.5394	22.7989
+	5.41739	-2.97835	P31997	Carcinoembryonic antigen-related cell adhesion molecule 8		12			19.4124	19.0058	19.4731	19.9993	19.6147	22.8519	22.8646	22.7228	21.7884	22.1695
+	4.94122	-2.18344	O75339	Cartilage intermediate layer protein 1	ECM	5	2.49	0.0546653	20.9225	20.6321	21.0613	20.379	21.2971	23.5845	23.0737	22.6318	22.8228	23.0964
+	3.56017	1.30429	Q8IUL8	Cartilage intermediate layer protein 2	ECM	9	-1.7	0.121675	23.5036	24.1591	23.468	24.0882	23.7034	22.8605	22.3519	22.7959	22.3704	22.0222
+	2.64952	-1.90817	P49913	Cathelicidin antimicrobial peptide		21			23.805	23.8844	24.4128	24.4449	24.0545	26.0529	24.9218	25.3086	26.8353	27.0239
+	2.48693	-0.593769	Q6YHK3	CD109 antigen	ECM	10	0.55	0.14913	23.9617	23.8398	24.1323	23.9305	24.0753	25.0896	24.3964	24.4051	24.6161	24.4012
+	3.1	1.87256	P60033	CD81 antigen		18			22.7973	22.8954	24.0762	22.6968	22.7523	21.4673	21.1057	20.4839	21.9203	20.8782
+	2.21259	-0.739792	P36222	Chitinase-3-like protein 1		51	0.93	0.126906	27.4552	27.5056	26.925	27.4114	27.1174	27.4161	28.4373	28.0996	28.0872	28.0734
+	2.17868	1.19514	Q15782	Chitinase-3-like protein 2		42	-1.16	0.212616	27.6581	26.6532	26.474	26.9858	26.731	25.376	26.0174	26.5129	25.0481	25.5721
+	1.93	-1.19408	O00299	Chloride intracellular channel protein 1		17			21.2057	20.7932	20.7712	20.7861	19.6264	22.0729	21.4624	21.0246	22.204	22.389
+	2.98602	-1.08124	Q6UVK1	Chondroitin sulfate proteoglycan 4	ECM	16	0.95	0.107558	25.2627	24.6294	25.7881	25.2272	25.493	26.243	26.672	26.1553	26.5206	26.2157
+	3.15172	-1.03485	Q9H2X0	Chordin	ECM	10	0.89	0.0669118	22.2155	22.7074	22.1615	22.6721	22.7334	23.0399	23.7699	23.8886	23.5095	23.4562
+	3.83084	-1.47867	P10645	Chromogranin-A		53	1.35	0.0228834	26.031	26.494	25.2851	25.8276	26.2503	27.3579	27.5927	27.2017	27.5316	27.5975
+	2.55778	-2.1575	P00488	Coagulation factor XIII A chain	ECM	3	2.74	0.0404995	20.1316	18.8408	20.2787	21.4464	21.3922	22.1426	22.3145	22.8643	23.0207	22.5349
+	3.26536	-1.80049	P20849	Collagen alpha-1(IX) chain	ECM	6	2.24	0.100138	23.5418	22.6291	22.3375	22.0339	22.2455	24.0495	23.8848	24.7435	24.2675	24.8451
+	4.2	-1.71487	Q02388	Collagen alpha-1(VII) chain	ECM	1	1.57	0.0857019	22.5296	22.0807	22.4008	22.6446	22.0113	23.9868	24.2749	23.3912	24.0671	24.5213
+	3.72254	-1.45355	P05997	Collagen alpha-2(V) chain	ECM	11	1.28	0.0626577	25.8272	26.1646	25.8756	26.3782	25.6912	27.072	27.6764	26.9125	27.7365	27.807
+	1.39401	1.7218	P25940	Collagen alpha-3(V) chain	ECM	2			24.4237	24.8228	23.6547	24.167	23.9247	22.9343	22.5979	24.2906	20.109	22.452
+	2.22823	0.665641	Q96CG8	Collagen triple helix repeat-containing protein 1	ECM	10	-0.65	0.0546653	23.3372	23.2046	23.1334	23.1651	22.726	22.4508	22.7901	22.7541	22.1794	22.0638
+	1.62436	-0.993692	P09228	Cystatin-SA	ECM	52	1.29	0.125773	26.118	26.9789	26.5789	27.8783	26.843	27.4179	28.4416	28.2172	27.8833	27.4056
+	1.9153	-1.188	P07585	Decorin	ECM	38	0.94	0.205273	26.743	27.3776	27.295	27.7649	26.7622	27.7008	29.2756	27.7738	28.2095	28.923
+	4.21644	-1.49078	Q13316	Dentin matrix acidic phosphoprotein 1	ECM	26	1.51	0.0626577	24.2002	23.655	24.4698	24.3172	24.3758	25.7423	25.6975	25.273	26.1017	25.6574
+	2.38514	-0.800894	Q07507	Dermatopontin	ECM	25	0.74	0.114312	23.8661	23.594	23.7303	23.3386	24.0837	24.502	24.6882	24.2619	24.1376	25.0275
+	2.08701	-1.02471	O94907	Dickkopf-related protein 1		25	0.91	0.145468	23.231	24.2968	23.8661	23.1103	23.6536	25.1554	24.6633	24.4789	24.0132	24.9704
+	2.02631	0.786234	P53634	Dipeptidyl peptidase 1	ECM	19	-0.76	0.141252	25.4823	26.0534	25.1803	25.3044	25.7994	24.2223	24.8231	24.9282	24.6765	25.2384
+	5.24635	-2.2143	Q9UHL4	Dipeptidyl peptidase 2		4	2.34	0.0598411	21.7774	21.8794	22.1875	22.005	21.8713	24.7507	24.3823	24.1018	23.9879	23.5693
+	4.66806	-1.58066	O14672	Disintegrin and metalloproteinase domain-containing protein 10	ECM	5	1.65	0.0650428	20.7557	20.8899	20.9097	20.5585	20.489	22.2428	22.119	22.9125	22.0221	22.2096
+	3.75188	-2.64833	Q6UWV6	Ectonucleotide pyrophosphatase/phosphodiesterase family member 7		11			19.8419	21.5067	20.9183	21.6017	20.0521	23.5639	23.3436	22.784	23.7195	23.7514
+	1.61177	1.44813	P68104	Elongation factor 1-alpha 1		16	-1.42	0.200552	23.4156	24.1322	23.193	22.8985	22.447	22.4138	21.7969	22.8968	21.4175	20.3206
+	1.84969	0.69479	P13639	Elongation factor 2		7	-0.6	0.147432	23.47	23.7777	23.855	23.5123	24.033	22.3849	23.1718	23.3921	23.4155	22.8098
+	4.10313	1.38619	Q9Y6C2	EMILIN-1	ECM	5	-1.49	0.141252	23.9519	23.1502	23.6633	23.0691	23.4253	21.8988	22.3876	21.8971	22.161	21.9843
+	1.97736	-1.47464	Q92817	Envoplakin		3	1.38	0.146466	23.4167	24.0081	24.8102	23.3644	22.5375	25.1019	24.5076	25.3878	25.8117	24.7011
+	4.73644	2.36696	Q9GZZ8	Extracellular glycoprotein lacritin		15			21.7589	22.5804	22.8303	22.0772	22.2918	20.1808	19.7194	20.0389	NaN	19.824
+	6.50021	-3.41512	P02792	Ferritin light chain		38	3.57	0.0503342	23.1168	23.3407	22.7117	23.0792	23.605	26.7372	27.1008	26.4774	26.0947	26.5189
+	2.02745	1.7323	P02679	Fibrinogen gamma chain	ECM	9			22.484	22.7923	23.0146	22.8504	22.444	20.6589	20.8937	21.7087	22.2926	19.3699
+	2.59516	-1.23991	Q06828	Fibromodulin	ECM	26	1.11	0.156254	25.312	26.015	25.6181	25.6033	26.0478	26.7181	27.804	26.5739	26.4518	27.2481
+	2.88935	-1.31545	Q4ZHG4	Fibronectin type III domain-containing protein 1	ECM	2	1.05	0.111291	19.5004	19.9728	18.8741	19.7454	20.1568	20.8994	21.416	21.047	20.4487	21.0156
+	5.68627	-1.43104	P21333	Filamin-A		19	1.4	0.0430924	25.5761	25.8435	25.5413	25.6109	25.7343	27.0743	27.2345	27.3333	26.7181	27.1011
+	3.00941	1.12308	P30043	Flavin reductase (NADPH)		26	-1.05	0.145468	24.7203	24.2567	24.1571	23.636	23.8166	22.9045	22.6242	23.1077	23.3423	22.9927
+	1.77369	0.803851	P15328	Folate receptor alpha		46	-0.84	0.133371	26.6013	27.1257	27.4246	26.4065	26.8626	25.9867	26.0759	26.6212	26.2882	25.4294
+	2.16515	-0.744197	Q12841	Follistatin-related protein 1	ECM	59	0.62	0.156254	28.4693	28.9225	28.4123	28.4803	28.7655	29.007	29.6383	29.06	29.9192	29.1463
+	6.19053	4.17238	P17931	Galectin-3	ECM	8	-4.02	0.100785	22.9823	23.8608	23.2893	22.5894	22.7053	18.6924	18.2898	19.2344	19.0211	19.3275
+	1.94963	1.03316	P20142	Gastricsin		10	-0.91	0.166348	25.2549	24.6698	25.3447	24.4527	25.4108	23.0367	23.9803	24.3224	24.3343	24.2933
+	3.06954	2.25895	Q9NS71	Gastrokine-1		15	-2.71	0.151526	24.9252	24.9427	24.2707	22.9998	23.1502	22.1839	21.7372	21.4398	21.8912	21.7419
+	4.20094	-1.26491	Q04609	Glutamate carboxypeptidase 2		10	1.32	0.0628445	23.1509	23.4868	23.4555	23.0615	23.0736	24.5138	23.9872	24.7829	24.6463	24.6228
+	4.08778	-1.74118	P19440	Glutathione hydrolase 1 proenzyme		17	1.87	0.0546653	24.1351	24.6407	23.8866	24.0914	23.6655	25.8039	26.4745	25.6691	25.4395	25.7382
+	1.85935	0.941978	P04792	Heat shock protein beta-1		52	-1.24	0.205994	27.8806	28.3619	27.6114	28.1173	28.0628	27.9459	26.6142	27.3963	26.9157	26.4519
+	4.02722	2.14501	P02042	Hemoglobin subunit delta		94	-2.51	0.114312	30.3412	28.7902	29.1792	29.704	29.2995	27.6136	27.4974	27.4706	27.1671	26.8403
+	2.34428	1.43658	P69891	Hemoglobin subunit gamma-1		82	-0.87	0.235043	27.8452	26.6568	26.365	25.9595	26.7896	24.669	25.822	25.5138	25.2223	25.2061
+	2.38793	1.3355	P69892	Hemoglobin subunit gamma-2		82	-1.2	0.205273	25.7348	24.7202	25.0838	23.9465	25.3403	23.367	23.5964	23.7462	24.1154	23.3232
+	3.01139	-0.996054	P81172	Hepcidin		21	0.95	0.0453115	20.8786	21.7041	21.3296	21.1028	21.098	22.025	22.663	22.4179	21.9345	22.0531
+	2.47743	1.12747	P16104	Histone H2AX		32	-0.91	0.0857019	26.036	25.9927	25.4958	25.8396	25.3466	25.102	24.5921	24.896	23.7295	24.7536
+	1.98276	1.22181	P62805	Histone H4		50	-1.24	0.216875	27.1045	25.4515	25.1135	25.6966	26.2156	25.0816	24.8557	24.5862	24.4768	24.4723
+	6.58775	-4.30276	Q16543	Hsp90 co-chaperone Cdc37		4			21.7879	20.5009	20.693	21.2019	21.2812	25.5849	24.8658	25.5486	25.2821	25.6973
+	4.7149	-1.50419	P10915	Hyaluronan and proteoglycan link protein 1	ECM	34	1.46	0.0546653	23.2068	23.5977	23.5621	23.2423	23.5883	24.9368	25.4623	24.9611	24.6761	24.6819
+	2.20354	-0.510384	Q9Y4L1	Hypoxia up-regulated protein 1		8	0.29	0.255875	24.2265	24.299	24.0445	24.3959	24.0343	24.369	24.5729	24.6567	25.0263	24.9272
+	1.78236	0.823218	P01860	Immunoglobulin heavy constant gamma 3		39	-0.65	0.289198	20.7157	21.0139	20.0388	20.6457	20.6414	19.1413	19.6431	20.4843	19.9975	19.6731
+	3.20066	1.15495	P01593	Immunoglobulin kappa variable 1D-33		26			19.9747	19.5855	19.2247	19.6357	19.6318	18.7169	18.1922	18.7609	18.1521	NaN
+	1.89169	1.19349	P0DOY2	Immunoglobulin lambda constant 2		62	-1.21	0.14009	24.8441	25.0984	24.2256	24.4815	25.6847	24.614	22.9221	23.5633	23.4676	23.7998
+	1.99742	-0.83862	Q16270	Insulin-like growth factor-binding protein 7	ECM	67	1.02	0.124109	29.0388	29.786	29.6718	29.6149	29.2873	30.0131	30.9483	30.5641	29.7513	30.3149
+	1.91473	0.891863	Q06033	Inter-alpha-trypsin inhibitor heavy chain H3	ECM	20	-0.85	0.184699	25.3587	25.5905	25.7894	26.1596	26.2771	24.4993	25.3433	25.5639	24.5274	24.7821
+	2.08678	1.02536	P05362	Intercellular adhesion molecule 1		31	-1.26	0.0546653	27.9843	28.3992	28.7317	27.9904	28.028	27.4898	26.9814	28.0552	26.7199	26.7607
+	2.57826	-0.733463	P13598	Intercellular adhesion molecule 2		8	0.65	0.0626577	22.0536	21.9902	22.3107	22.6039	22.7117	22.7157	23.1986	23.2285	23.1314	23.0632
+	2.04403	-0.732066	Q01638	Interleukin-1 receptor-like 1		29	0.85	0.203033	27.4431	27.5844	28.0807	27.5521	27.4303	28.9251	28.4241	28.1643	28.3937	27.8438
+	1.79288	-0.948138	Q9UBH0	Interleukin-36 receptor antagonist protein	ECM	15	1.25	0.233511	22.2728	21.7864	22.2419	22.8483	21.5381	23.5118	23.6224	22.9341	22.4464	22.9135
+	3.30307	-1.38158	Q16787-1	Isoform 1 of Laminin subunit alpha-3		7	1.22	0.107558	22.7057	22.8736	22.5142	22.9205	22.3171	23.3417	23.8296	24.5549	24.0786	24.4344
+	4.98034	-2.00601	O75923-13	Isoform 13 of Dysferlin		1	1.85	0.0546653	15.5023	15.7134	15.0991	15.5163	14.937	17.4131	17.4966	16.8862	17.7742	17.228
+	2.08042	1.31294	Q13510-2	Isoform 2 of Acid ceramidase		14	-1.63	0.167162	26.4089	25.8039	24.5143	25.1867	26.4091	24.1565	24.1121	24.528	24.4245	24.5372
+	1.92387	1.49529	P19801-2	Isoform 2 of Amiloride-sensitive amine oxidase [copper-containing]		62	-1.61	0.255875	31.3262	29.8929	29.8631	31.029	32.2337	29.7142	29.206	29.475	29.3134	29.1599
+	4.26041	1.5088	P05089-2	Isoform 2 of Arginase-1		39	-1.63	0.0587697	25.492	25.2703	25.2393	25.9004	25.1371	23.6294	23.6326	24.3329	24.1096	23.7906
+	2.93257	1.12994	Q6E0U4-2	Isoform 2 of Dermokine		12	-0.89	0.104336	25.2883	25.6492	25.6518	25.265	25.2116	24.6275	23.6029	24.2754	24.7903	24.1202
+	1.85032	1.01619	Q9HC38-2	Isoform 2 of Glyoxalase domain-containing protein 4		7	-0.92	0.121675	23.3596	23.1097	22.4606	23.1112	23.1465	21.2479	22.6324	21.4417	22.2017	22.5828
+	3.41133	-1.44942	Q5QNW6-2	Isoform 2 of Histone H2B type 2-F		11	1.44	0.0247381	22.5967	22.0499	21.8642	22.656	21.502	23.674	23.4771	23.9284	23.6099	23.2264
+	1.93246	0.641118	O75144-2	Isoform 2 of ICOS ligand		7	-0.5	0.216056	23.9922	23.2807	23.765	23.8571	23.1266	22.6861	23.0084	23.2736	22.8089	23.0389
+	2.15968	0.825592	O60259-2	Isoform 2 of Kallikrein-8		24	-1.14	0.190432	24.5955	24.4619	23.9222	24.3347	24.8929	23.4413	23.8216	24.1581	23.2651	23.393
+	2.32218	-1.15604	P84157-2	Isoform 2 of Matrix-remodeling-associated protein 7		33	0.93	0.147432	22.3957	24.0304	23.6464	23.5871	23.1749	24.7179	24.1513	24.6737	24.3921	24.6797
+	2.35377	-1.01038	Q7L4E1-2	Isoform 2 of Mitoguardin 2		11	1.19	0.0948003	21.2325	21.527	21.4174	20.8237	21.1563	22.2533	22.6394	22.66	22.2526	21.4035
+	3.21391	1.19322	P15941-2	Isoform 2 of Mucin-1	ECM	4	-1.18	0.0920605	24.9413	25.7611	25.0967	25.127	25.0556	23.5824	23.9612	24.5979	23.9307	23.9433
+	2.21883	-0.59618	Q02809-2	Isoform 2 of Procollagen-lysine,2-oxoglutarate 5-dioxygenase 1		8	0.53	0.197969	24.2536	24.02	24.2484	24.0263	23.6531	24.5176	24.6799	24.369	24.5494	25.0664
+	1.90341	-0.712389	Q86VB7-2	Isoform 2 of Scavenger receptor cysteine-rich type 1 protein M130		35	0.64	0.111291	27.2065	27.571	27.1857	27.8338	27.4069	27.704	28.7377	27.8259	28.3627	28.1357
+	4.04714	-0.991313	Q13813-2	Isoform 2 of Spectrin alpha chain, non-erythrocytic 1		5	0.81	0.0902467	23.2143	23.2312	23.275	23.0865	23.0435	23.9838	24.1875	24.624	24.1502	23.8616
+	1.91425	-1.10942	P37173-2	Isoform 2 of TGF-beta receptor type-2		3	1.25	0.336752	22.7083	22.756	22.5965	23.5352	22.2351	23.8247	24.3837	23.6165	23.0295	24.5238
+	1.58706	1.57558	P29401-2	Isoform 2 of Transketolase		40	-1.38	0.340778	28.7094	25.8269	26.1342	26.9323	25.9151	25.6561	25.0827	25.5266	24.8414	24.5332
+	2.97437	1.56999	P22891-2	Isoform 2 of Vitamin K-dependent protein Z		18	-1.85	0.107558	23.0832	22.3206	22.4676	22.198	23.0732	20.9549	20.4638	21.7192	21.5593	20.5954
+	2.00246	1.16652	P54108-3	Isoform 3 of Cysteine-rich secretory protein 3		31	-1.32	0.190432	25.0663	25.4231	24.7634	25.7155	26.3323	23.6978	24.0838	24.7594	24.8311	24.0961
+	2.87661	1.73671	P07098-3	Isoform 3 of Gastric triacylglycerol lipase		32	-1.64	0.145468	25.9508	27.634	27.2821	26.3376	26.1329	24.5983	25.0026	25.3899	24.6994	24.9636
+	2.07662	1.03652	Q9BPY8-3	Isoform 3 of Homeodomain-only protein		29	-1.26	0.229205	23.9616	24.5664	23.1133	23.9076	24.1454	22.6696	22.8038	23.622	22.7464	22.6699
+	2.77725	-0.705708	P01344-3	Isoform 3 of Insulin-like growth factor II	ECM	26	0.67	0.112136	27.1094	27.6515	27.5167	27.5456	27.6962	28.4216	28.0016	28.321	27.8879	28.4158
+	2.63717	-1.3129	P09455-3	Isoform 3 of Retinol-binding protein 1		27	1.32	0.0626577	21.1967	21.9889	21.8867	22.1417	20.799	22.9688	23.367	23.0765	22.5688	22.5965
+	1.91841	2.44114	Q9Y6H5-3	Isoform 3 of Synphilin-1		3			23.3472	22.6753	23.6018	NaN	21.23	21.2766	19.4415	18.7821	21.0445	20.8173
+	1.7592	0.994694	Q15109-4	Isoform 4 of Advanced glycosylation end product-specific receptor		32	-0.85	0.255875	23.835	24.7272	23.8766	24.0985	24.4818	22.979	22.7866	24.0865	23.6381	22.5556
+	1.89013	0.824088	Q9BU40-4	Isoform 4 of Chordin-like protein 1	ECM	24	-0.59	0.0722118	25.3485	25.6498	26.0507	25.6033	26.3641	24.8976	24.3607	24.9901	25.1436	25.5041
+	2.85472	-1.18865	Q8N6C5-4	Isoform 4 of Immunoglobulin superfamily member 1		17	1.45	0.125773	25.4823	25.4938	25.0808	25.8096	25.4844	26.644	27.1581	26.6799	25.8614	26.9506
+	2.33638	0.904836	Q13228-4	Isoform 4 of Methanethiol oxidase		24	-0.86	0.181067	26.8446	26.2978	26.2771	26.2729	27.0644	25.3367	25.4675	26.2114	25.79	25.4271
+	3.63454	-0.87769	P24821-4	Isoform 4 of Tenascin		30	0.8	0.0628445	26.4049	26.5343	26.3224	26.8922	26.4493	27.2192	27.7014	27.5566	27.2955	27.2189
+	2.1195	0.991811	P07108-5	Isoform 5 of Acyl-CoA-binding protein		37	-1.31	0.236079	26.0309	26.4648	25.5946	26.9246	26.2935	25.4503	25.0945	25.8595	24.964	24.9809
+	2.18415	-0.822112	Q13308-6	Isoform 6 of Inactive tyrosine-protein kinase 7		18	0.9	0.0537762	25.6477	25.5501	25.157	25.664	26.4588	26.7779	26.5837	26.4362	26.4723	26.3182
+	2.06153	0.560048	P02751-8	Isoform 8 of Fibronectin		78	-0.54	0.15703	24.3067	24.7465	25.1267	24.9824	24.9963	24.3084	24.3391	24.005	24.2615	24.4444
+	6.63826	2.25518	O60888-2	Isoform A of Protein CutA		35	-2.23	0.0246935	24.0238	24.1795	23.7576	24.0779	24.0196	22.0906	21.4325	21.5302	21.8042	21.925
+	2.16305	-2.33543	P10451-3	Isoform C of Osteopontin	ECM	57	1.42	0.348533	20.2687	20.5283	19.8689	19.8787	20.7041	21.7022	21.3922	24.8939	22.8137	22.1239
+	3.21874	1.29422	P05164-3	Isoform H7 of Myeloperoxidase		13	-1.21	0.104336	24.6687	24.0601	24.25	24.7726	24.5016	22.632	23.6813	23.0127	22.9138	23.5421
+	2.32948	1.40063	P13473-3	Isoform LAMP-2C of Lysosome-associated membrane glycoprotein 2		6	-1.34	0.0920605	24.2087	24.0918	24.4885	24.0379	25.2095	22.3256	23.8201	22.4853	22.8776	23.5246
+	1.96567	1.00762	P07498	Kappa-casein		29	-0.91	0.166338	26.4508	25.9523	26.1081	26.2753	26.9398	24.515	26.0852	25.3829	25.2045	25.5006
+	1.9585	0.978986	P08727	Keratin, type I cytoskeletal 19		42	-0.77	0.213682	26.6791	26.9721	26.8263	26.3281	27.833	25.7193	26.231	26.4096	25.5508	25.8328
+	6.14186	-0.81609	O43278	Kunitz-type protease inhibitor 1		17	0.81	0.0247381	25.1591	25.1094	25.0496	25.16	25.1199	25.8946	25.7888	26.131	25.9323	25.9317
+	4.84793	2.4616	P02788	Lactotransferrin		23	-2.35	0.0230521	25.5265	26.0748	25.959	25.9755	26.0048	23.048	22.7321	23.5866	24.0742	23.7917
+	4.7042	-1.22569	P20700	Lamin-B1		12	1.21	0.0430924	22.4252	22.1514	21.9417	21.9946	22.405	23.6318	23.1307	23.3484	23.6041	23.3314
+	7.6306	-2.31165	P24043	Laminin subunit alpha-2	ECM	19	2.27	0.00627602	25.2295	25.7537	25.2886	25.4712	25.7021	27.779	27.825	27.8713	27.768	27.76
+	3.63581	-1.03608	P07942	Laminin subunit beta-1	ECM	33	1.01	0.0247381	26.27	26.7132	26.593	27.0768	26.2142	27.4413	27.6332	27.6192	27.7379	27.616
+	1.95539	-1.03466	P55268	Laminin subunit beta-2	ECM	4			20.425	20.9913	20.8934	21.5237	21.5306	21.7484	22.9477	22.2977	21.857	21.6865
+	3.07798	-1.20074	P11047	Laminin subunit gamma-1	ECM	36	1.32	0.0654109	26.7505	26.7174	26.53	26.8456	27.7051	27.8721	28.4733	28.1309	28.1586	27.9174
+	4.3209	-2.71466	Q13753	Laminin subunit gamma-2	ECM	3	2.89	0.0669118	20.0262	21.0255	21.1165	20.9749	20.6826	22.9236	23.8643	24.0054	23.9262	22.6796
+	2.84231	-0.909888	Q14766	Latent-transforming growth factor beta-binding protein 1	ECM	25	1.02	0.0546653	28.9248	29.5802	29.1104	29.4332	29.2875	30.0437	30.3717	29.6365	30.4486	30.385
+	3.22263	2.44008	Q6GTX8	Leukocyte-associated immunoglobulin-like receptor 1		25	-2.33	0.232792	26.6432	26.2931	27.1738	26.0515	28.4553	24.2983	24.884	24.665	24.1485	24.4207
+	1.89325	1.37059	P31025	Lipocalin-1		79	-1.59	0.261266	30.8836	30.7549	29.9463	30.9962	31.5491	29.6313	29.1606	30.7151	28.9017	28.8684
+	5.24374	3.63973	Q969E1	Liver-expressed antimicrobial peptide 2		23	-3.17	0.0626577	21.1484	22.2072	22.1978	22.5738	21.8426	18.384	17.9094	18.8321	17.6932	18.9524
+	2.08809	0.731666	P07195	L-lactate dehydrogenase B chain		23	-0.67	0.243873	25.1417	24.4998	24.1431	24.536	24.6466	23.6542	23.8344	24.287	24.0082	23.5252
+	2.12912	-1.24055	P10253	Lysosomal alpha-glucosidase		2	1.6	0.229939	21.351	21.4228	21.16	20.7937	21.125	21.109	22.9192	22.5407	22.7616	22.7247
+	2.17038	0.694823	O00339	Matrilin-2	ECM	11	-0.65	0.160518	25.1955	25.5746	25.2421	25.2861	26.1359	24.4984	24.8731	24.9413	24.7763	24.871
+	1.71442	0.885801	P14780	Matrix metalloproteinase-9	ECM	8	-0.62	0.114312	21.1156	21.7758	21.2873	21.7427	21.8049	20.4713	21.15	20.5082	19.8356	21.3321
+	3.83522	-1.74018	P08582	Melanotransferrin		13			21.9878	21.9257	21.4306	21.8769	22.5876	24.1328	23.8496	23.3322	23.9737	23.2212
+	2.64507	1.03042	P35625	Metalloproteinase inhibitor 3	ECM	9	-1.24	0.0968817	20.3233	20.2703	20.1608	20.8741	20.7947	19.4905	18.7928	19.916	19.4959	19.5759
+	1.53088	1.1993	Q8WXI7	Mucin-16	ECM	1	-1.49	0.320948	24.422	25.027	24.3633	24.3567	24.5525	22.2265	24.2213	24.4958	23.0283	22.7531
+	2.67727	-0.733533	Q9UNW1	Multiple inositol polyphosphate phosphatase 1		26	0.81	0.0546653	21.7789	21.5695	22.486	22.0004	22.048	22.629	22.5513	22.6774	22.8588	22.8339
+	1.76308	-1.04777	Q9UJJ9	N-acetylglucosamine-1-phosphotransferase subunit gamma		35	1.53	0.201453	21.9656	23.6088	23.293	22.5573	22.4449	23.5599	23.2736	24.008	24.3309	23.936
+	5.21059	1.46079	P15586	N-acetylglucosamine-6-sulfatase		11	-1.63	0.0283681	23.4736	23.7789	23.7618	23.676	23.5572	21.9537	22.0735	22.01	22.2507	22.6556
+	1.82752	-0.695095	Q92692	Nectin-2		13	0.77	0.107558	24.224	24.2282	23.7511	24.0714	23.3158	24.4694	25.1803	24.4845	24.5186	24.4132
+	3.33995	-4.17571	P08473	Neprilysin		10	4.5	0.112136	21.3041	23.7038	23.8292	25.2823	22.3405	28.3437	27.3906	27.4645	26.6303	27.5094
+	2.44666	-0.580364	Q9UMX5	Neudesin		41	0.61	0.157142	23.9549	24.1507	24.6243	24.0143	24.3247	24.9163	24.971	24.5755	24.6603	24.8475
+	2.72151	-2.22372	O95467	Neuroendocrine secretory protein 55		10			23.2434	22.508	24.5873	24.3235	23.9559	25.9707	26.4682	25.7423	NaN	25.6081
+	3.11924	-1.9234	O14786	Neuropilin-1		10	1.74	0.0928671	22.4715	22.8473	22.5389	22.9346	21.2274	25.0894	24.1289	24.2806	24.1877	23.9501
+	2.50172	0.803719	O60462	Neuropilin-2		11	-0.66	0.140065	23.7377	23.9172	23.6679	23.3848	24.26	23.4175	22.8146	23.1525	22.773	22.7915
+	2.62361	1.50762	P59665	Neutrophil defensin 1		52	-1.68	0.145468	24.7171	23.5774	23.5646	24.502	25.2205	23.0155	22.5309	22.539	22.9276	23.0305
+	1.8502	1.02277	P80303	Nucleobindin-2		31	-1.06	0.205273	24.8353	25.8814	25.3345	24.9307	24.833	24.2115	23.6832	25.1064	23.9221	23.7778
+	2.21084	1.58149	Q86UD1	Out at first protein homolog		16			21.4288	20.9424	21.0465	20.8031	19.1011	18.7315	18.9434	19.5663	19.2122	18.9611
+	2.43378	0.995792	P00558	Phosphoglycerate kinase 1		39	-1.11	0.137883	26.0479	25.8491	26.2668	25.8071	26.282	24.9356	25.456	24.2999	25.5669	25.0157
+	2.62707	-1.09026	P55058	Phospholipid transfer protein		32	0.75	0.143944	27.0313	27.5383	27.3285	27.4914	26.6612	27.7716	28.1861	28.7685	28.088	28.6878
+	3.1641	2.66903	Q9BTY2	Plasma alpha-L-fucosidase		8			22.5882	22.3625	22.3457	22.5064	22.435	18.6873	21.5484	19.0052	19.8959	19.7559
+	4.50438	1.24363	P05154	Plasma serine protease inhibitor	ECM	30	-1.16	0.0628445	26.4827	26.302	26.343	26.6148	26.8152	25.3284	25.2354	25.5959	25.301	24.8787
+	1.596	0.941035	P05121	Plasminogen activator inhibitor 1	ECM	68	-0.83	0.331477	28.5503	28.5835	28.4533	28.7062	29.9299	27.6636	28.6719	27.995	27.5654	27.6221
+	2.11523	-0.986803	Q9UQ72	Pregnancy-specific beta-1-glycoprotein 11		40	1.04	0.193018	24.8951	24.4482	24.3157	25.561	25.0255	25.9381	25.7361	26.4325	25.4445	25.6281
+	2.38104	-0.509597	Q00888	Pregnancy-specific beta-1-glycoprotein 4		31	0.47	0.0598411	24.1148	24.0346	24.0364	23.9198	23.5003	24.1715	24.4757	24.5564	24.4972	24.4532
+	2.90057	-1.93918	Q9UQ74	Pregnancy-specific beta-1-glycoprotein 8		22	1.67	0.0618528	19.7311	19.1129	20.7404	19.76	20.8922	22.5441	21.4828	22.1976	21.4725	22.2355
+	2.24223	1.96558	O43653	Prostate stem cell antigen		23			23.4732	23.6752	23.2797	23.3988	22.7833	22.1784	19.8886	20.4175	22.3915	21.9063
+	1.74551	-0.970681	P80370	Protein delta homolog 1		55	1.08	0.140065	29.646	31.0792	30.4967	30.5447	29.9883	30.7267	31.4727	31.0584	32.0127	31.3378
+	1.97555	-0.730033	Q92520	Protein FAM3C		64	0.64	0.189085	27.1799	27.0629	26.8184	27.6509	27.328	27.8267	28.5007	27.4975	27.7579	28.1073
+	1.84629	-0.700101	Q9NUQ9	Protein FAM49B		15	0.67	0.242959	23.1603	22.7581	22.628	23.0374	22.2542	23.1915	23.9728	23.3081	23.1704	23.6958
+	1.51344	1.39922	P60903	Protein S100-A10	ECM	18	-1.43	0.275916	22.5734	23.5568	24.2595	23.4372	24.3368	23.2345	21.8218	23.2417	21.7401	21.1295
+	2.90809	1.77867	P31151	Protein S100-A7	ECM	45	-1.66	0.0920303	25.3092	26.1245	26.5679	25.6873	26.2056	24.2709	24.4988	23.9024	23.2909	25.0382
+	2.43666	1.13463	P0DME0	Protein SETSIP		8	-0.81	0.156033	21.0486	20.0934	20.7878	21.3751	20.192	19.5871	19.4084	20.0148	19.2098	19.6037
+	1.78324	-0.856242	P21980	Protein-glutamine gamma-glutamyltransferase 2	ECM	4	0.85	0.203501	22.7407	23.6774	22.9022	24.0857	23.9027	24.3082	24.5537	24.0962	24.1818	24.45
+	1.54698	-1.03686	P28300	Protein-lysine 6-oxidase	ECM	6	1.1	0.27347	24.5898	25.2285	24.954	24.4545	26.5354	26.5945	26.1817	26.0989	25.9016	26.1699
+	1.88405	1.22	P07988	Pulmonary surfactant-associated protein B	ECM	67	-1	0.142722	28.9911	30.1752	30.2469	29.2304	28.721	27.9949	28.0198	29.1061	28.2801	27.8638
+	5.64396	3.15086	P00491	Purine nucleoside phosphorylase		33	-3.21	0.0263053	24.6738	24.0572	24.42	24.2708	24.069	21.4803	20.3869	20.8421	21.3112	21.716
+	3.08912	-1.35724	Q9HBR0	Putative sodium-coupled neutral amino acid transporter 10		7	1.37	0.114312	23.1283	22.2917	22.702	22.1761	22.6903	23.7337	24.5773	24.0835	24.0006	23.3795
+	2.13533	1.12666	P14618	Pyruvate kinase PKM		30	-0.86	0.100932	26.5855	26.1729	25.9554	25.9563	26.0967	25.3801	24.6497	25.7724	25.2327	24.0987
+	3.54227	1.42207	P31150	Rab GDP dissociation inhibitor alpha		26	-1.4	0.0320646	23.3929	23.2511	23.2873	23.1933	23.1811	21.9315	21.6495	22.2695	21.0521	22.2927
+	1.47275	-1.30616	Q9HD89	Resistin		12	1.26	0.193189	22.2723	23.9771	22.5136	23.7192	24.1991	24.3628	25.7437	23.746	24.6684	24.6912
+	6.62925	-2.88371	Q96D15	Reticulocalbin-3		12	2.84	0.0430924	20.4603	20.4484	20.1355	20.5484	20.314	23.8111	23.1686	22.8387	23.0837	23.4231
+	2.97425	2.39437	Q8NFJ5	Retinoic acid-induced protein 3		17	-2.84	0.140065	23.6593	25.1945	24.7158	25.2749	25.8309	23.4314	22.7643	21.5041	22.592	22.4117
+	3.06944	1.69769	P13489	Ribonuclease inhibitor		16	-1.49	0.0560462	23.5134	23.2794	23.4584	22.902	23.0032	21.0507	22.4228	22.0234	21.3992	20.7719
+	5.08265	-1.38528	Q9P2E9	Ribosome-binding protein 1		5	1.47	0.0228834	21.7292	21.5431	21.3991	21.1823	21.3045	23.0233	23.0102	22.6239	22.5372	22.8898
+	3.42811	-1.24577	O95969	Secretoglobin family 1D member 2		32	1.17	0.128519	22.2928	22.6942	22.5722	22.4988	21.7912	23.8537	23.8377	23.0842	23.5986	23.7039
+	2.42003	0.853035	Q96QR1	Secretoglobin family 3A member 1		62	-0.76	0.146779	25.3358	25.9851	26.2969	25.4353	25.4975	24.9125	24.5983	25.0137	24.6346	25.1263
+	3.7338	1.22146	Q8IW75	Serpin A12	ECM	14	-1.36	0.0660072	25.3332	24.4459	25.3208	25.4188	25.0463	23.9775	24.0163	23.9597	23.727	23.7772
+	1.89165	0.751068	Q9UIV8	Serpin B13	ECM	25	-0.45	0.145468	25.0679	25.3577	24.7159	25.1986	24.9851	24.6109	23.7951	24.3757	24.8961	23.8921
+	1.85047	1.10071	P29508	Serpin B3	ECM	29	-1.42	0.255875	24.6527	24.1164	24.5885	24.783	25.8297	23.2232	24.4739	23.4854	23.7032	23.5809
+	3.2074	1.10905	P35237	Serpin B6	ECM	19	-1.35	0.130588	23.6141	24.301	23.7542	24.3221	24.1598	23.3691	22.8671	23.0531	22.5014	22.8151
+	3.0415	2.63443	O75635	Serpin B7	ECM	16	-2.05	0.0546653	25.2372	24.5936	25.0171	25.6288	25.2968	20.6869	22.7062	22.8335	22.782	23.5927
+	3.18429	-1.78069	P0DJI8	Serum amyloid A-1 protein		28	1.57	0.171994	21.0371	20.8811	21.3976	20.2986	21.6969	22.6182	23.5539	23.0074	22.876	22.1593
+	2.34107	0.745396	Q9H299	SH3 domain-binding glutamic acid-rich-like protein 3		67	-0.63	0.147432	26.4239	26.6639	25.9451	26.8908	26.2028	25.8033	25.783	25.3548	25.5854	25.873
+	3.47913	-1.86942	Q8IWY4	Signal peptide, CUB and EGF-like domain-containing protein 1		5	1.91	0.12466	22.4935	23.051	22.4135	21.9952	22.3955	24.5289	25.0987	23.8257	24.5755	23.667
+	3.6157	1.15927	Q8WVQ1	Soluble calcium-activated nucleotidase 1		13	-1.16	0.0838466	22.6752	22.3607	23.1634	22.6958	22.3031	21.6051	21.1167	21.3938	21.5838	21.7024
+	4.452	-1.0263	A1L4H1	Soluble scavenger receptor cysteine-rich domain-containing protein SSC5D		9	0.95	0.0228834	23.1965	23.2999	23.0509	23.2306	23.648	24.3613	24.216	24.2626	24.1415	24.5758
+	4.01132	6.11727	P02549	Spectrin alpha chain, erythrocytic 1		1			20.9483	24.0519	23.3078	23.7783	23.5282	18.3755	14.6812	16.5864	17.5606	17.8246
+	1.94646	-0.636891	Q9HCB6	Spondin-1	ECM	12	0.7	0.0628445	24.087	24.2575	24.2801	24.2968	24.7214	24.4187	25.1491	24.9759	25.4077	24.8759
+	2.78374	-1.00875	Q9BUD6	Spondin-2	ECM	19	0.92	0.0628445	23.9523	24.2461	23.9284	24.4688	23.6142	24.8742	24.9019	24.8431	25.6881	24.9464
+	1.84906	0.947788	P52823	Stanniocalcin-1		23	-0.55	0.23499	24.0474	24.0663	23.8128	23.6367	24.7944	22.6883	23.7427	23.4939	23.1625	22.5312
+	3.75018	1.40926	P02808	Statherin		47	-1.21	0.0928671	24.1179	23.6971	23.7042	23.1944	24.4033	22.2294	22.6172	22.3959	22.4259	22.4022
+	3.45699	-0.658969	P14410	Sucrase-isomaltase, intestinal		24	0.73	0.0546653	26.99	26.7531	26.6972	27.1928	27.0425	27.3908	27.6265	27.5825	27.5932	27.7775
+	2.04614	0.72486	O00391	Sulfhydryl oxidase 1		46	-0.82	0.0920303	29.2071	28.7018	28.6896	28.5777	28.863	28.4589	27.8843	28.5715	27.6698	27.8304
+	2.83279	-1.95762	P04179	Superoxide dismutase [Mn], mitochondrial		43	2.35	0.165368	23.532	23.8063	22.9928	23.2833	23.1827	24.9897	26.1468	25.4218	26.0194	24.0075
+	3.47187	1.38595	Q9UGT4	Sushi domain-containing protein 2		19	-1.2	0.0838466	24.2835	24.7168	24.6266	24.4593	24.125	23.3952	23.0391	22.4245	23.5874	22.8352
+	3.52391	-1.80072	O60279	Sushi domain-containing protein 5		9	2.2	0.0430924	25.4344	25.1185	24.3461	24.7309	24.1186	26.6773	26.4481	25.9627	27.0098	26.6542
+	3.96912	2.31815	O00560	Syntenin-1		25	-1.85	0.0928671	21.3162	22.0556	21.3237	20.8078	21.7365	19.6386	18.1783	19.1505	19.4267	19.2549
+	4.57424	2.01619	Q9UHF0	Tachykinin-3		47	-1.91	0.0503342	25.0277	24.4737	24.8183	24.7097	24.3223	23.2049	22.5557	22.7577	21.9766	22.776
+	1.84954	-1.15194	Q9Y490	Talin-1		6	0.99	0.211082	24.0015	23.7992	23.3399	23.4398	22.2226	23.959	24.7929	24.2597	24.4385	25.1126
+	2.55154	-0.618897	P22105	Tenascin-X		21	0.6	0.0920605	27.304	27.5677	27.4862	27.5998	27.8677	27.8712	28.4319	28.0853	28.4594	28.0719
+	1.62442	-1.72398	P62328	Thymosin beta-4		82	1.63	0.338696	26.9851	28.2544	27.4121	26.0061	25.2698	27.9334	27.5989	28.6918	29.4112	28.9122
+	1.72482	1.31549	P04155	Trefoil factor 1		61	-0.92	0.200338	25.4006	26.8519	26.4907	25.8041	26.7529	25.3003	24.4024	26.0419	24.9275	24.0507
+	5.83829	2.53389	P68363	Tubulin alpha-1B chain		16	-2.65	0.0546653	26.8997	26.4371	26.1196	26.0509	26.6285	24.2535	23.6144	24.101	23.8282	23.6693
+	2.10765	-1.50743	P30530	Tyrosine-protein kinase receptor UFO		14	1.24	0.253954	25.1886	24.8809	25.2551	23.6226	25.65	25.9802	26.7722	26.6189	27.0518	25.7113
+	2.96144	1.54461	Q8NFL0	UDP-GlcNAc:betaGal beta-1,3-N-acetylglucosaminyltransferase 7		7	-1.58	0.0920303	21.8539	21.6468	21.4405	22.1507	22.2809	20.1158	21.1022	20.3936	20.5712	19.4668
+	4.24754	-2.20778	P13611	Versican core protein	ECM	5	2.19	0.0503342	23.1872	24.1896	24.4477	24.7033	24.4826	26.5823	26.4239	26.1496	26.2057	26.6879
+	3.5332	-0.714389	P18206	Vinculin		24	0.78	0.0628442	26.3567	26.7547	26.3444	26.515	26.0568	27.1738	27.0649	27.1331	27.0527	27.1752
+	3.44182	1.55884	O43895	Xaa-Pro aminopeptidase 2		11	-1.3	0.0537762	24.3796	24.4306	24.5294	24.6151	24.0344	23.1013	22.1971	23.2109	23.3807	22.3049

## Sheet: Peptides identified
Checked	Confidence	Sequence	Modifications	Marked as	Qvality PEP	Qvality q-value	# Protein Groups	# Proteins	# PSMs	Master Protein Accessions	# Missed Cleavages	Theo. MH+ [Da]	# Razor Quan Results	Percolator q-Value (by Search Engine): Sequest HT	Percolator PEP (by Search Engine): Sequest HT	XCorr (by Search Engine): Sequest HT	Top Apex RT [min]
FALSE	High	YYYDGKDYIEFNKEIPAWVPFDPAAQITK			1.8233e-06	0	1	1	7	P25311	2	3481.7	0	0	1.471e-09	5.35	78.96
FALSE	High	GSWGTVCDDSWDTNDANVVC	2xCarbamidomethyl [C7; C20]	ECM	7.23077e-05	0	1	9	10	Q9UGM3-6	0	2257.88	0	0	5.344e-07	4.77	70.17
FALSE	High	GSWGTVCDDSWDTNDANVVCR	2xCarbamidomethyl [C7; C20]	ECM	6.11352e-08	0	1	9	56	Q9UGM3-6	0	2413.98	0	0	9.104e-09	6.1	59.39
FALSE	High	GSWGTVCDDSWDTSDANVVC	2xCarbamidomethyl [C7; C20]	ECM	2.54497e-06	0	1	8	4	Q9UGM3-6	0	2230.87	0	0	1.725e-08	5.21	71.19
FALSE	High	GSWGTVCDDSWDTSDANVVCR	2xCarbamidomethyl [C7; C20]	ECM	1.71367e-07	0	1	8	44	Q9UGM3-6	0	2386.97	0	0	1.804e-09	6.15	60.09
FALSE	High	GSWGTVCDDYWDTNDANVVC	2xCarbamidomethyl [C7; C20]	ECM	2.24381e-05	0	1	9	11	Q9UGM3-6	0	2333.91	0	0	8.177e-06	5.31	75.98
FALSE	High	GSWGTVCDDYWDTNDANVVCR	2xCarbamidomethyl [C7; C20]	ECM	1.30808e-05	0	1	9	53	Q9UGM3-6	0	2490.01	0	0	3.892e-08	5.71	64.83
FALSE	High	GSYDLQDLLAQAELPAILHTELNLQK		ECM	1.52217e-05	0	1	1	31	P01019	0	2893.53	2	0	3.338e-06	4.89	94.09
FALSE	High	TCQDINECETTNECR	3xCarbamidomethyl [C2; C8; C14]	ECM	1.93995e-05	0	2	5	7	Q12805; Q12805-5	0	1929.74	0	0	5.288e-08	4.86	25.77
FALSE	High	GSYGSGGSSYGSGGGSYGSGGGGGGHGSYGSGSSSGGYR			0.000669356	0	1	1	1	P04264	0	3312.31	0	0	1.112e-05	5.11
FALSE	High	GSYQCIDTPCPPNYQR	2xCarbamidomethyl [C5; C10]	ECM	0.000349788	0	1	2	2	Q96RW7	0	1955.84	0	0	4.166e-06	4.05	44.14
FALSE	High	TCQDIDECLEQNVHCGPNR	3xCarbamidomethyl [C2; C8; C15]	ECM	5.46336e-06	0	1	2	26	Q96RW7	0	2344.97	0	0	7.784e-09	5.18	40.77
FALSE	High	TCPLNMQHQECGSPCTDTCSNPQR	4xCarbamidomethyl [C2; C11; C15; C19]; 1xOxidation [M6]	ECM	4.99531e-05	0	1	1	6	Q9HC84	0	2894.14	0	0	2.202e-07	4.17	29.17
FALSE	High	GTCVAYGDGHFITFDGDR	1xCarbamidomethyl [C3]	ECM	0.000783929	0	1	1	3	Q9HC84	0	1987.86	0	0.0002172	0.001575	2.96	53.65
FALSE	High	GTCVSSAEEEAENAPR	1xCarbamidomethyl [C3]		6.36632e-05	0	1	5	8	Q15375	0	1706.73	2	0	3.177e-07	4.68	34.03
FALSE	High	GTCYQAEWDDYVPK	1xCarbamidomethyl [C3]		0.000665303	0	1	1	4	P30086	0	1731.73	0	1.604e-05	0.0001226	2.99	56.48
FALSE	High	GTDECAIESIAVAATPIPK	1xCarbamidomethyl [C5]	ECM	0.0010502	0	1	1	26	P53634	0	1942.98	0	0	2.628e-05	4.5	66.14
FALSE	High	GSYPDAILQAQAADK		ECM	0.000295173	0	1	1	12	P05120	0	1547.77	0	0	6.081e-05	3.63	46.94
FALSE	High	GTDEDSLIEIICSR	1xCarbamidomethyl [C12]	ECM	0.00115097	0	1	3	5	P07355-2	0	1607.76	0	0	2.515e-05	3.87	68.96
FALSE	High	GSVYIGGAPDVATLTGGR		ECM	0.00108939	0	1	1	34	P98160	0	1690.88	0	0	9.453e-05	4.47	57.22
FALSE	High	GSVLVTCSTSCDQPK	2xCarbamidomethyl [C7; C11]		0.0008331	0	1	1	4	P05362	0	1638.75	0	0	1.542e-05	3.67
FALSE	High	GSSGSQASDSEGHSEESDTQSVSAHGQA		ECM	2.35532e-05	0	1	1	9	P20930	0	2719.09	0	0	8.9e-06	4.05	21.86
FALSE	High	GSSGSQASDSEGHSEESDTQSVSAHGQAGPHQQSHQEST		ECM	0.000160976	0	1	1	13	P20930	0	3935.62	0	0	1.29e-06	5.43	20.31
FALSE	High	GSSGSQASDSEGHSEESDTQSVSAHGQAGPHQQSHQESTR		ECM	3.47862e-08	0	1	1	68	P20930	0	4091.72	4	0	3.721e-12	6.19	12.75
FALSE	High	TCQEGGSWSGTEPSCQDSFMYDTPQEVAEAFLSSLTETIEGVDAEDGHGPGEQQK	2xCarbamidomethyl [C2; C15]		9.91081e-05	0	1	2	7	P00751	0	5979.53	0	0	6.204e-07	5.65	110.75
FALSE	High	GSSGSQASDSEGHSENSDTQSVSGHGK		ECM	5.16609e-07	0	1	1	13	P20930	0	2619.08	0	0	2.187e-10	5.84	12.89
FALSE	High	GSSGSQATDSEGHSEDSDTQSVSGHGQAG		ECM	0.00296061	0	1	1	5	P20930	0	2762.1	0	0.0001511	0.001148	4.69	20.69
FALSE	High	GSSGSQATDSEGHSEDSDTQSVSGHGQAGHHQQSHQESA		ECM	0.00108939	0	1	1	7	P20930	0	3931.6	0	0	2.31e-05	4.11	17.03
FALSE	High	GSVTFHCALGPEVANVAK	1xCarbamidomethyl [C7]		1.09054e-05	0	1	1	67	P01833	0	1856.93	4	1.604e-05	0.0001397	5.08	44.85
FALSE	High	GSSGSQATDSEGHSEDSDTQSVSGHGQAGHHQQSHQESAR		ECM	2.45405e-06	0	1	1	46	P20930	0	4087.7	0	0	3.237e-08	6.08	12.76
FALSE	High	TCQDINECETTNECREDEMCWNYHGGFR	4xCarbamidomethyl [C2; C8; C14; C20]; 1xOxidation [M19]	ECM	0.00219592	0	2	5	4	Q12805; Q12805-5	1	3627.37	0	0	6.705e-05	3.54	43.09
FALSE	High	GSSGSQVTNSEGHSEDSDTQSVSAHGQAGPHQQSHK		ECM	1.11731e-05	0	1	1	39	P20930	0	3645.58	0	0	2.28e-08	6.6	12.76
FALSE	High	GSSSGGGYSSGSSSYGSGGR			4.52723e-06	0	1	1	2	P35908	0	1740.71	0	0	5.839e-09	5.13
FALSE	High	GSSVSQDSDSEGHSEDSER		ECM	0.000137499	0	1	1	3	P20930	0	1994.78	0	0	1.015e-06	4.18	17.64
FALSE	High	GSTVAVEPLLAGLEAGLQGR			0.000901717	0	1	2	2	Q96PD5-2	0	1938.07	0	0	1.736e-05	3.1	82.78
FALSE	High	TCQDINECETTNECREDEMCWNYHGGFR	4xCarbamidomethyl [C2; C8; C14; C20]	ECM	3.68388e-06	0	2	5	3	Q12805; Q12805-5	1	3611.38	0	0	4.274e-09	4.75	49.13
FALSE	High	GSVLVNGHPVLLPFSQSGVLIQQSSSYTK		ECM	1.70802e-05	0	1	1	7	P98088	0	3042.63	0	0	4.35e-08	4.62	68.36
FALSE	High	TCQEGGSWSGTEPSCQDSFMYDTPQEVAEAFLSSLTETIEGVDAEDGHGPGEQQ	2xCarbamidomethyl [C2; C15]		0.000440418	0	1	2	1	P00751	0	5851.44	0	0	5.903e-06	5.33
FALSE	High	GTDEDTLIEILASR		ECM	0.00294215	0	1	1	2	P04083	0	1532.78	0	0	0.0001007	3.51	75.5
FALSE	High	GTDVNVFNTILTTR		ECM	0.000333227	0	1	1	9	P04083	0	1550.82	0	0	1.39e-05	4.62	66.75
FALSE	High	GTEAAAVPEVELSDQPENTFLHPIIQIDR		ECM	0.00219592	0	1	1	17	P05543	0	3189.61	0	6.792e-05	0.0003138	2.38	73.89
FALSE	High	GTPQDCQLCPCYGDPAAGQAAHTCFLDTDGHPTCDACSPGHSGR	6xCarbamidomethyl [C6; C9; C11; C24; C34; C37]	ECM	0.000626111	0	1	1	4	P98160	0	4802.92	0	0.008934	0.07398	3.26	49.19
FALSE	High	GTQCEDIDECEVFPGVCK	3xCarbamidomethyl [C4; C10; C17]	ECM	0.00286953	0	1	1	2	P35555	0	2142.88	0	0.0008799	0.00571	3.27	52.52
FALSE	High	TCEPIQSVFFFSGDK	1xCarbamidomethyl [C2]	ECM	4.58879e-05	0	1	1	7	P04004	0	1761.82	0	0	1.939e-07	4.07	72.55
FALSE	High	GTQHIMQAGQTLHLQCR	1xCarbamidomethyl [C16]		1.01401e-05	0	1	4	16	P17948	0	1978.97	0	0	4.591e-07	4.79	32.38
FALSE	High	TCDLPSCPGTEDKDTLGLPSEEWK	2xCarbamidomethyl [C2; C7]	ECM	1.72648e-06	0	1	3	30	Q6H9L7	1	2735.22	0	0	4.627e-07	4.84	55.41
FALSE	High	TCDCFDGYHLDTAK	2xCarbamidomethyl [C2; C4]	ECM	0.00158312	0	1	5	5	Q14766	0	1702.68	0	0.0001436	0.00105	2.74	40.47
FALSE	High	GTRKPVEEYANCHLAR	1xCarbamidomethyl [C12]		0.000427267	0	1	1	5	P02787	1	1900.94	0	6.792e-05	0.0003105	4.2	23.6
FALSE	High	TCEQGPSIVTPPK	1xCarbamidomethyl [C2]	ECM	0.00283391	0	1	2	20	Q16270	0	1413.7	4	0.0005334	0.003489	3.63	33.64
FALSE	High	GTSEDCQPCACPLNIPSNNFSPTCHLDR	4xCarbamidomethyl [C6; C9; C11; C24]	ECM	0.000600068	0	1	1	4	P24043	0	3247.37	0	0	9.383e-06	3.45	53.91
FALSE	High	GTSTSATLTGLTR		ECM	0.000719972	0	9	13	32	P02751-3; P02751-14; P02751-7; P02751-10; P02751-5; P02751-15; P02751; P02751-13; P02751-8	0	1265.67	0	0	1.857e-05	3.92	35.5
FALSE	High	TCALSEGQPCGIYTER	2xCarbamidomethyl [C2; C10]	ECM	1.42396e-05	0	1	2	11	P17936	0	1841.82	0	0	3.302e-08	4.11	41.92
FALSE	High	GTTHLLVHDVALEDAGYYR			2.54497e-06	0	1	2	28	P27930	0	2130.06	0	0	9.29e-07	5.1	47.73
FALSE	High	TCALGLGMPCGVYTPR	2xCarbamidomethyl [C2; C10]	ECM	0.000296968	0	1	1	7	P22692	0	1752.82	0	0	3.267e-06	4.82
FALSE	High	GTVCDDSWDTNDANVVCR	2xCarbamidomethyl [C4; C17]	ECM	3.08989e-06	0	1	9	4	Q9UGM3-6	0	2083.84	0	0	3.284e-09	5.74	48.6
FALSE	High	GTVCDDSWDTSDANVVCR	2xCarbamidomethyl [C4; C17]	ECM	3.36827e-05	0	1	8	1	Q9UGM3-6	0	2056.83	0	0	1.215e-07	3.95	46.85
FALSE	High	GTVCDDYWDTNDANVVCR	2xCarbamidomethyl [C4; C17]	ECM	9.83731e-06	0	1	9	5	Q9UGM3-6	0	2159.88	0	0	1.894e-08	4.22	54.44
FALSE	High	GTSNLSETEPPLWK			0.00296061	0	1	1	8	Q6P5S2	0	1558.77	0	0	0.0001016	3.75	48.48
FALSE	High	TCEVDALKGTNESLER	1xCarbamidomethyl [C2]		0.000689995	0	1	1	3	P08670	1	1821.86	0	0	1.165e-05	2.92	37.94
FALSE	High	GTLGTPQTGSENDALYEYLR		ECM	0.00241018	0	1	1	1	P05452	0	2185.04	0	0	7.529e-05	3.3
FALSE	High	TCIQGLCANNNDR	2xCarbamidomethyl [C2; C7]		0.00183537	0	1	1	4	P20061	0	1535.67	1	0	5.008e-05	2.98	31.89
FALSE	High	GTEAAGAMFLEAIPMSIPPEVK		ECM	0.000755845	0	1	1	28	P01009	0	2259.14	0	1.604e-05	0.0001086	3.82	86.5
FALSE	High	GTEAAGAMFLEAIPMSIPPEVK	1xOxidation [M]	ECM	0.000118879	0	1	1	36	P01009	0	2275.13	0	0	8.136e-07	4.11	79.4
FALSE	High	GTEAAGAMFLEAIPMSIPPEVK	2xOxidation [M8; M15]	ECM	0.00117227	0	1	1	17	P01009	0	2291.13	0	7.879e-05	0.0004594	2.88	71.92
FALSE	High	GTEAVAGILSEITAY		ECM	0.00132495	0	1	1	2	Q9UK55	0	1494.77	0	0	3.098e-05	3.16	90.98
FALSE	High	GTELQHLLHAVVPGPWQEDVADAEECAGR	1xCarbamidomethyl [C26]	ECM	4.29273e-05	0	1	3	30	P26927	0	3184.51	0	0	1.747e-07	5.62	77.25
FALSE	High	GTELVNFLSYFVELGTQPATQ			0.000131785	0	1	1	11	P02652	0	2314.16	0	0	9.547e-07	4.41	112.61
FALSE	High	GTFAQLSELHCDK	1xCarbamidomethyl [C11]		0.00262955	0	2	2	3	P69891; P69892	0	1505.71	0	0	8.557e-05	3.19	38.81
FALSE	High	TCPLNMQHQECGSPCTDTCSNPQR	4xCarbamidomethyl [C2; C11; C15; C19]	ECM	1.04868e-07	0	1	1	35	Q9HC84	0	2878.14	0	0	1.09e-07	5.48	32.67
FALSE	High	GTFATLSELHCDK	1xCarbamidomethyl [C11]		0.00115803	0	1	1	29	P68871	0	1478.69	0	0	3.985e-05	4.01	39.75
FALSE	High	GTFATLSELHCDKLHVD	1xCarbamidomethyl [C11]		7.27475e-05	0	1	1	10	P68871	1	1942.93	0	0	3.89e-07	4.02	48.13
FALSE	High	TCPKPDDLPFSTVVPLK	1xCarbamidomethyl [C2]		0.000286359	0	1	1	32	P02749	0	1914	0	0.005816	0.04793	3.51	57.28
FALSE	High	GTFATLSELHCDKLHVDPENFR	1xCarbamidomethyl [C11]		1.00788e-05	0	1	1	31	P68871	1	2586.24	0	0	1.362e-07	5.26	55.76
FALSE	High	GTFSQLSELHCDK	1xCarbamidomethyl [C11]		0.00233647	0	1	1	2	P02042	0	1521.7	0	0	7.171e-05	3.03	36.94
FALSE	High	GTFSQLSELHCDKLHVDPENFR	1xCarbamidomethyl [C11]		0.000228815	0	1	1	2	P02042	1	2629.25	0	0	2.185e-06	4.21	54.35
FALSE	High	GTHCLWTDQLLQGSEK	1xCarbamidomethyl [C4]	ECM	8.56867e-05	0	1	1	10	P01033	0	1872.89	0	0	4.979e-07	4.7	53.04
FALSE	High	TCNHPVPQHGGPFCAGDATR	2xCarbamidomethyl [C2; C14]		0.00269593	0	1	1	2	P27918	0	2178.96	0	0	8.846e-05	3.37	25.89
FALSE	High	GTHVDLGLASANVDFAFSLYK		ECM	0.000528287	0	1	3	31	P01011	0	2225.12	0	0	7.801e-06	3.89	85.27
FALSE	High	GSSGSQASDSEGHSEESDTQSVSAH		ECM	0.00198883	0	1	1	4	P20930	0	2462.98	0	0	5.678e-05	2.99
FALSE	High	GSSGSQASDSEGHSEDSDTQSVSAHGQAGPHQQSHQESTRG		ECM	3.42537e-06	0	1	1	43	P20930	1	4134.72	0	0	3.848e-09	5.62	12.74
FALSE	High	GSSGSQASDSEGHSEDSDTQSVSAHGQAGPHQQSHQESTR		ECM	6.85995e-08	0	1	1	68	P20930	0	4077.7	0	0	2.035e-07	6.33	12.71
FALSE	High	GSSGSQASDSEGHSEDSDTQSVSAHGQAGPHQQSHQEST		ECM	8.36336e-05	0	1	1	13	P20930	0	3921.6	0	0	4.792e-07	5.96	19.3
FALSE	High	TCVADESAENCDKSLHTLFGDKLCT	3xCarbamidomethyl [C2; C11; C24]		0.00181286	0	1	2	5	P02768	2	2871.26	0	0.0003915	0.00275	4.87	55.2
FALSE	High	GRPQGPPQQGGHQQGPPPPPPGKPQGPPPQ			0.00281627	0	1	1	2	P02810	0	2997.52	0	0	9.406e-05	4.36	26.16
FALSE	High	GRPQGPPQQGGHQQGPPPPPPGKPQGPPPQG			1.36103e-07	0	1	1	19	P02810	0	3054.54	0	0	4.086e-09	7.44	26.92
FALSE	High	GRPQGPPQQGGHQQGPPPPPPGKPQGPPPQGG			1.92556e-06	0	1	1	3	P02810	0	3111.56	0	0	1.61e-09	7.1	26.29
FALSE	High	GRPQGPPQQGGHQQGPPPPPPGKPQGPPPQGGR			1.71131e-08	0	1	1	43	P02810	0	3267.66	0	0	1.276e-12	7.86	24.49
FALSE	High	GRPQGPPQQGGHQQGPPPPPPGKPQGPPPQGGRPQ			1.61063e-08	0	1	1	29	P02810	0	3492.77	0	0	1.203e-11	7.83	25.49
FALSE	High	GRPQGPPQQGGHQQGPPPPPPGKPQGPPPQGGRPQG			0.00207685	0	1	1	3	P02810	0	3549.8	0	0	6.04e-05	4.25	25.3
FALSE	High	GRPQGPPQQGGHQQGPPPPPPGKPQ			3.28303e-06	0	1	1	15	P02810	0	2521.28	0	0	3.582e-09	6.08	22.63
FALSE	High	GRPQGPPQQGGHQQGPPPPPPGKPQGPPPQGGRPQGPPQG			4.02905e-07	0	1	1	8	P02810	0	3928.98	0	0	1.513e-10	6.9	28.26
FALSE	High	GRPSEEDEELVVPELER		ECM	5.94736e-06	0	1	1	35	Q9UHI8	0	1982.97	0	0	8.825e-09	5.22	48.51
FALSE	High	GRPSEEDEELVVPELERAPGHGTTR		ECM	0.00127713	0	1	1	10	Q9UHI8	1	2760.35	0	0	2.933e-05	3.47	40.33
FALSE	High	GRVPAGQSYFVDFGSTECSCPPGGGK	2xCarbamidomethyl [C18; C20]	ECM	2.72049e-06	0	1	2	44	P98095-2	1	2717.21	0	0	4.852e-08	6.18	49.85
FALSE	High	GSACEEDVDECAQEPPPCGPGR	3xCarbamidomethyl [C4; C11; C18]	ECM	5.3723e-05	0	1	3	9	Q8N2S1	0	2416.94	0	0	2.457e-07	4.83	36.55
FALSE	High	TCVADESAENCDKSLHTLFGDKL	2xCarbamidomethyl [C2; C11]		0.000596437	0	1	2	7	P02768	2	2610.18	0	0	9.344e-06	4.74	55.34
FALSE	High	GSASDLETSGLQEQR			0.000272801	0	1	1	1	P16860	0	1577.74	0	0	2.858e-06	3.6	33.95
FALSE	High	GSCCTSASPTVCFLK	3xCarbamidomethyl [C3; C4; C12]		4.6167e-05	0	1	3	13	P02774-3	0	1674.73	0	6.792e-05	0.0002628	4.52	47.25
FALSE	High	GRPQGPPQQGGHQQGPPPPPPGKPQGPPPQGGRPQGPPQGQSPQ			4.36549e-06	0	1	1	95	P02810	0	4369.18	0	0	2.114e-08	7.24	28.51
FALSE	High	GRPQGPPQQGGHQQGPPPPPPGK			2.77043e-06	0	1	1	22	P02810	0	2296.17	0	0	5.176e-07	5.24	20.53
FALSE	High	TCVADESAENCDKSLHTLFGDKLCTVATL	3xCarbamidomethyl [C2; C11; C24]		0.000378474	0	1	2	5	P02768	2	3255.5	0	0	2.478e-05	4.71	63.82
FALSE	High	GRPGPQPWCATTPNFDQDQR	1xCarbamidomethyl [C9]	ECM	6.58398e-07	0	1	1	37	P00748	0	2328.06	0	0	3.162e-10	4.7	43.85
FALSE	High	GQSLDCNAEVYVVPWEK	1xCarbamidomethyl [C6]	ECM	1.1241e-05	0	2	3	42	P01042-2; P01042	0	1993.93	0	0	2.484e-05	4.33	62.64
FALSE	High	GQSISVTSIRPCAAETQ	1xCarbamidomethyl [C12]		0.00014521	0	1	1	13	P10643	0	1804.89	0	0	3.911e-06	4.69	42.69
FALSE	High	GQSYFVDFGSTECSCPPGGGK	2xCarbamidomethyl [C13; C15]	ECM	7.96738e-05	0	1	2	10	P98095-2	0	2236.93	0	0	1.379e-05	4.4	54.39
FALSE	High	GQTCGLCGNFNSIQADDFR	2xCarbamidomethyl [C4; C7]	ECM	0.000171038	0	1	1	2	P98088	0	2159.92	0	0	9.134e-06	3.39	55.97
FALSE	High	TDAPDLPEENQAR			0.000362748	0	1	1	13	P01031	0	1455.67	0	0	4.396e-06	2.81	33.03
FALSE	High	TDAEADVASLNR			0.00262955	0	3	7	2	P09493; P07951; P07951-2	0	1261.6	0	0	8.528e-05	3.09	32.94
FALSE	High	GQTIRPICLPCTEGTTR	2xCarbamidomethyl [C8; C11]		4.75879e-05	0	1	1	30	P00751	0	1959.97	0	0	6.464e-05	4.04	40.21
FALSE	High	GQVFDQNGNPLPNVIVEVQDR			2.08635e-05	0	1	1	17	P14384	0	2338.18	0	1.604e-05	0.0001496	4.79	68.73
FALSE	High	GQVFDQNGNPLPNVIVEVQDRK			0.00148875	0	1	1	6	P14384	1	2466.27	0	0.0003584	0.002269	3.85	60.54
FALSE	High	GQVPENEANVVITTLK			0.00137459	0	1	1	21	P12830	0	1711.92	0	0.0003343	0.002102	3.46	56.8
FALSE	High	TCVPPHPQTAFCNSDLVIR	2xCarbamidomethyl [C2; C12]	ECM	0.000399701	0	1	1	3	P01033	0	2212.06	0	0	5.078e-06	3.32	48.79
FALSE	High	GQWGTVCDNLWDLTDASVVCR	2xCarbamidomethyl [C7; C20]	ECM	1.3983e-05	0	1	1	15	Q08380	0	2452.1	0	0	3.202e-08	5.57	81.03
FALSE	High	GREESPLLIGQQSTVSDVPR		ECM	0.00215547	0	9	14	8	P02751-3; P02751-14; P02751-7; P02751-10; P02751-5; P02751-15; P02751; P02751-13; P02751-8	1	2168.13	0	6.792e-05	0.0003214	4.29	46.3
FALSE	High	TCVDVNECDELNNR	2xCarbamidomethyl [C2; C8]	ECM	4.13937e-05	0	1	5	15	Q14766	0	1737.72	0	0	7.356e-07	4.11	36.62
FALSE	High	GRLEVPCQSLEAYAELCR	2xCarbamidomethyl [C7; C17]	ECM	2.35532e-05	0	1	1	20	Q9HC84	1	2151.03	0	0	7.052e-08	5.35	57.76
FALSE	High	GRPEAQPPPLSSEHKEPVAGDAVPGPK			5.18037e-05	0	1	1	25	O15240	1	2747.41	0	0	5.872e-05	4.93	31.41
FALSE	High	TCVADESAENCDKSLHTLFGDKLCTVATLR	3xCarbamidomethyl [C2; C11; C24]		1.12782e-07	0	1	2	26	P02768	2	3411.6	0	0	2.205e-11	7.99	57.34
FALSE	High	GSCFIQTLVDVFTK	1xCarbamidomethyl [C3]		0.00018619	0	1	1	10	P31944	0	1614.82	0	0	4.45e-06	3.83	94.42
FALSE	High	TCALAEGQSCGVYTER	2xCarbamidomethyl [C2; C10]	ECM	1.6977e-05	0	1	1	4	P24593	0	1801.78	0	0	4.323e-08	4.87	35.75
FALSE	High	TCVADESAENCDKSLHTLFGDK	2xCarbamidomethyl [C2; C11]		9.91081e-05	0	1	2	31	P02768	1	2497.1	0	0	1.534e-06	4.94	44.9
FALSE	High	GSEAFATDFQDSAAAK		ECM	0.000367173	0	1	2	12	P01011	0	1615.72	0	0	8.377e-06	4.42	43.82
FALSE	High	GSPAINVAVHVFR			0.00093529	0	1	1	71	P02766	0	1366.76	0	0	3.474e-05	4.39	47.66
FALSE	High	GSPAINVAVHVFRK			0.00126159	0	1	1	61	P02766	1	1494.85	0	0	5.756e-05	4.29	38.8
FALSE	High	GSPGSASDLETSGLQEQR			3.75149e-06	0	1	1	3	P16860	0	1818.85	0	0	4.415e-09	4.45	37.86
FALSE	High	GSPSECHEHADCVLER	2xCarbamidomethyl [C6; C12]	ECM	0.000165931	0	2	2	5	P49747-2; P49747	0	1882.78	0	0	1.348e-06	3.55	22.74
FALSE	High	GSQFAYGDHQSPNTAITQMTFLR		ECM	4.67302e-05	0	1	1	15	P05997	0	2570.21	0	0	1.988e-07	6.15	59.71
FALSE	High	GSQFGCCYDNVATAAGPLGEGCVGQPSHAYPVR	3xCarbamidomethyl [C6; C7; C22]	ECM	8.25115e-06	0	1	3	7	O95428	0	3482.53	0	0	1.449e-08	6.05	56.2
FALSE	High	GSQTQSHPDLGTEGCWDQLSAPR	1xCarbamidomethyl [C15]		1.82079e-07	0	1	2	50	Q96PD5-2	0	2527.13	0	0	3.165e-10	6.24	47.53
FALSE	High	GSNEGEFKAEGNSK		ECM	0.00245555	0	1	2	7	P02461	1	1453.66	0	0	7.714e-05	4.04	18.56
FALSE	High	GSSAGGTGVLLNVDR			0.000874673	0	1	1	6	Q6P988	0	1402.73	0	0	1.659e-05	4.07	40.89
FALSE	High	TCSECQELFWGDPDVECR	3xCarbamidomethyl [C2; C5; C17]	ECM	0.000155225	0	1	1	7	P07942	0	2287.91	0	0	1.224e-06	4.37	62.76
FALSE	High	GSSGSQASDSEGHSEDSDTQSVSAHGQAGPH		ECM	0.0020513	0	1	1	6	P20930	0	2996.21	0	0	5.953e-05	5.27	20.72
FALSE	High	GSSGSQASDSEGHSEDSDTQSVSAHGQAGPHQ		ECM	0.000399701	0	1	1	5	P20930	0	3124.27	0	3.028e-05	0.000195	3.85	20.85
FALSE	High	GSSGSQASDSEGHSEDSDTQSVSAHGQAGPHQQ		ECM	0.00167327	0	1	1	6	P20930	0	3252.33	0	0	4.386e-05	4.51	20.6
FALSE	High	GSSGSQASDSEGHSEDSDTQSVSAHGQAGPHQQS		ECM	0.000109868	0	1	1	3	P20930	0	3339.36	0	0	7.217e-07	5.75	20.59
FALSE	High	GSSGSQASDSEGHSEDSDTQSVSAHGQAGPHQQSHQE		ECM	6.60218e-05	0	1	1	4	P20930	0	3733.52	0	0	3.363e-07	3.87	20.87
FALSE	High	GSSGSQASDSEGHSEDSDTQSVSAHGQAGPHQQSHQES		ECM	5.20469e-06	0	1	1	3	P20930	0	3820.55	0	0	7.239e-09	5.62	18.63
FALSE	High	GSSGSQASDSEGHSEDSDTQSVSAHGQA		ECM	4.82612e-08	0	1	1	17	P20930	0	2705.08	0	0	6.092e-12	6.68	21.11
FALSE	High	GSNDEEMSYDNNPYIR		ECM	0.000132587	0	1	2	9	P20908	0	1903.78	0	0	5.505e-06	4.35	46.3
FALSE	High	GSLVQASEANLQAAQDFVR		ECM	2.08347e-06	0	1	3	45	P19827	0	2004.01	0	0	9.821e-09	6.19	65.29
FALSE	High	GSIQVDGEELVSGR		ECM	0.00174701	0	1	1	42	P98160	0	1445.72	0	0	6.955e-05	3.84	49.34
FALSE	High	GSEAINAPGDNPAK			0.0011867	0	1	1	9	Q9NZP8	0	1340.64	1	0	2.631e-05	3.34	24.2
FALSE	High	GSESPTDQETTGVEGPK		ECM	9.48587e-06	0	1	1	18	P02452	0	1718.77	3	0	8.761e-07	4.43	26.62
FALSE	High	GSESPTDQETTGVEGPKGDTGPR		ECM	3.8489e-05	0	1	1	8	P02452	1	2302.04	0	0	1.49e-07	3.86	27.27
FALSE	High	GSFALSFPVESDVAPIAR		ECM	0.000123283	0	1	2	2	P20742	0	1862.96	0	0	8.587e-07	4.18	71.96
FALSE	High	GSFQCGPCQPGFVGDQASGCQR	3xCarbamidomethyl [C5; C8; C20]	ECM	9.30204e-07	0	2	2	32	P49747-2; P49747	0	2399.99	0	0	7.564e-10	5.87	44.14
FALSE	High	GSFSDADLADGVSGGEGK			0.000179539	0	1	3	8	P14209	0	1668.73	0	0	5.141e-05	3.69	44.48
FALSE	High	GSFTYFAPSNEAWDNLDSDIR		ECM	0.00244033	0	3	7	6	Q15063; Q15063-5; Q15063-2	0	2405.07	0	8.8e-05	0.0005469	4.32	75.38
FALSE	High	GSGEADCGLRPLFEK	1xCarbamidomethyl [C7]	ECM	0.00114396	0	1	1	12	P00734	0	1635.78	0	0.00103	0.006249	3.32	41.25
FALSE	High	GSGHSESSDSEVHSGGSHRPQSQEQTHGQAGSQHGESGSTVHGR		ECM	0.00261322	0	1	1	9	Q5D862	0	4463.93	0	0	8.45e-05	3.7	17.39
FALSE	High	GSGHSESSDSEVHSGGSHTHSGHTHGQSGSQHGESESIIHDR		ECM	0.00103746	0	1	1	8	Q5D862	0	4301.82	0	0.0004845	0.003269	4.76	17.9
FALSE	High	GSGHSESSDSEVHSGVSHTHSGHTYGQAR		ECM	1.03262e-05	0	1	1	5	Q5D862	0	2977.28	0	0	2.027e-08	4.96	17.13
FALSE	High	GSGQSSGFGQYGSGSGQSSGFGQHGSGTGK		ECM	0.00125389	0	1	1	2	Q5D862	0	2735.17	0	0	2.854e-05	3.96
FALSE	High	GSGSGQSTGLGQGESQQVESGSTVHGR		ECM	7.6363e-05	0	1	1	3	Q5D862	0	2574.18	0	0	4.189e-07	4.24	27.27
FALSE	High	GSHPWQVALLSGNQLHCGGVLVNER	1xCarbamidomethyl [C17]		4.90527e-05	0	1	1	8	P49862	0	2728.37	0	0	2.15e-07	4.76	56.96
FALSE	High	GSLGAACEQTQTEGAK	1xCarbamidomethyl [C7]		6.44399e-05	0	1	1	19	P07357	0	1607.73	0	0	7.445e-07	4.56	23.43
FALSE	High	TCVADESAENCDKS	2xCarbamidomethyl [C2; C11]		0.000231607	0	1	2	3	P02768	1	1585.61	0	0	2.235e-06	3.99	21.92
FALSE	High	TCVADESAENCDK	2xCarbamidomethyl [C2; C11]		8.99453e-05	0	1	2	84	P02768	0	1498.58	0	0	1.513e-06	4.36	19.95
FALSE	High	GSDGTTYPSGCQLR	1xCarbamidomethyl [C11]	ECM	0.00286953	0	1	2	4	Q16270	0	1498.66	0	1.604e-05	0.0001339	2.72	29.62
FALSE	High	GQSGSCVDVNECLTPGVCAHGK	3xCarbamidomethyl [C6; C12; C18]	ECM	0.000755845	0	1	1	13	Q14767	0	2332.01	0	0	1.333e-05	3.66	36.76
FALSE	High	TCAFPVSVPDSCCR	3xCarbamidomethyl [C2; C12; C13]	ECM	0.000929607	0	1	5	4	Q9BU40-4	0	1655.7	0	0	4.841e-05	3.32	48.93
FALSE	High	GTVIDVTDFVNWASSINDAPVLISQK			2.78343e-07	0	1	1	79	P02748	0	2789.44	0	0	2.411e-08	6.64	100.49
FALSE	High	TAFDEAIAELDTLSEESYK			9.35861e-07	0	1	2	57	P63104	0	2131.99	0	0	5.4e-10	6.07	89.62
FALSE	High	HATGYVHATFYTPEGLR			6.4351e-06	0	1	2	39	P19801-2	0	1919.94	0	0	9.912e-09	5.13	40.71
FALSE	High	HAVEGDCDFQLLK	1xCarbamidomethyl [C7]		0.000473657	0	1	1	81	P02765	0	1531.72	0	0	6.563e-06	5.22	41.44
FALSE	High	TAFDEAIAELDTLNEESYKDSTLIMQLLR	1xOxidation [M25]		0.000853631	0	1	2	4	P31946	1	3345.64	0	0	4.507e-05	4.59	103.79
FALSE	High	TAFDEAIAELDTLNEESYK			1.1571e-06	0	1	2	33	P31946	0	2159	0	0	2.832e-07	5.29	83.88
FALSE	High	HCALGPEVANVAK	1xCarbamidomethyl [C2]		0.000404577	0	1	1	33	P01833	0	1365.69	1	0	6.23e-06	4.57	29.98
FALSE	High	HCAPGFCFPGVACIQTESGAR	3xCarbamidomethyl [C2; C7; C13]	ECM	6.78663e-07	0	2	2	24	P49747-2; P49747	0	2322.02	0	0	5.741e-10	6.58	55.55
FALSE	High	TAFDEAIAELDTLSEESYKDSTLIMQLLR			0.00190463	0	1	2	1	P63104	1	3302.63	0	0	5.337e-05	2.75
FALSE	High	HCCPHGAFCDLVHTR	3xCarbamidomethyl [C2; C3; C9]		0.00129287	0	1	2	3	P28799	0	1866.79	0	0	2.992e-05	3.47	28.56
FALSE	High	HCHVTDHIHAGMETTYTVLQNEDTK	1xCarbamidomethyl [C2]		3.6445e-05	0	1	1	4	P00450	0	2937.33	0	0	1.366e-07	5.58	45.79
FALSE	High	HCIAEVENDEMPADLPSLAADFVESK	1xCarbamidomethyl [C2]		0.000127077	0	1	2	6	P02768	0	2887.31	0	0	9.037e-07	5.75	79.77
FALSE	High	TAFDEAIAELDTLNEDSYK			2.42447e-06	0	1	1	19	P27348	0	2144.99	0	0	2.276e-09	4.52	84.44
FALSE	High	TAFDEAIAELDTL			0.00212893	0	3	5	2	P63104; P31946; P27348	0	1408.68	0	0	6.28e-05	3.55	95.26
FALSE	High	HCPPVHCPQPVTEPQQCCPK	4xCarbamidomethyl [C2; C7; C17; C18]	ECM	0.000120329	0	1	3	4	Q6WN34-2	0	2456.07	0	0	3.177e-05	3.81	29.42
FALSE	High	HCPRPHDFENGEYWPR	1xCarbamidomethyl [C2]		0.0016528	0	1	2	20	P00751	0	2096.91	0	0	7.28e-05	3.13	35.64
FALSE	High	HCSPGYVAEAGPPHCTAK	2xCarbamidomethyl [C2; C15]	ECM	2.41315e-05	0	1	1	13	Q14767	0	1938.86	0	0	2.096e-07	4.49	23.13
FALSE	High	HCECSQGYTLNADKK	2xCarbamidomethyl [C2; C4]	ECM	0.000281198	0	1	1	3	O15232	1	1810.78	0	0.0001146	0.0009131	4.23	18.84
FALSE	High	HCSPGYVAEAGPPHCTAKE	2xCarbamidomethyl [C2; C15]	ECM	0.000869364	0	1	1	8	Q14767	1	2067.9	0	0	1.649e-05	3.78	26.82
FALSE	High	HAGSGPCLPHLLSR	1xCarbamidomethyl [C7]	ECM	0.00285166	0	1	2	8	P08697	0	1501.77	0	0.00166	0.0116	3.32	34.33
FALSE	High	HAGSCAGTPEEPPGGESAEEEENF	1xCarbamidomethyl [C5]	ECM	1.65473e-06	0	1	2	24	O95633	0	2487.98	0	0	1.919e-09	4.95	41.85
FALSE	High	GYSGSQASDNEGHSEDSDTQSVSAHGQAGSHQQSHQESARG		ECM	0.000211472	0	1	1	10	P20930	1	4197.73	0	0	1.94e-06	4.84	20.06
FALSE	High	GYSGSQASDSEGHSEDSDTQSVSAQGK		ECM	6.30169e-08	0	1	1	32	P20930	0	2701.11	0	0	9.13e-12	5.94	24.44
FALSE	High	GYSLDGPEEIECTK	1xCarbamidomethyl [C12]		0.00177962	0	1	1	8	P02749	0	1597.71	0	0	4.802e-05	3.55	44.43
FALSE	High	HADICTLSEKER	1xCarbamidomethyl [C5]		0.000858843	0	1	3	16	P02768	1	1458.7	1	0	1.621e-05	4.42	22.29
FALSE	High	HAEDMAELVIVGGK			0.000685816	0	1	5	6	P55290-4	0	1468.75	0	0	1.151e-05	3.11	50.78
FALSE	High	HAENDEKPEGLSPNLNR			0.00136618	0	1	1	5	P02771	0	1919.92	0	0	3.361e-05	3.95	26.53
FALSE	High	HAETSSGGQAASSHEQAR		ECM	1.14316e-06	0	1	1	5	P20930	0	1810.81	0	0	7.321e-10	3.47	14.32
FALSE	High	HAGSCAGTPEEPPGGESAEEEENFV	1xCarbamidomethyl [C5]	ECM	0.000226057	0	1	2	39	O95633	0	2587.05	0	0.0001146	0.0009056	3.81	47.36
FALSE	High	HAETSSGGQAASSQEQA		ECM	0.000964233	0	1	1	2	P20930	0	1645.7	0	0	1.924e-05	2.21	16.52
FALSE	High	TAFDEAIAELDTLSEESYKDSTLIMQLLR	1xOxidation [M25]		0.00167327	0	1	2	7	P63104	1	3318.63	0	0	4.381e-05	3.65	102.96
FALSE	High	HAFDQQLDLELRPDSSFLAPGFTLQNVGR		ECM	1.14474e-05	0	1	1	14	Q9UHI8	0	3271.65	0	0	2.377e-08	5.04	76.69
FALSE	High	HAGDVEGHLSFLEK			4.45177e-05	0	1	1	58	P06727	0	1538.76	0	0	7.162e-06	4.57	38
FALSE	High	HAGEYGAEALER			0.000719972	0	1	1	31	P69905	0	1302.61	5	3.028e-05	0.0001948	3.79	28.97
FALSE	High	HAGSCAGTPEEPPGGESAE	1xCarbamidomethyl [C5]	ECM	5.33982e-05	0	1	2	3	O95633	0	1839.74	0	0	2.442e-07	4.62	28.17
FALSE	High	HAGSCAGTPEEPPGGESAEE	1xCarbamidomethyl [C5]	ECM	1.16575e-05	0	1	2	2	O95633	0	1968.79	0	0	2.442e-08	2.88	27.47
FALSE	High	HAGSCAGTPEEPPGGESAEEEEN	1xCarbamidomethyl [C5]	ECM	7.52346e-07	0	1	2	13	O95633	0	2340.92	0	0	4.29e-09	5.08	29.3
FALSE	High	HAETSSGGQAASSQEQAR		ECM	5.53766e-05	0	1	1	8	P20930	0	1801.81	0	0	2.573e-07	3.89	16.07
FALSE	High	TAFDDAIAELDTLNEDSYKDSTLIMQLLR	1xOxidation [M25]		0.00262955	0	1	1	3	P61981	1	3317.61	0	0.001641	0.01146	2.51	102.71
FALSE	High	HDDGFLAFPGHVFSR		ECM	0.000176303	0	1	1	23	P98160	0	1701.81	0	0	1.475e-06	3.85	56.22
FALSE	High	TAFDDAIAELDTLNEDSYK			2.27118e-05	0	1	1	16	P61981	0	2130.97	0	0	1.332e-05	4.46	83.98
FALSE	High	HEASTQADSSR		ECM	0.00160272	0	1	1	12	P20930	0	1188.52	0	0	4.113e-05	2.9	9.31
FALSE	High	HEATCYDDGKTYHVGEQWQK	1xCarbamidomethyl [C5]	ECM	1.72886e-05	0	9	14	5	P02751-3; P02751-14; P02751-7; P02751-10; P02751-5; P02751-15; P02751; P02751-13; P02751-8	1	2452.06	0	0	4.426e-08	5.77	33.2
FALSE	High	HEDGVTISGLEPDHK		ECM	0.000429866	0	1	3	5	P22105	0	1633.78	1	0	5.716e-06	4.56	56.65
FALSE	High	HEDLYIIPIPNCDR	1xCarbamidomethyl [C12]	ECM	5.7081e-05	0	1	2	40	P22692	0	1754.85	0	0	1.644e-06	4.72	56.26
FALSE	High	HEEICTTNEGVMYR	1xCarbamidomethyl [C5]	ECM	1.25373e-05	0	9	17	22	P02751-3; P02751-14; P02751-7; P02751-10; P02751-5; P02751-15; P02751; P02751-13; P02751-8	0	1738.75	0	0	2.727e-08	4.46	32.2
FALSE	High	HEEICTTNEGVMYR	1xCarbamidomethyl [C5]; 1xOxidation [M12]	ECM	7.40828e-05	0	9	17	12	P02751-3; P02751-14; P02751-7; P02751-10; P02751-5; P02751-15; P02751; P02751-13; P02751-8	0	1754.75	0	0	3.976e-07	4.4	29
FALSE	High	HEGSFIQGAEK			0.00211578	0	1	1	11	P13671	0	1202.58	1	0	6.232e-05	3.15	21.89
FALSE	High	HEASTHADISR		ECM	0.00202607	0	1	1	27	P20930	0	1223.58	0	6.792e-05	0.0002643	3.69	12.61
FALSE	High	HEHAEVVFTANDSGPR			3.50945e-06	0	1	1	24	P02766	0	1765.83	0	0	6.729e-07	4.7	30.22
FALSE	High	HEINHGIGQAGK			0.000788711	0	1	2	7	Q6UWP8	0	1260.64	0	0	1.42e-05	3.68	11.43
FALSE	High	HELQANCYEEVKDR	1xCarbamidomethyl [C7]		3.75668e-05	0	1	1	5	P23528	1	1790.81	0	0	1.429e-07	3.6	25.05
FALSE	High	HELTDEELQSLFTNFANVVDK			1.54797e-06	0	1	1	32	P43652	0	2449.19	0	0	1.391e-09	6.76	88.14
FALSE	High	HEMSPQVATLIDR			0.000371653	0	1	3	15	Q13421-2	0	1496.75	0	0	1.26e-05	3.49	41.77
FALSE	High	HEMTPVNPGVGQCCTSS	2xCarbamidomethyl [C13; C14]		0.000105943	0	1	1	4	P02771	0	1860.77	0	0	6.862e-07	4.22	37.42
FALSE	High	HEMTPVNPGVGQCCTSSYAN	2xCarbamidomethyl [C13; C14]		4.37152e-05	0	1	1	7	P02771	0	2208.91	0	0	1.804e-07	4.56	42.15
FALSE	High	HEMTPVNPGVGQCCTSSYAN	2xCarbamidomethyl [C13; C14]; 1xOxidation [M3]		0.00241018	0	1	1	1	P02771	0	2224.91	0	0	7.519e-05	3.07
FALSE	High	SYVDAEGNPVGVVQMTFLR		ECM	5.84823e-05	0	1	2	4	P20908	0	2082.03	0	0	1.022e-06	4.4	76
FALSE	High	HEASSQADSSR		ECM	0.00226507	0	1	1	15	P20930	0	1174.51	0	3.028e-05	0.0001812	2.64	26.06
FALSE	High	TAAHCLQDRPAPEDLTVVLGQER	1xCarbamidomethyl [C5]	ECM	0.00154466	0	1	1	7	P00748	0	2576.29	0	0	3.902e-05	3.85	53.38
FALSE	High	HEAFSPVSYQHDLALLR		ECM	6.08496e-07	0	1	1	60	P00748	0	1983.01	0	0	9.517e-09	5.61	53.04
FALSE	High	HDDSSDNFCEADDIQSPEAEYVDLLLNPER	1xCarbamidomethyl [C9]		2.51429e-06	0	1	1	5	Q96HE7	0	3493.5	0	0	2.411e-09	6.13	85.01
FALSE	High	TAEYDVAYGESHLFR		ECM	0.000367173	0	1	1	12	P12109	0	1757.81	0	0	4.502e-06	4.03	50.06
FALSE	High	HDFENGEYWPR			0.00223715	0	1	2	12	P00751	0	1449.62	0	0	6.734e-05	3.49	41.48
FALSE	High	HDFILEDAASPK			0.00154466	0	1	2	7	P37173-2	0	1342.66	0	0	3.885e-05	3.29	40.72
FALSE	High	TAESASECLPCDCNGR	3xCarbamidomethyl [C8; C11; C13]	ECM	0.00094676	0	1	1	1	P11047	0	1826.71	0	0	1.866e-05	2.66	30.22
FALSE	High	HDLCAAAQENTR	1xCarbamidomethyl [C4]		0.000407038	0	1	1	22	O76061	0	1385.62	0	0	2.895e-05	3.7	22.07
FALSE	High	TADTAVTGLASPLSTGK		ECM	0.000281198	0	1	1	21	P39059	0	1589.84	1	0	4.321e-06	4.61	47.03
FALSE	High	TADLEDVLPLAEDITNILSK			2.04028e-08	0	1	3	576	P02774-3	0	2170.15	0	0	3.561e-10	6.82	103.78
FALSE	High	HDPSLQPWSVSYDGGSAK			0.00200116	0	1	1	7	P07451	0	1930.89	0	0.001038	0.006424	3.67	76.8
FALSE	High	HDPTFEPLFPSETTLNPSLAQEAAK			1.07088e-05	0	1	1	14	Q9UGT4	0	2740.35	0	0	2.149e-08	6.41	67.07
FALSE	High	HDRDVWKPEPCR	1xCarbamidomethyl [C11]	ECM	0.00170448	0	1	1	91	P02452	1	1594.75	0	0	4.513e-05	4.13	22.19
FALSE	High	TADGETSGSITCGK	1xCarbamidomethyl [C12]		0.000808137	0	1	1	7	P08603	0	1383.61	0	0	1.478e-05	3.2	20.97
FALSE	High	HDSTEEPPLFSSHKPR			6.80539e-05	0	1	2	15	P19801-2	0	1863.9	0	0	3.498e-07	4.19	25.04
FALSE	High	HDTSLKPISVSYNPATAK			1.71604e-06	0	1	1	54	P00915	0	1929.01	0	0	1.352e-09	5.66	35.44
FALSE	High	HDVGSELPPEGVLGALLR			0.00098804	0	1	1	7	Q9UHG2	0	1859	0	0.0003915	0.00274	3.76	71.32
FALSE	High	TAATCCQLSEDK	2xCarbamidomethyl [C5; C6]		0.00134129	0	1	1	5	P02771	0	1383.59	1	0	3.142e-05	3.36	21.67
FALSE	High	HEAFESDLAAHQDR			2.65531e-06	0	2	9	20	P12814-4; O43707	0	1625.73	0	0	6.297e-05	4.46	26.17
FALSE	High	GYSGSQASDNEGHSEDSDTQSVSAHGQAGSHQQSHQESAR		ECM	8.87867e-10	0	1	1	93	P20930	0	4140.71	0	0	1.455e-14	7.72	19.15
FALSE	High	GYSGSQASDNEGHSEDSDTQSVSAHGQAGSHQQSHQESA		ECM	0.00225107	0	1	1	10	P20930	0	3984.61	0	8.8e-05	0.0004615	4.5	74.84
FALSE	High	GYSGSQASDNEGHSEDSDTQSVSAHGQAGSHQQSHQE		ECM	0.000813068	0	1	1	9	P20930	0	3826.54	0	0.0001146	0.000738	4.31	20.82
FALSE	High	GYSGSQASDNEGHSEDSDTQSVSAHGQAGSHQQSHQ		ECM	1.81478e-05	0	1	1	4	P20930	0	3697.5	0	0	4.756e-08	3.13	22.51
FALSE	High	GVEWTSCAEVVSQEK	1xCarbamidomethyl [C7]		0.000808137	0	1	3	6	P06681	0	1708.78	0	0	1.477e-05	3.54	49.3
FALSE	High	GVFSDLSNQELK			0.00272976	0	1	2	16	P19801-2	0	1336.67	0	3.028e-05	0.0001922	4.1	50.39
FALSE	High	GVGAAATAVTQALNELLQHVK			0.00031745	0	1	1	14	Q9Y490	0	2091.16	0	0	3.605e-06	4.1	91.52
FALSE	High	GVGIPEDSIFTMADR		ECM	0.00116513	0	1	1	8	P02760	0	1607.77	0	0	2.565e-05	2.62	65.86
FALSE	High	GVGPLVNQVNINALASK			0.0014174	0	1	2	12	P00751	0	1693.96	0	0	3.417e-05	4.68	58.7
FALSE	High	TAQIIVNNEQPQQE		ECM	0.00259699	0	2	5	10	Q12805; Q12805-5	0	1611.8	0	0	8.359e-05	3.48	53.82
FALSE	High	TAQLDEELGGTPVQSR			4.99531e-05	0	1	4	9	P06396	0	1700.84	0	0	1.73e-06	4.89	42.12
FALSE	High	GVEKPLHTLMHGQGVCMELAEIEAIQESLQPSDKDEGDHPNNSFSPCSAHDR	2xCarbamidomethyl [C16; C47]	ECM	4.26678e-05	0	1	1	4	P22692	1	5797.64	0	0	1.727e-07	4.87	67.86
FALSE	High	GVISVVTTGLDR			0.00134953	0	1	2	8	P12830	0	1216.69	0	0	7.772e-05	3.19	52.58
FALSE	High	GVNDNFQGVLQNVR		ECM	0.00144374	0	1	2	3	P07996	0	1559.79	0	0	4.07e-05	3.32	53.81
FALSE	High	GVNLPGAAVDLPAVSEK			0.000465119	0	1	3	13	P14618	0	1636.89	0	0	6.429e-06	4.01	57.88
FALSE	High	GVNPVVSYAVALSCQCALCR	3xCarbamidomethyl [C14; C16; C19]		0.000685816	0	1	6	9	A6NKQ9	0	2224.07	0	0.0006293	0.00389	3.76	72.58
FALSE	High	GVPESLASGEGAGAGLPALDLAK			6.97246e-05	0	1	1	4	O95865	0	2080.09	0	0	8.886e-07	4.3	66.4
FALSE	High	TAMDVFVCTYFMPAAQLPELPDVELPTNKDVCDPGNTK	2xCarbamidomethyl [C8; C32]; 1xOxidation [M]		1.47672e-05	0	1	3	42	P02774-3	1	4300	0	0.003366	0.02529	4.37	85.72
FALSE	High	GVQGGQAGVPEGPGFCPQR	1xCarbamidomethyl [C16]	ECM	3.40936e-05	0	1	1	2	P25940	0	1897.9	0	0	1.238e-07	3.29
FALSE	High	GVQTESSTVTPTLPGETLTYVWK			6.92075e-06	0	1	1	47	P00450	0	2494.27	0	0	9.121e-07	5.29	70.36
FALSE	High	TAMDVFVCTYFMPAAQLPELPDVELPTNKDVCDPGNTK	2xCarbamidomethyl [C8; C32]; 2xOxidation [M3; M12]		0.00125389	0	1	3	19	P02774-3	1	4315.99	0	0.0003584	0.002246	3.68	81.98
FALSE	High	TAQIIVNNEQPQQETQPAE		ECM	0.00128498	0	2	5	4	Q12805; Q12805-5	0	2138.04	0	0	2.96e-05	4.73
FALSE	High	TASDPLDTLGSEGALSPGGVASLLR			2.6877e-06	0	2	3	13	P0C0L4; P0C0L5	0	2384.23	0	6.792e-05	0.0003544	5.04	84.65
FALSE	High	GVDEVTIVNILTNR		ECM	3.38408e-06	0	1	2	9	P07355-2	0	1542.85	0	0	3.771e-09	4.62	75.05
FALSE	High	GTVPDDAVEALADSLGK			0.00108939	0	1	10	19	P20810-6	0	1657.83	0	0	2.311e-05	3.76	71.85
FALSE	High	GTVPDDAVEALADSLGKK			0.00235102	0	1	10	4	P20810-6	1	1785.92	0	0	7.239e-05	2.35	61.98
FALSE	High	GTWDHGASDVSLYR		ECM	0.0008331	0	1	3	5	Q99715	0	1563.72	0	0	1.55e-05	3.82	42.15
FALSE	High	TAVAEVLPEAESVLATVQQVGADTAPYLALLASPGALPQK		ECM	0.00043511	0	1	1	1	Q9Y6N6	0	3989.15	0	0	5.791e-06	5.54
FALSE	High	GTWIHPEIDNPEYSPDPSIYAYDNFGVLGLDLWQVK		ECM	0.00190463	0	1	1	7	P27797	0	4148.99	0	0	7.836e-05	5.12	97.46
FALSE	High	GTYLYNDCPGPGQDTDCR	2xCarbamidomethyl [C8; C17]		3.28303e-06	0	1	3	5	P19438	0	2088.84	0	0	5.072e-08	4.29	40.33
FALSE	High	TATSCRPCPCPYIDASR	3xCarbamidomethyl [C5; C8; C10]	ECM	0.000719972	0	1	1	5	P98160	0	2011.88	0	0	1.241e-05	3.22	32.1
FALSE	High	GVAALTSDPAVQAIVLDTASDVLDK			1.78207e-05	0	1	1	6	Q9Y490	0	2469.31	0	0	4.636e-08	4.96	90.42
FALSE	High	GVAGGSVAVLCPYNR	1xCarbamidomethyl [C11]		0.000180631	0	1	1	11	P01833	0	1519.77	1	0	1.542e-06	4.16	44.56
FALSE	High	GVAQEPVHLDSPAIK			0.000491207	0	1	1	26	P04217	0	1560.84	0	3.028e-05	0.0001704	3.59	37.51
FALSE	High	TATCWSLDPDLTNILASSR	1xCarbamidomethyl [C4]		0.000751264	0	1	2	2	P12821	0	2121.03	0	0	1.319e-05	4.06	79.45
FALSE	High	GVCEETSGAYEK	1xCarbamidomethyl [C3]	ECM	0.00288751	0	1	1	72	P02760	0	1329.56	0	6.792e-05	0.0003194	3.47	23.46
FALSE	High	GVCEETSGAYEKTDTD	1xCarbamidomethyl [C3]	ECM	8.3128e-05	0	1	1	10	P02760	1	1761.71	0	0	4.738e-07	4.48	28.77
FALSE	High	GVCEETSGAYEKTDTDGK	1xCarbamidomethyl [C3]	ECM	1.29231e-05	0	1	1	62	P02760	1	1946.83	0	0	1.382e-07	4.99	25.15
FALSE	High	GVCISPEAIVTDLPEDVK	1xCarbamidomethyl [C3]		0.000858843	0	0	0	5		0	1941.98	0	0.001429	0.008929	3.34	71.44
FALSE	High	TASPDPGEVVSSACAADEPVTVLTVILDADLTK	1xCarbamidomethyl [C14]		3.75149e-06	0	1	1	32	Q14118	0	3341.67	0	0	4.208e-08	6.37	102.03
FALSE	High	GVDEATIIDILTK		ECM	7.14362e-05	0	1	1	23	P04083	0	1387.77	0	0	3.79e-07	4.26	77.97
FALSE	High	GVSCEDVNECITGSHSCR	3xCarbamidomethyl [C4; C10; C17]	ECM	0.000373913	0	2	4	6	P23142-4; P23142	0	2066.83	0	8.8e-05	0.0005027	2.98	31.24
FALSE	High	GTVLALTENNFDDTIAEGITFIK			0.000249086	0	1	2	3	Q8NBS9	0	2482.27	0	0	1.703e-05	4.19	90.27
FALSE	High	TAMDVFVCTYFMPAAQLPELPDVELPTNKDVCDPGNTK	2xCarbamidomethyl [C8; C32]		1.43262e-05	0	1	3	46	P02774-3	1	4284	0	0	1.694e-05	4.75	93.18
FALSE	High	GVTSVSQIFHSPD		ECM	0.00218235	0	1	3	8	P05155-3	0	1373.67	0	1.604e-05	0.0001077	3.43	51.9
FALSE	High	TAGPEPGALCELSPVSASHPVQALMESFTVLSGCASR	2xCarbamidomethyl [C10; C34]		0.000133393	0	1	2	2	Q03167	0	3813.82	0	0	9.682e-07	4.58	91.96
FALSE	High	TAGPDQTEMTIEGLQPTVEYVVSVYAQNPSGESQPLVQTAVTNIDRPK		ECM	9.79135e-05	0	5	9	24	P02751-3; P02751-7; P02751-5; P02751-15; P02751	0	5158.55	0	0	6.079e-07	6.04	91.5
FALSE	High	GYHHEHSVDSSGHSGSHHSHTTSQGR		ECM	0.000153354	0	1	1	2	P20930	0	2808.2	0	0	1.199e-06	3.51	12.99
FALSE	High	TAGFVKPFTEAQLLCTQAGGQLASPR	1xCarbamidomethyl [C15]	ECM	1.62715e-05	0	1	1	27	P35247	0	2748.41	0	0	1.029e-06	5.74	62.42
FALSE	High	GYQDFADVVCYTQK	1xCarbamidomethyl [C10]		0.000622322	0	1	1	4	P05156	0	1693.75	0	0	9.916e-06	3.27	58.97
FALSE	High	TAFQEALDAAGDKLVVVDFSATWCGPCK	2xCarbamidomethyl [C24; C27]		0.000571634	0	1	2	26	P10599	1	3056.45	0	6.792e-05	0.0002998	5.29	85.9
FALSE	High	GYQLSDVDGVTCEDIDECALPTGGHICS	3xCarbamidomethyl [C12; C18; C27]	ECM	0.000199032	0	2	4	2	P23142-4; P23142	0	3068.29	0	0	1.78e-06	4.19	69.03
FALSE	High	TAGPYECEIWNSGSASR	1xCarbamidomethyl [C7]		0.00194026	0	1	2	3	Q9UQ72	0	1884.82	0	0	5.444e-05	4.2	49.38
FALSE	High	GYQLSDVDGVTCEDIDECALPTGGHICSY	3xCarbamidomethyl [C12; C18; C27]	ECM	0.000518762	0	2	4	3	P23142-4; P23142	0	3231.36	0	0	7.869e-05	4.23	71.64
FALSE	High	TAFQEALDAAGDK			0.000429866	0	1	2	23	P10599	0	1336.64	0	0	8.458e-06	3.86	47.32
FALSE	High	GYSGSQASDNEGHSEDSDTQSVSAHG		ECM	2.92984e-05	0	1	1	6	P20930	0	2609.03	0	0	2.049e-06	3.96	23.52
FALSE	High	GYSGSQASDNEGHSEDSDTQSVSAHGQA		ECM	2.89453e-05	0	1	1	8	P20930	0	2808.12	0	0	9.627e-08	4.64	24.45
FALSE	High	GYSGSQASDNEGHSEDSDTQSVSAHGQAG		ECM	4.26678e-05	0	1	1	9	P20930	0	2865.14	0	0	1.729e-07	4.8	24.27
FALSE	High	GYSGSQASDNEGHSEDSDTQSVSAHGQAGSH		ECM	2.54497e-06	0	1	1	5	P20930	0	3089.23	0	0	2.437e-09	6.43	22.12
FALSE	High	GYSGSQASDNEGHSEDSDTQSVSAHGQAGSHQQ		ECM	9.38957e-09	0	1	1	5	P20930	0	3345.35	0	0	5.161e-13	6.2	22.08
FALSE	High	TAFISDFAVTADGNAFIGDIK		ECM	3.08989e-06	0	1	1	18	P19827	0	2173.08	0	0	3.266e-09	5.19	86.98
FALSE	High	GYQLSDVDGVTCEDIDECALPTGGHICSYR	3xCarbamidomethyl [C12; C18; C27]	ECM	1.46375e-07	0	2	4	32	P23142-4; P23142	0	3387.46	1	0	4.903e-11	6.44	62.68
FALSE	High	GWNIPIGLLYCDLPEPR	1xCarbamidomethyl [C11]		1.96091e-06	0	1	1	37	P02787	0	2013.03	0	0	1.65e-09	5.11	87.42
FALSE	High	GWHSWPIAHQWPQGPSAVDAAFSWEEK		ECM	8.87386e-06	0	1	1	11	P02790	0	3104.44	0	0	1.615e-08	5.25	72.68
FALSE	High	GWEEGVAQMSVGQR			0.000356209	0	1	1	6	P62942	0	1533.71	0	0	1.633e-05	3.57	52.05
FALSE	High	GVTSVSQIFHSPDLAIR		ECM	5.80486e-06	0	1	3	53	P05155-3	0	1826.98	0	0	1.211e-07	4.87	58.92
FALSE	High	GVVDSDDLPLNVSR			0.000571634	0	1	1	7	P14625	0	1485.75	0	0	8.725e-06	3.8	52.03
FALSE	High	TAMDVFVCTYFMPAAQLPELPDVELPTNK	1xCarbamidomethyl [C8]; 2xOxidation [M3; M12]		4.90527e-05	0	1	3	25	P02774-3	0	3329.58	0	0	4.956e-06	4.93	88.22
FALSE	High	TAMDVFVCTYFMPAAQLPELPDVELPTNK	1xCarbamidomethyl [C8]; 1xOxidation [M]		4.08948e-05	0	1	3	54	P02774-3	0	3313.58	0	0	1.627e-07	5.31	92.66
FALSE	High	GVVPLAGTDGETTTQGLDGLSER			2.04592e-06	0	1	1	39	P09972	0	2273.13	1	0	1.76e-09	5.38	61.96
FALSE	High	GVVPLAGTNGETTTQGLDGLSER			2.26805e-06	0	1	2	19	P04075-2	0	2272.14	0	0	4.129e-09	5.35	56.42
FALSE	High	TAMDVFVCTYFMPAAQLPELPDVELPTNK	1xCarbamidomethyl [C8]		1.29231e-05	0	1	3	48	P02774-3	0	3297.59	0	0	5.382e-06	5.75	99.81
FALSE	High	TALSHLQINENPFDCTCGIVWLK	2xCarbamidomethyl [C15; C17]		3.75149e-06	0	1	1	4	O14498	0	2716.32	0	0	4.411e-09	4.42	74.06
FALSE	High	GVYSSDVFDIFPGTYQTL			0.00130881	0	1	1	5	P00450	0	2008.95	0	0	3.048e-05	2.73	96.99
FALSE	High	GVYSSDVFDIFPGTYQTLEMFPR			2.54848e-05	0	1	1	45	P00450	0	2669.26	0	0	4.199e-07	5.28	96.31
FALSE	High	GVYSSDVFDIFPGTYQTLEMFPR	1xOxidation [M20]		3.65656e-07	0	1	1	56	P00450	0	2685.25	0	0	1.249e-07	5.01	91.95
FALSE	High	TAGYGINILGMDPLSTPFDNEFYNGLCNR	1xCarbamidomethyl [C27]; 1xOxidation [M11]		0.000737689	0	1	1	15	P02748	0	3265.49	0	0	4.5e-05	5.33	90.26
FALSE	High	GWATSAPGNAR		ECM	0.00272976	0	1	9	13	Q9UGM3-6	0	1087.53	0	0	9.049e-05	3.14	26.18
FALSE	High	GWDAHTTCQALGVCGTMSSPLQCIHSPDL	3xCarbamidomethyl [C8; C14; C23]	ECM	4.47884e-05	0	1	1	6	P07988	0	3199.41	0	0	1.861e-07	5.9	71.31
FALSE	High	GWDAHTTCQALGVCGTMSSPLQCIHSPDL	3xCarbamidomethyl [C8; C14; C23]; 1xOxidation [M17]	ECM	2.63925e-06	0	1	1	10	P07988	0	3215.4	0	0	6.807e-09	6.69	66.61
FALSE	High	GWDDDYWSVDPLDR			0.000135021	0	1	4	12	P06396	0	1738.73	0	0	9.853e-07	3.92	76
FALSE	High	TAGYGINILGMDPLSTPFDNEFYNGLCNR	1xCarbamidomethyl [C27]		1.90235e-06	0	1	1	17	P02748	0	3249.5	0	0	1.574e-09	6.35	96.59
FALSE	High	GVSVGPILSSSASDIFCDNENGPNFLFHNR	1xCarbamidomethyl [C17]	ECM	0.0008331	0	1	3	8	Q9NQ79	0	3250.52	0	1.604e-05	0.0001137	3.95	78.69
FALSE	High	HEMTPVNPGVGQCCTSSYANR	2xCarbamidomethyl [C13; C14]		4.59762e-08	0	1	1	29	P02771	0	2365.01	0	0	2.667e-11	7.56	34.48
FALSE	High	GQSGSCVDVNECLTPGVCAH	3xCarbamidomethyl [C6; C12; C18]	ECM	2.47238e-05	0	1	1	1	Q14767	0	2146.9	0	0	7.591e-08	3.87
FALSE	High	GQPSVLQVVNLPIVERPVCK	1xCarbamidomethyl [C19]	ECM	1.0389e-05	0	1	1	41	P00734	0	2232.25	0	0	3.169e-05	5.08	63.26
FALSE	High	GLCVDALIELSDENADWK	1xCarbamidomethyl [C3]	ECM	2.42447e-06	0	1	2	37	Q12841	0	2047.96	0	0	4.238e-09	4.74	84.01
FALSE	High	GICVQACPCVGPDGFPK	3xCarbamidomethyl [C3; C7; C9]	ECM	0.000467948	0	1	1	12	Q9HC84	0	1861.84	0	3.028e-05	0.0002211	4.09	52.26
FALSE	High	TENCAVLSGAANGK	1xCarbamidomethyl [C4]	ECM	2.17681e-05	0	1	1	14	P05452	0	1391.66	0	0	1.501e-06	4.46	28.28
FALSE	High	TENAVCGCSPGHFCIVQDGDHCAACR	5xCarbamidomethyl [C6; C8; C14; C22; C25]		4.30693e-07	0	1	2	29	Q92956	0	2978.19	0	0	1.871e-08	5.14	38.41
FALSE	High	GLDGYQGPDGPR		ECM	0.00267917	0	1	1	13	P08572	0	1231.57	0	0	8.793e-05	3.1	32.24
FALSE	High	GLDLHGLLAFIQLQQCAQDR	1xCarbamidomethyl [C16]		2.69141e-05	0	1	1	17	O95274	0	2296.19	0	0	2.749e-06	5.58	89.11
FALSE	High	TELRPGETLNVNFLLR			7.68274e-05	0	1	1	11	P01024	0	1872.03	0	0	1.472e-05	4.26	62.66
FALSE	High	TENLNDDEKLNNAK			0.000300591	0	1	2	20	P13796	1	1617.77	0	0	3.306e-06	4.48	22.15
FALSE	High	GLDTSLGAVQSDTGR			0.00011325	0	0	0	2		0	1476.73	0	0	7.605e-07	3.75	43.48
FALSE	High	GLEEELQFSLGSK			0.00110278	0	2	3	10	P0C0L4; P0C0L5	0	1436.73	0	0	2.357e-05	3.33	66.41
FALSE	High	GIEGPIDAAFTR		ECM	0.00167327	0	1	1	18	P04004	0	1246.64	0	0	4.373e-05	3.34	52.4
FALSE	High	TEIDKPSQMQVTDVQDNSISVK	1xOxidation [M9]	ECM	3.66161e-06	0	9	15	31	P02751-3; P02751-14; P02751-7; P02751-10; P02751-5; P02751-15; P02751; P02751-13; P02751-8	0	2478.2	0	0	1.842e-08	5.35	39.65
FALSE	High	TEIDKPSQMQVTDVQDNSISVK		ECM	1.14158e-07	0	9	15	61	P02751-3; P02751-14; P02751-7; P02751-10; P02751-5; P02751-15; P02751; P02751-13; P02751-8	0	2462.21	0	0	2.597e-10	6.16	45.38
FALSE	High	GLEQLLVGGSHLK		ECM	7.35334e-06	0	1	1	44	P12109	0	1350.77	0	0	2.358e-05	3.96	52.88
FALSE	High	TEHYEEQIEAFK			0.000399701	0	1	1	31	P02748	0	1523.7	0	0	5.096e-06	4.05	38.85
FALSE	High	GIETPQCDQSTGQCVCVEGVEGPR	3xCarbamidomethyl [C7; C14; C16]	ECM	1.80381e-05	0	1	1	14	P07942	0	2663.15	0	0	4.733e-08	5.13	44.29
FALSE	High	TELLPGDRDNLAIQTR		ECM	0.000537988	0	1	2	39	Q16270	1	1811.96	0	0	7.958e-06	3.76	44.71
FALSE	High	TEHSNIYLQNGPDR			0.000728776	0	1	1	13	P00450	0	1643.78	0	0	6.245e-05	3.85	26.7
FALSE	High	TENIPCGTTGTTCSK	2xCarbamidomethyl [C6; C13]	ECM	0.000117446	0	1	1	10	Q9HC84	0	1626.71	0	0	8e-07	3.84	25.04
FALSE	High	GLCGEPGQCICTDGWDGELCDR	4xCarbamidomethyl [C3; C9; C11; C20]		0.000148775	0	1	2	7	P80370	0	2555.01	0	0	1.86e-06	4.12	60.14
FALSE	High	GKDSYETSQLDDQSAETHSHK		ECM	6.69558e-08	0	4	5	125	P10451-5; P10451; P10451-3; P10451-2	1	2363.04	0	0	9.965e-12	6.6	21.12
FALSE	High	GKDSYETSQLDDQSAETHSHKQ		ECM	1.04378e-06	0	4	5	19	P10451-5; P10451; P10451-3; P10451-2	2	2491.1	0	0	6.38e-10	6.37	21.24
FALSE	High	GKDSYETSQLDDQSAETHSHKQS		ECM	7.69752e-08	0	4	5	36	P10451-5; P10451; P10451-3; P10451-2	2	2578.13	0	0	2.713e-11	6.75	21.02
FALSE	High	TESTQQLNKPEVLEVTLNRPFLFAVYDQSATALHFLGR		ECM	2.8691e-07	0	1	1	26	P01019	0	4333.26	0	0	1.095e-07	6.21	87.48
FALSE	High	TESSTVTPTLPGETLTYVWK			0.00098804	0	1	1	5	P00450	0	2210.12	0	0.0004523	0.003077	3.26	70.07
FALSE	High	GKPGDFGYCDLNYCEEAVEEETGDGLDEDSDR	2xCarbamidomethyl [C9; C14]	ECM	5.6393e-05	0	1	1	2	P00734	0	3641.44	0	0	2.649e-07	5.06	65.72
FALSE	High	GKRPYQEGTPCSQCPSGYHCK	3xCarbamidomethyl [C11; C14; C20]		0.000155225	0	1	2	12	Q6UXB8	1	2497.08	0	0	1.22e-06	5.02	20.76
FALSE	High	GLCGNFDDNAINDFATR	1xCarbamidomethyl [C3]	ECM	4.44562e-06	0	1	1	12	Q9HC84	0	1899.83	0	0	5.686e-09	5.04	60.44
FALSE	High	GKTYHVGEQWQK		ECM	0.00125389	0	9	14	4	P02751-3; P02751-14; P02751-7; P02751-10; P02751-5; P02751-15; P02751; P02751-13; P02751-8	1	1460.73	0	0	2.863e-05	3.51	21.9
FALSE	High	GKVLCDDVICDETK	2xCarbamidomethyl [C5; C10]	ECM	0.000534735	0	1	1	2	P02452	1	1651.77	0	0	7.911e-06	3.95	33.71
FALSE	High	GKWERPFEVKDTEEEDFHVDQVTTVK		ECM	2.72049e-06	0	1	3	33	P01009	2	3148.52	0	0	2.672e-08	6.31	50.14
FALSE	High	GLAASLAGPHSIVGR			0.00198883	0	1	1	24	P08294	0	1405.79	0	7.879e-05	0.0004101	3.67	41.04
FALSE	High	TEPLALTETDICKLPK	1xCarbamidomethyl [C12]	ECM	0.000286359	0	1	3	19	P12111	1	1828.97	0	0	7.25e-06	4.37	52.18
FALSE	High	GLAFIQDPDGYWIEILNPNK			0.00139155	0	1	1	2	Q04760	0	2303.17	0	0	3.344e-05	3.75
FALSE	High	GLAFTDVDVDSIK		ECM	0.00123107	0	5	9	11	P02751-3; P02751-7; P02751-5; P02751-15; P02751	0	1379.71	0	0	2.787e-05	3.49	59.19
FALSE	High	TEPLALTETDICK	1xCarbamidomethyl [C12]	ECM	0.000179539	0	1	3	25	P12111	0	1490.74	2	0	1.065e-05	3.98	48.46
FALSE	High	TEQWSTLPPETK			0.00283391	0	2	3	21	P0C0L4; P0C0L5	0	1416.7	0	0	9.562e-05	3.13	43.2
FALSE	High	TEHPFTVEEFVLPK		ECM	3.05687e-05	0	1	1	9	P01023	0	1672.86	0	9.782e-05	0.0006405	4.8	57.79
FALSE	High	GLETSLAECTFTK	1xCarbamidomethyl [C9]		0.000473657	0	1	1	31	P05156	0	1456.7	0	0	6.902e-06	4.42	49.57
FALSE	High	GIFPVLCKDPVQEAWAEDVDLR	1xCarbamidomethyl [C7]		0.00274684	0	1	3	3	P14618	1	2557.28	0	0	9.077e-05	4.29	77.6
FALSE	High	TEDLKLPASFDAR		ECM	0.000661275	0	1	1	24	P07858	1	1462.75	0	0	1.09e-05	4.49	47.09
FALSE	High	GLMCANSQQSPPLCHDYELR	2xCarbamidomethyl [C4; C14]	ECM	3.68896e-05	0	1	1	19	Q9HC84	0	2376.05	0	0	1.391e-07	4.14	47.04
FALSE	High	GLMCANSQQSPPLCHDYELR	2xCarbamidomethyl [C4; C14]; 1xOxidation [M3]	ECM	0.00195229	0	1	1	16	Q9HC84	0	2392.05	0	0.0001436	0.001113	3.44	40.92
FALSE	High	TEDEGSEQKIPEATNR		ECM	5.81288e-05	0	1	1	38	P01008	1	1803.84	0	0	1.863e-06	4.45	25.71
FALSE	High	GINDCGDQSDELCCK	3xCarbamidomethyl [C5; C13; C14]		3.87231e-05	0	1	1	6	P05156	0	1770.67	0	0	4.2e-07	3.78	31.22
FALSE	High	TEDAQCIDGTIEVPK	1xCarbamidomethyl [C6]		0.000110537	0	1	1	8	P02749	0	1675.78	1	0	7.314e-07	5.07	47.61
FALSE	High	GLNELYNGQILETIGGK		ECM	0.000329211	0	3	7	10	Q15063; Q15063-5; Q15063-2	0	1818.96	0	6.792e-05	0.0002787	3.84	69.06
FALSE	High	GIILDSVDAAFICPGSSR	1xCarbamidomethyl [C13]	ECM	2.25745e-05	0	1	1	40	P02790	0	1877.94	0	0	1.536e-06	5.11	74.61
FALSE	High	GINTTDIFQTVDLWEGK			0.00214215	0	1	2	6	P37802-2	0	1936.97	0	0.0001146	0.0008	3.93	82.47
FALSE	High	GIPDNVDAALALPAHSYSGR		ECM	1.76059e-05	0	1	1	6	P04004	0	2024.02	0	0	4.557e-08	4.08	56.4
FALSE	High	GIPEFYDYDVALIK			0.000976062	0	1	1	25	P00751	0	1642.84	0	0.0003584	0.002277	3.43	73.72
FALSE	High	TECIKPVVQEVLTITPFQR	1xCarbamidomethyl [C3]		8.71391e-06	0	1	1	32	P13671	0	2258.22	0	0	1.577e-08	4.99	68.39
FALSE	High	GLPQTGDLDQNTIETMR		ECM	7.2208e-06	0	1	3	4	P08253	0	1888.91	1	0	1.182e-08	3.8	52.54
FALSE	High	TECFITGWGETQGTFGAGLLK	1xCarbamidomethyl [C3]		6.01161e-07	0	1	1	30	P00747	0	2273.09	0	0	1.271e-09	6.18	99.7
FALSE	High	GLPVSLLTLYLDNNK		ECM	3.6445e-05	0	1	1	107	P51884	0	1659.93	0	0	3.428e-07	5.46	82.11
FALSE	High	GLQAFFQVQECNK	1xCarbamidomethyl [C11]		0.00241018	0	1	1	23	P00450	0	1568.75	1	5.964e-05	0.0002382	3.88	61.04
FALSE	High	GLPCLAWASAQAK	1xCarbamidomethyl [C4]	ECM	0.00138304	0	1	1	16	P00734	0	1372.7	0	0	7.003e-05	3.69	55.29
FALSE	High	TEDTIVFLPQTDK			0.000157119	0	1	1	47	P41222	0	1506.77	0	0	1.243e-06	4.42	54.86
FALSE	High	TEDYDHEITGLR			0.000341407	0	1	1	28	Q96DA0	0	1448.67	1	0	8.389e-06	4.03	36.89
FALSE	High	GLLGAHAAAITAYALTLTK			0.000367173	0	2	3	9	P0C0L4; P0C0L5	0	1856.06	0	0	4.47e-06	5.09	69.76
FALSE	High	TEFTPTEKDEYACR	1xCarbamidomethyl [C13]		0.000154287	0	1	1	39	P61769	1	1746.76	0	0	4.664e-05	4.03	32.44
FALSE	High	TEFLSNYLTNVDDITLVPGTLGR			0.000256752	0	1	3	34	Q13822-2	0	2538.31	0	0	2.603e-06	4.54	87.88
FALSE	High	GIGEWHCQPLQTYPSSSGPVEV	1xCarbamidomethyl [C7]	ECM	0.000614813	0	9	17	5	P02751-3; P02751-14; P02751-7; P02751-10; P02751-5; P02751-15; P02751; P02751-13; P02751-8	0	2428.12	0	0	9.809e-06	4.56	62.57
FALSE	High	GIGGQDLNEGNR			0.00107616	0	1	2	3	P13796	0	1229.59	0	0	2.274e-05	3.01	25.37
FALSE	High	TEFLSFMNTELAAFTK		ECM	1.80133e-06	0	1	1	14	P31949	0	1849.9	0	0	6.023e-07	4.52	90.57
FALSE	High	GLGLQQLDEGLFSR			0.000224691	0	1	1	9	Q6EMK4	0	1532.81	0	0	5.745e-06	4.66	69.61
FALSE	High	GLGLSYLSSHIANVER			0.000412003	0	1	4	18	P06396	0	1715.91	0	0	5.795e-06	4.16	55.62
FALSE	High	GLGTDEDSLIEIICSR	1xCarbamidomethyl [C14]	ECM	0.000970129	0	1	3	19	P07355-2	0	1777.86	1	0	3.7e-05	4.8	75.97
FALSE	High	GLGTDEDTLIEILASR		ECM	7.44305e-06	0	1	1	30	P04083	0	1702.89	0	0	3.38e-07	4.72	82.4
FALSE	High	GLGTDEESILTLLTSR		ECM	0.00290561	0	1	1	4	P08758	0	1704.9	0	1.604e-05	0.0001237	3.57	83.83
FALSE	High	TEEQSPGEGDGNCVTR	1xCarbamidomethyl [C13]		0.00136618	0	1	1	5	P00450	0	1735.72	0	0	3.251e-05	2.96	22.37
FALSE	High	TEEQLEAVIADFSGLLEK			3.59561e-06	0	1	1	6	P02771	0	1992.02	0	0	4.107e-09	5.79	98.95
FALSE	High	GIHSAIDASQTPDVVFASILAAFSK			0.00163258	0	1	4	2	P54819	0	2545.33	0	0	4.212e-05	4.91	96.9
FALSE	High	GLKPGVVYEGQLISIQQYGHQEVTR		ECM	2.15471e-08	0	9	15	57	P02751-3; P02751-14; P02751-7; P02751-10; P02751-5; P02751-15; P02751; P02751-13; P02751-8	0	2799.48	0	0	1.799e-12	5.74	53.51
FALSE	High	TEEMWEVLKPK			0.00132495	0	1	1	15	Q01459	0	1389.71	3	3.028e-05	0.0002129	3.46	51.9
FALSE	High	GIIETTWDYASDHGEK			0.000392496	0	1	1	25	P00450	0	1821.83	0	0.0001146	0.0008815	3.79	54.1
FALSE	High	GIIETTWDYASDHGEKK			0.00226507	0	1	1	6	P00450	1	1949.92	0	0.00611	0.05011	3.13	47.39
FALSE	High	GKDSYETSQLDDQSAETHSH		ECM	1.13782e-05	0	4	5	18	P10451-5; P10451; P10451-3; P10451-2	1	2234.94	0	0	2.355e-08	5.03	24.83
FALSE	High	GKDSYETSQLDDQSAETHS		ECM	1.07591e-06	0	4	5	7	P10451-5; P10451; P10451-3; P10451-2	1	2097.88	0	0	6.647e-10	5.37	27.86
FALSE	High	GKDSYETSQLDDQSAETH		ECM	3.89048e-06	0	4	5	7	P10451-5; P10451; P10451-3; P10451-2	1	2010.85	1	0	4.66e-09	6.12	46.8
FALSE	High	GKDAVEDLESVGK			0.00126933	0	2	2	11	P81605-2; P81605	1	1346.68	0	0	9.682e-05	4.44	35.12
FALSE	High	TFHADICTLSEK	1xCarbamidomethyl [C7]		0.000994084	0	1	3	21	P02768	0	1421.67	7	0	3.585e-05	2.98	37
FALSE	High	GGLGSLFYLTLDVLETDCHVLR	1xCarbamidomethyl [C18]		0.000228815	0	1	1	7	Q9UGM5	0	2478.27	0	0.0002361	0.001654	3.91	101.59
FALSE	High	GGLGSLFYLTLDVLETDCHVLRK	1xCarbamidomethyl [C18]		0.0020513	0	1	1	1	Q9UGM5	1	2606.36	0	0	5.956e-05	3.18	93.14
FALSE	High	TFGTFSVEEYVLPK		ECM	0.000429866	0	1	1	5	A8K2U0	0	1616.82	0	0	5.707e-06	4.14	69.73
FALSE	High	GGLSEAKPATPEIQEIVDK		ECM	6.59307e-06	0	1	1	20	P01040	0	1982.04	0	0	7.9e-07	5.23	46.22
FALSE	High	TFGSLPGLSMCAEDR	1xCarbamidomethyl [C11]; 1xOxidation [M10]		0.00126933	0	1	1	2	P00450	0	1656.74	0	0	2.893e-05	3.29	54.36
FALSE	High	GGNQAASQLEEAGR			0.0014174	0	1	2	3	Q9HBR0	0	1387.66	0	0	3.423e-05	3.28	35.32
FALSE	High	GGLDWCNAGWLSDGSVQYPITKPR	1xCarbamidomethyl [C6]	ECM	0.000224691	0	1	1	2	P10915	0	2677.28	0	0.0003829	0.002484	2.46	70.77
FALSE	High	TFGSLPGLSMCAEDR	1xCarbamidomethyl [C11]		0.0008331	0	1	1	9	P00450	0	1640.74	0	0	1.549e-05	2.99	59.5
FALSE	High	GGPEKHEVTGWVLVSPLSK		ECM	5.27546e-05	0	1	2	17	Q16270	1	2020.09	0	0	2.381e-07	4.93	49.08
FALSE	High	TFGSGEADCGLRPLFEK	1xCarbamidomethyl [C9]	ECM	6.79601e-06	0	1	1	26	P00734	0	1883.9	0	0	1.077e-08	4.83	51.61
FALSE	High	GGPGFPVCPAGGIQEVTINQSLLTPLHVEIDPEIQK	1xCarbamidomethyl [C8]		0.00113699	0	1	1	6	P19013	0	3810.97	0	0	9.718e-05	4.54	84.8
FALSE	High	GGPGSAVSPYPTFNPSSDVAALHK		ECM	1.74995e-05	0	1	1	30	P04083	0	2356.16	0	0	7.49e-06	4.74	53.63
FALSE	High	TFGCHDGYSLDGPEEIECTK	2xCarbamidomethyl [C4; C18]		1.68744e-05	0	1	1	15	P02749	0	2314.96	0	0	4.258e-08	5.27	49.43
FALSE	High	GGQEHFAHLLILR			0.000788711	0	1	1	25	P02763	0	1490.82	0	0	1.818e-05	4.23	43.43
FALSE	High	GGSDSDASLVITDLTLEDYGR		ECM	0.00125389	0	1	1	1	P10915	0	2184.03	0	0	2.862e-05	3.66	75.82
FALSE	High	GGNTQEVTLQPGEYITK			0.000146094	0	1	1	13	Q96DA0	0	1834.92	0	0	1.114e-06	5.15	47
FALSE	High	TFHADICTLSEKER	1xCarbamidomethyl [C7]		0.00202607	0	1	3	11	P02768	1	1706.82	0	0.0006759	0.004113	3.31	32.99
FALSE	High	GGKEDLIWELLNQAQEHFGKDK			4.39811e-05	0	1	1	19	P02787	2	2555.29	0	0	1.815e-07	5.04	71.01
FALSE	High	GGKEDLIWELLNQAQEHFGK			4.7235e-06	0	1	1	33	P02787	1	2312.17	0	0	6.236e-09	5.97	79.99
FALSE	High	GGCEHECVEEVDGHVSCR	3xCarbamidomethyl [C3; C7; C17]		1.30017e-05	0	1	1	5	Q9HCU0	0	2115.83	0	0	2.885e-08	3.91	24.99
FALSE	High	GGCITLISSEGYVSSK	1xCarbamidomethyl [C3]		9.49898e-05	0	1	1	29	P01833	0	1657.81	0	0	8.957e-06	4.91	51.99
FALSE	High	GGCMGNGNNFVTEK	1xCarbamidomethyl [C3]	ECM	0.00144374	0	1	1	4	P02760	0	1484.63	0	0	3.513e-05	3.73	31.77
FALSE	High	GGCMGNGNNFVTEK	1xCarbamidomethyl [C3]; 1xOxidation [M4]	ECM	0.00148875	0	1	1	2	P02760	0	1500.62	0	0	4.053e-05	3.61	23.78
FALSE	High	GGCSHLGQSYADR	1xCarbamidomethyl [C3]	ECM	0.00093529	0	1	2	16	P02461	0	1407.61	1	0	3.106e-05	4	39.96
FALSE	High	TFHSHGITYYK			4.67302e-05	0	1	1	42	P00450	0	1353.66	0	0	1.307e-06	3.94	23.61
FALSE	High	TFHETLDCCGSSTLTALTTSVLK	2xCarbamidomethyl [C8; C9]		3.30756e-05	0	1	1	5	P60033	0	2542.22	0	0	1.176e-07	4.92	66.36
FALSE	High	GGEGTGYFVDFSVR		ECM	0.000347674	0	1	1	8	P04196	0	1490.69	0	1.604e-05	0.0001584	3.86	60.88
FALSE	High	GGEPSPEGTTGQSYNQYSQR		ECM	5.19751e-07	0	9	14	20	P02751-3; P02751-14; P02751-7; P02751-10; P02751-5; P02751-15; P02751; P02751-13; P02751-8	0	2142.93	0	0	2.218e-10	5.06	32.95
FALSE	High	GGETAQSADPQWEQLNNK		ECM	1.41536e-05	0	1	1	32	P05546	0	1972.9	0	0	4.163e-07	5.2	39.43
FALSE	High	TFHEASEDCISR	1xCarbamidomethyl [C9]	ECM	0.000394883	0	1	1	32	P05452	0	1451.62	0	0	2.774e-05	4.06	24.23
FALSE	High	GGGAGFISGLSYLELDNPAGNK			0.00144374	0	1	1	11	P10643	0	2137.06	0	0	7.688e-05	5.35	74.3
FALSE	High	GGGFGGGSSFGGGSGFSGGGFGGGGFGGGR			0.00207685	0	1	1	1	P35908	0	2399.02	0	0	6.012e-05	2.13	61.98
FALSE	High	GGGGGGYGSGGSSYGSGGGSYGSGGGGGGGR			9.06664e-08	0	1	1	5	P04264	0	2383.95	0	0	2.723e-10	6.26	27.63
FALSE	High	TFHCALGPEVANVAK	1xCarbamidomethyl [C4]		0.000733219	0	1	1	16	P01833	0	1613.81	0	3.028e-05	0.0002092	3.74	39.07
FALSE	High	GGGQAANALAFGNSWQEETRPGCGATEPGDCPK	2xCarbamidomethyl [C23; C31]		1.4481e-06	0	1	1	28	Q9Y6R7	0	3390.49	0	0	4.025e-06	6	51.91
FALSE	High	GGHQQGPPPPPPGKPQGPPPQGGRPQGPPQGQSPQ			0.000132587	0	1	1	2	P02810	0	3423.71	0	0	9.615e-07	4.78	27.92
FALSE	High	GGSGGGGSISGGGYGSGGGSGGR			1.46577e-06	0	1	1	3	P35908	0	1741.75	0	0	1.064e-09	4.89	19.07
FALSE	High	TECCVVASQLR	2xCarbamidomethyl [C3; C4]		0.00186967	0	1	1	11	P01031	0	1322.62	0	0	5.176e-05	3.71	34.34
FALSE	High	GGSGGSYGGGGSGGGYGGGSGSR			5.38263e-08	0	1	1	4	P35527	0	1791.73	0	0	7.226e-12	5.81	20.59
FALSE	High	GGSPAEGCAEAEGCLR	2xCarbamidomethyl [C8; C14]	ECM	9.32776e-05	0	1	1	11	P24592	0	1620.67	0	0	5.661e-07	3.83	31.31
FALSE	High	GHESCMGAVVSEYFVLTAAHCFTVDDKEHSIK	2xCarbamidomethyl [C5; C21]		7.37766e-08	0	1	2	35	P00751	1	3624.66	0	0	2.192e-09	7.16	70.09
FALSE	High	GHFTEEDKATITSLWGK			6.72337e-05	0	2	2	5	P69891; P69892	1	1919.95	0	0	3.456e-07	4.51	46.57
FALSE	High	GHGEDHCQFVDSFLDGR	1xCarbamidomethyl [C7]	ECM	3.26769e-05	0	1	4	31	Q7Z7G0	0	1975.84	0	0	2.479e-07	4.66	47.86
FALSE	High	TFAEVTGLSPGVTYYFK		ECM	2.57958e-05	0	9	15	9	P02751-3; P02751-14; P02751-7; P02751-10; P02751-5; P02751-15; P02751; P02751-13; P02751-8	0	1879.95	0	0	8.103e-08	5.37	70.78
FALSE	High	TEYGEGYACDTDLR	1xCarbamidomethyl [C9]		0.000719972	0	1	4	7	P07911-5	0	1649.67	0	0	1.239e-05	3.5	39.7
FALSE	High	TEVSSNHVLIYLDK		ECM	0.00276403	0	1	1	3	P01023	0	1617.85	0	0	9.169e-05	2.99	44.53
FALSE	High	TETQEKNPLPSKETIEQEK			4.52098e-07	0	1	1	46	P62328	2	2229.12	0	0	1.793e-10	5.37	28.27
FALSE	High	GHELVLANIAESDAGVYTCHAANLAGQR	1xCarbamidomethyl [C19]		3.20879e-05	0	1	6	10	Q13308-6	0	2937.43	0	0	2.246e-05	5.53	58.27
FALSE	High	GHLFLQTDQPIYNPGQR			4.6167e-05	0	2	3	8	P0C0L4; P0C0L5	0	1984	0	0	7.09e-06	5.45	48.86
FALSE	High	GHILELLTEVTR			0.00116513	0	1	1	10	P31944	0	1380.78	0	0	2.546e-05	3.72	21.69
FALSE	High	GHLWCSTTSNYEQDQK	1xCarbamidomethyl [C5]	ECM	7.76575e-06	0	9	16	18	P02751-3; P02751-14; P02751-7; P02751-10; P02751-5; P02751-15; P02751; P02751-13; P02751-8	0	1953.84	0	0	4.14e-08	5.18	31.5
FALSE	High	TETITGFQVDAVPANGQTPIQR		ECM	4.67302e-05	0	9	15	38	P02751-3; P02751-14; P02751-7; P02751-10; P02751-5; P02751-15; P02751; P02751-13; P02751-8	0	2343.19	0	0	1.418e-06	5.33	57.54
FALSE	High	GHRGSSGSQASDSEGHSENSDTQSVSGHGK		ECM	1.49473e-05	0	1	1	1	P20930	1	2969.26	0	0	3.556e-08	3.65
FALSE	High	GHTHGQAGSQHGESESIVDER		ECM	3.10868e-06	0	1	1	31	Q5D862	0	2217.99	0	0	3.316e-09	5.21	12.7
FALSE	High	TETFTYEWTVPK			0.00196439	0	1	1	19	P00450	0	1501.72	0	0	5.559e-05	3.4	57.67
FALSE	High	GHVLFRPTVSQQQSCPTCSTSLLNGHFK	2xCarbamidomethyl [C15; C18]	ECM	3.66161e-06	0	1	2	41	P19827	0	3186.56	0	0	7.982e-08	6.26	45.22
FALSE	High	TETQEKNPLPSK			0.00134953	0	1	1	35	P62328	1	1371.71	0	0	3.196e-05	3.74	19.32
FALSE	High	GHEDGVTISGLEPDHK		ECM	0.000200242	0	1	3	26	P22105	0	1690.8	1	0	4.69e-06	4.36	32.13
FALSE	High	GHDSTEEPPLFSSHKPR			2.1708e-07	0	1	2	46	P19801-2	0	1920.92	0	0	2.114e-05	4.56	24.87
FALSE	High	GHDSTEEPPLFSSHK			0.00115803	0	1	2	3	P19801-2	0	1667.77	0	0	2.535e-05	2.86	26.52
FALSE	High	GGSVLVTCSTSCDQPK	2xCarbamidomethyl [C8; C12]		0.000231607	0	1	1	25	P05362	0	1695.77	0	0	5.743e-05	4.42	30.16
FALSE	High	GGTFTGEALQYTR		ECM	0.00110278	0	1	1	11	P12109	0	1400.68	0	1.604e-05	0.0001538	3.6	47.25
FALSE	High	GGTLGTPQTGSENDALYEYLR		ECM	2.09615e-06	0	1	1	24	P05452	0	2242.06	0	0	1.825e-09	5.09	62.51
FALSE	High	TFFILHDINSDGVLDEQELEALFTK			0.000537988	0	1	1	6	Q02818	0	2894.45	0	0	7.97e-06	4.74	92.94
FALSE	High	GGVACDCRPGFDLAQNQK	2xCarbamidomethyl [C5; C7]		0.000561324	0	1	1	16	Q8IWY4	0	1992.9	0	0	8.496e-06	4.06	34.17
FALSE	High	TFESELSDPVELLVAES			0.00117227	0	1	2	15	P04217	0	1864.91	0	0	2.585e-05	3.96	96.03
FALSE	High	GGVDDEVSLTAYVTAALLEMGK		ECM	0.000412003	0	1	2	4	A8K2U0	0	2239.12	0	0	5.363e-06	4.11	103.72
FALSE	High	GGVEDEVTLSAYITIALLEIPLTVTHPVVR		ECM	0.00126159	0	1	1	4	P01023	0	3205.77	0	0	2.882e-05	4.94	113.27
FALSE	High	GGVNDNFQGVLQNVR		ECM	2.39856e-05	0	1	2	26	P07996	0	1616.81	1	0	1.453e-05	4.53	53.82
FALSE	High	GGVSPYADPNTCR	1xCarbamidomethyl [C12]		0.00244033	0	1	1	15	P00751	0	1393.62	1	0.0012	0.007619	2.45	29.26
FALSE	High	TFDSSCHFFATK	1xCarbamidomethyl [C6]	ECM	0.000689995	0	1	1	28	P09486	0	1447.63	0	0	4.576e-05	3.7	38.84
FALSE	High	GGYIIPIQEPDVTTTASR			7.27475e-05	0	1	1	15	P14410	0	1917.99	0	0	4.709e-07	3.53	58.69
FALSE	High	TFCSLPNDKEGSCPQVNINFPQLGLCR	3xCarbamidomethyl [C3; C13; C26]		0.00138304	0	1	1	2	Q14508	1	3151.48	0	0	3.315e-05	3.8
FALSE	High	GGYTCVCPDGFLLDSSR	2xCarbamidomethyl [C5; C7]	ECM	0.00225107	0	1	3	7	Q8N2S1	0	1903.83	0	0	6.776e-05	3.71	61.99
FALSE	High	GHAHDGQALSTDLGVYTCEASNR	1xCarbamidomethyl [C18]		0.00123107	0	1	2	4	Q8WZ75	0	2459.1	0	0	2.779e-05	3.97	43.13
FALSE	High	TFATLSELHCDK	1xCarbamidomethyl [C10]		0.00148875	0	1	1	28	P68871	0	1421.67	0	0	3.691e-05	3.42	37
FALSE	High	GHDLNEDGLVSWEEYK			0.0010631	0	1	8	4	O43852-3	0	1890.85	0	3.028e-05	0.0001935	3.64	53.1
FALSE	High	GGSISGGGYGSGGGK			0.000582135	0	1	1	3	P35908	0	1197.55	0	0	8.976e-06	3.62	18.09
FALSE	High	TDATETTITISWR		ECM	0.000223332	0	9	15	44	P02751-3; P02751-14; P02751-7; P02751-10; P02751-5; P02751-15; P02751; P02751-13; P02751-8	0	1494.74	0	0	1.449e-05	3.97	61.89
FALSE	High	GLQSYLLQFHGLVR			0.000929607	0	1	1	13	Q9UNN8	0	1630.91	0	0	1.825e-05	3.89	66.01
FALSE	High	GLQYAAQEGLLALQSELLR			2.8557e-06	0	1	1	21	P18428	0	2073.13	0	0	2.897e-09	5.65	89.66
FALSE	High	TDGCQHFCLPGQESYTCSCAQGYR	4xCarbamidomethyl [C4; C8; C17; C19]		0.000180631	0	1	2	5	P22891-2	0	2882.14	0	0	1.539e-06	5.46
FALSE	High	GPVTQEFWDNLEK			0.00161261	0	1	1	2	P02647	0	1562.75	0	0	4.167e-05	3.19	62.54
FALSE	High	GPWCYVSGEAGVPEK	1xCarbamidomethyl [C4]	ECM	0.00014346	0	1	3	5	Q96FE7	0	1635.75	1	0	1.082e-06	3.58	49.14
FALSE	High	GPWCYVSGEAGVPEKRPCEDLR	2xCarbamidomethyl [C4; C18]	ECM	0.00108939	0	1	3	2	Q96FE7	1	2562.19	0	0	3.718e-05	3.48	45.36
FALSE	High	GQAGSQHEEPEFTVHER		ECM	0.000223332	0	1	1	7	Q5D862	0	1937.87	0	0	2.11e-06	2.94	24.67
FALSE	High	TDELPQLVTLPHPNLHGPEILDVPSTVQK		ECM	7.14362e-05	0	6	7	4	P02751-3; P02751-14; P02751-7; P02751-15; P02751; P02751-8	0	3187.7	0	0	3.763e-07	3.38	69.72
FALSE	High	GQCIIHAENDEKPEGLSPNLN	1xCarbamidomethyl [C3]		0.000125546	0	1	1	11	P02771	0	2335.1	0	0	9.608e-05	4.64	43.03
FALSE	High	TDGEGALSEPSATVTIEELAAPPPPVLMHHGESSQVLHPGNK			2.01182e-05	0	1	2	60	P04217	0	4300.12	0	0	5.541e-08	5.3	64.78
FALSE	High	GQCIIHAENDEKPEGLSPNLNR	1xCarbamidomethyl [C3]		8.70189e-07	0	1	1	49	P02771	0	2491.2	0	0	2.62e-09	6.36	37.43
FALSE	High	GQEDASPDRFSNTDYAVGYMLR			0.000874673	0	1	1	5	P36222	1	2492.11	0	9.782e-05	0.0005822	3.95	60.24
FALSE	High	GQEEGQVEGQDEDIPPITCVQNGLR	1xCarbamidomethyl [C19]	ECM	0.00279875	0	1	1	3	P02452	0	2768.28	0	0	9.315e-05	4.25	67.29
FALSE	High	GQEHFAHLLILR			0.000148775	0	1	1	21	P02763	0	1433.8	0	0	1.142e-06	3.34	42.61
FALSE	High	GQELCADYSENTFTEYK	1xCarbamidomethyl [C5]		2.59168e-06	0	1	3	567	P02774-3	0	2054.86	0	0	9.786e-09	5.7	51.61
FALSE	High	GQELCADYSENTFTEYKK	1xCarbamidomethyl [C5]		1.67724e-05	0	1	3	34	P02774-3	1	2182.96	4	0	6.815e-08	4.84	43.41
FALSE	High	GQEQEVCFAEEGQK	1xCarbamidomethyl [C7]		7.87135e-05	0	1	1	2	P02771	0	1638.71	0	0	4.384e-07	4.85	36.27
FALSE	High	GQESSTDIKAPEGFAVR			0.00111633	0	1	1	13	Q9NZP8	1	1791.89	0	0	2.395e-05	3.6	39.01
FALSE	High	GQDHCGIESEVVAGIPR	1xCarbamidomethyl [C5]	ECM	7.44305e-06	0	1	1	35	P07858	0	1823.87	1	0	1.237e-08	4.99	46.83
FALSE	High	TDDYLDQPCYETINR	1xCarbamidomethyl [C9]		0.0010502	0	1	2	16	P50395	0	1902.82	0	3.028e-05	0.0001822	4.48	50.21
FALSE	High	GPTGTGESKCPLMVK	1xCarbamidomethyl [C10]; 1xOxidation [M13]		0.00190463	0	1	1	7	P02766	1	1577.77	0	0.0001511	0.001207	3.19	23.65
FALSE	High	GPQLHADVGDKVK			0.00110953	0	1	1	4	P00450	1	1363.73	0	0.0001919	0.001363	3.82	38.23
FALSE	High	GPGQGDLELEDGDDFVSPALELSGALR		ECM	0.000180631	0	1	2	2	P14543	0	2757.32	0	0	1.535e-06	4.22	84.45
FALSE	High	TDLEMQIESLNEELAYMK			8.77902e-05	0	2	4	4	Q99456; P13646	0	2157.01	0	0	5.167e-07	4.12	86.07
FALSE	High	GPHAGDVEGHLSFLEK			0.000506329	0	1	1	10	P06727	0	1692.83	0	0	1.915e-05	3.77	40.61
FALSE	High	TDLEKDIISDTSGDFRK		ECM	0.00147963	0	1	3	17	P07355-2	2	1939.96	0	6.792e-05	0.0002913	3.7	48.79
FALSE	High	GPLEHLYSLHIPNCDK	1xCarbamidomethyl [C14]	ECM	0.000109868	0	1	1	39	P18065	0	1892.93	1	0	5.709e-06	3.94	50.18
FALSE	High	TDLEKDIISDTSGDFR		ECM	0.00174701	0	1	3	13	P07355-2	1	1811.87	0	0	4.655e-05	4.02	55.78
FALSE	High	TDKIIEVEEEQEDPYLNDR		ECM	9.77784e-06	0	2	4	11	P23142-4; P23142	1	2335.09	0	0	1.873e-08	5.31	52.02
FALSE	High	TDGEGALSEPSATVTIEELAAPPPPVLMHHGESSQVLHPGNK	1xOxidation [M28]		0.000528287	0	1	2	36	P04217	0	4316.11	0	0	7.764e-06	4.4	60.12
FALSE	High	TDKELAVQYLNTFYGCPK	1xCarbamidomethyl [C16]	ECM	2.87703e-05	0	1	1	23	P08253	1	2147.05	0	0	9.561e-08	5.14	61.14
FALSE	High	GPPGESGAAGPTGPIGSR		ECM	0.000976062	0	1	1	2	P08123	0	1564.77	0	0	1.962e-05	4.82	31.65
FALSE	High	GPPGPQGPAGEQGPR		ECM	0.000252125	0	1	2	17	P02458	0	1401.69	0	0	2.543e-06	3.52	24.2
FALSE	High	GPPPQGGRPQGPPQGQSPQ			0.000223332	0	1	1	3	P02810	0	1866.92	0	0	2.118e-06	3.24	23.47
FALSE	High	GPPQEEEEEEDEEEEATKEDAEAPGIR			1.72886e-05	0	1	3	3	P51858	1	3042.28	0	0	2.366e-07	4.08	44.03
FALSE	High	TDGLHNMGGDPITVIDEIRDLLYIGK			0.000281198	0	1	2	2	P00751	1	2855.46	0	0	3.005e-06	3.47	96.05
FALSE	High	GPPQQGGHQQGPPPPPPGKPQGPPPQGGRPQGPPQGQSPQ			0.00127713	0	1	1	3	P02810	0	3930.95	0	0	2.931e-05	3.01	29.58
FALSE	High	GPQAEGDSEGLSQGLVDR			1.94905e-06	0	1	1	5	P10645	0	1814.85	0	0	1.629e-09	4.52	41.71
FALSE	High	GPPALTLVPAELVR			0.000798364	0	1	2	5	P07333	0	1432.85	0	0	1.443e-05	3.2	66.82
FALSE	High	GQGACVQESDASAPH	1xCarbamidomethyl [C5]	ECM	4.16454e-05	0	1	1	43	P08833	0	1513.63	0	0	2.907e-07	5.08	22.84
FALSE	High	GQGACVQESDASAPHA	1xCarbamidomethyl [C5]	ECM	1.89346e-05	0	1	1	26	P08833	0	1584.67	0	0	7.796e-05	5.54	25.49
FALSE	High	GQGACVQESDASAPHAA	1xCarbamidomethyl [C5]	ECM	0.00235102	0	1	1	19	P08833	0	1655.71	0	0	7.279e-05	4.8	25.29
FALSE	High	GQGEQGSTGGTNISSTSEPKEE		ECM	4.98842e-06	0	1	3	3	Q16610	1	2179.96	0	0	6.736e-09	4.62
FALSE	High	GQGSGPIALDDVR		ECM	0.00206403	0	1	9	9	Q9UGM3-6	0	1284.65	0	0	5.992e-05	3.57	40.72
FALSE	High	GQGSGPIVLDDVR		ECM	0.000276129	0	1	9	27	Q9UGM3-6	0	1312.69	0	0	2.915e-06	3.99	42.24
FALSE	High	GQGSSEDDLQEEEQIEQAIK			2.19004e-05	0	1	1	14	P13521	0	2233.01	0	0	2.306e-07	5.39	57.32
FALSE	High	GQGTVLLHNSVPVADGQPHEVSVHINAHR		ECM	0.00177962	0	1	1	3	Q6UVK1	0	3068.58	0	0	4.822e-05	2.9	42.59
FALSE	High	GQGVDNAAGQAGNEAGR			6.93031e-05	0	1	1	12	Q6UWP8	0	1571.72	0	0	7.668e-07	4.67	22.67
FALSE	High	GQLEQPVFAPAPGQVQDIQPALPTK			0.000126309	0	1	1	17	P07476	0	2629.4	0	0	8.939e-07	3.97	64.81
FALSE	High	GQGACVQESDASAPHAAEAGSPESPESTEITEEELLDNFHLMAPSEEDHSI	1xCarbamidomethyl [C5]	ECM	0.00206403	0	1	1	4	P08833	0	5406.34	0	0	5.984e-05	5.13	77.03
FALSE	High	GQLEQPVFAPAPGQVQDIQPALPTKGEVLLPVEHQQQK			6.28959e-05	0	1	1	6	P07476	1	4115.19	0	0.0005612	0.003715	5.21	67.39
FALSE	High	GQLIEDVEHTFEEIKPLYEHLHAYVR			7.31899e-05	0	1	2	7	Q9BYF1	0	3165.6	0	0	3.914e-07	3.88	81.47
FALSE	High	TDCPGDALFDLLR	1xCarbamidomethyl [C3]		0.00259699	0	1	2	10	Q96PD5-2	0	1492.71	0	0	8.403e-05	3.79	79.12
FALSE	High	TDCLSLPSFENAIPMGEK	1xCarbamidomethyl [C3]		0.00241018	0	1	1	15	P08603	0	2008.94	0	0	7.525e-05	4	73.48
FALSE	High	TDAVLPLTVAEVQK			0.000203918	0	1	4	24	Q13421-2	0	1483.84	0	0	1.85e-06	3.95	55.5
FALSE	High	GQNRPGVQTQGQATGSAWVSSYDR		ECM	7.72947e-05	0	1	1	7	Q9UBG3	0	2550.21	0	0	4.271e-07	5.52	39.34
FALSE	High	GQPSVLQVVNLPIVER		ECM	9.44156e-05	0	1	1	29	P00734	0	1748.01	0	0	7.581e-06	4.3	70.25
FALSE	High	GQPSVLQVVNLPIVERPVC	1xCarbamidomethyl [C19]	ECM	5.43034e-06	0	1	1	8	P00734	0	2104.16	0	0	2.186e-06	4.79	75.52
FALSE	High	GQLKPFETLLSQNQGGK			2.12465e-05	0	1	1	17	P09211	0	1844.99	0	0	1.953e-07	4.51	48.91
FALSE	High	GQGACVQESDASAPHAAEAGSPESPESTEITEEELLDNFHL	1xCarbamidomethyl [C5]	ECM	5.90326e-07	0	1	1	18	P08833	0	4309.89	0	0	2.674e-10	7.01	77.36
FALSE	High	GQGACVQESDASAPHAAEAGSPESPESTEITEEELLDNFH	1xCarbamidomethyl [C5]	ECM	2.35986e-08	0	1	1	17	P08833	0	4196.81	0	0	2.063e-12	7.16	64.18
FALSE	High	GQGACVQESDASAPHAAEAGSPESPESTEITEEELLDNF	1xCarbamidomethyl [C5]	ECM	6.97246e-05	0	1	1	17	P08833	0	4059.75	0	0	3.633e-07	6.43	75.46
FALSE	High	GQGACVQESDASAPHAAE	1xCarbamidomethyl [C5]	ECM	8.05345e-06	0	1	1	34	P08833	0	1784.75	0	0	3.125e-08	5.16	26.24
FALSE	High	GQGACVQESDASAPHAAEA	1xCarbamidomethyl [C5]	ECM	2.75748e-05	0	1	1	14	P08833	0	1855.79	0	0	2.242e-05	4.49	27.68
FALSE	High	GQGACVQESDASAPHAAEAG	1xCarbamidomethyl [C5]	ECM	6.35754e-06	0	1	1	25	P08833	0	1912.81	0	0	8.16e-08	5.21	27.38
FALSE	High	GQGACVQESDASAPHAAEAGS	1xCarbamidomethyl [C5]	ECM	2.90812e-06	0	1	1	8	P08833	0	1999.84	0	0	3.003e-09	5.5	27.66
FALSE	High	GQGACVQESDASAPHAAEAGSPE	1xCarbamidomethyl [C5]	ECM	8.80805e-07	0	1	1	14	P08833	0	2225.94	0	0	4.939e-10	5.97	30.64
FALSE	High	GQGACVQESDASAPHAAEAGSPES	1xCarbamidomethyl [C5]	ECM	1.88202e-05	0	1	1	7	P08833	0	2312.97	0	0	8.508e-07	5.72	31.55
FALSE	High	GQGACVQESDASAPHAAEAGSPESPE	1xCarbamidomethyl [C5]	ECM	0.000828045	0	1	1	9	P08833	0	2539.06	0	0	1.529e-05	5.28	54.78
FALSE	High	GQGACVQESDASAPHAAEAGSPESPES	1xCarbamidomethyl [C5]	ECM	1.93995e-05	0	1	1	9	P08833	0	2626.1	0	0	5.255e-08	5.73	34.63
FALSE	High	GQGACVQESDASAPHAAEAGSPESPESTE	1xCarbamidomethyl [C5]	ECM	1.13094e-05	0	1	1	12	P08833	0	2856.19	0	0	2.632e-07	5.36	36.57
FALSE	High	TDDYLDQPCLETVNR	1xCarbamidomethyl [C9]		7.23077e-05	0	1	1	15	P31150	0	1838.82	0	0	3.857e-07	4.77	52.2
FALSE	High	GQGACVQESDASAPHAAEAGSPESPESTEIT	1xCarbamidomethyl [C5]	ECM	0.00173628	0	1	1	3	P08833	0	3070.32	0	0	4.629e-05	3.24	43.73
FALSE	High	GQGACVQESDASAPHAAEAGSPESPESTEITE	1xCarbamidomethyl [C5]	ECM	3.32767e-05	0	1	1	17	P08833	0	3199.36	0	0	1.878e-07	5.27	43.17
FALSE	High	GQGACVQESDASAPHAAEAGSPESPESTEITEEE	1xCarbamidomethyl [C5]	ECM	0.00122356	0	1	1	8	P08833	0	3457.45	0	3.028e-05	0.0001705	4.25	44.41
FALSE	High	GQGACVQESDASAPHAAEAGSPESPESTEITEEEL	1xCarbamidomethyl [C5]	ECM	0.000124787	0	1	1	17	P08833	0	3570.53	0	0	4.133e-06	5.88	53.01
FALSE	High	GQGACVQESDASAPHAAEAGSPESPESTEITEEELL	1xCarbamidomethyl [C5]	ECM	4.06476e-05	0	1	1	17	P08833	0	3683.61	0	0	2.073e-06	5.43	61.97
FALSE	High	GQGACVQESDASAPHAAEAGSPESPESTEITEEELLD	1xCarbamidomethyl [C5]	ECM	0.00286953	0	1	1	19	P08833	0	3798.64	0	0.001038	0.006406	4.67	60.1
FALSE	High	GQGACVQESDASAPHAAEAGSPESPESTEITEEELLDN	1xCarbamidomethyl [C5]	ECM	0.000976062	0	1	1	10	P08833	0	3912.68	0	0	1.969e-05	5.41	61.21
FALSE	High	GPGLYLIHGPNLYCYSDVEK	1xCarbamidomethyl [C14]	ECM	1.13094e-05	0	1	1	41	P02790	0	2295.11	0	0	9.866e-08	5.11	61.37
FALSE	High	TDLEMQIESLNEELAYMK	1xOxidation [M5]		0.00149792	0	2	4	4	Q99456; P13646	0	2173	0	0	3.71e-05	4.16	84.68
FALSE	High	TDLIASSGDIIK			0.00103115	0	1	1	18	Q14118	0	1232.67	1	0	4.012e-05	3.74	49.25
FALSE	High	TDMFQTVDLFEGK			0.00266253	0	1	1	7	Q01995	0	1530.71	0	0	8.686e-05	3.69	73.73
FALSE	High	GLYECSCAPGYSGKDCQKK	3xCarbamidomethyl [C5; C7; C16]		0.00180171	0	1	2	3	P80370	2	2207.95	0	0	4.891e-05	2.93	25.68
FALSE	High	GLYLIHGPNLYCYSDVEK	1xCarbamidomethyl [C12]	ECM	4.87562e-05	0	1	1	19	P02790	0	2141.04	0	0	2.067e-05	4.73	59.28
FALSE	High	TDYDTYAVQYSCR	1xCarbamidomethyl [C12]		0.00139155	0	1	1	7	P02753	0	1641.68	0	0	3.324e-05	3.01	44.08
FALSE	High	GMADQDGLKPTIDKPSEDSPPLEMLGPR		ECM	2.28499e-05	0	1	3	24	P19827	0	2994.45	0	0	6.162e-07	5.81	58.79
FALSE	High	GMADQDGLKPTIDKPSEDSPPLEMLGPR	1xOxidation [M24]	ECM	0.000554555	0	1	3	15	P19827	0	3010.45	0	0	8.873e-06	3.61	53.11
FALSE	High	TDYDQYALLYSQGSK			0.000473657	0	1	1	7	P41222	0	1751.81	0	0	4.05e-05	3.64	56.31
FALSE	High	GMEYVDGDFQCHTFDSSNVE	1xCarbamidomethyl [C11]	ECM	0.000238735	0	1	1	2	P24593	0	2336.91	0	0	2.349e-06	3.86	60.77
FALSE	High	TDYTAECKPQVTR	1xCarbamidomethyl [C7]	ECM	0.00120131	0	1	1	5	P04004	0	1568.74	0	4.504e-05	0.0002246	2.97	25.13
FALSE	High	GMGNEIDLHTVHFHGHSFQYK			0.000512508	0	1	1	4	P00450	0	2454.14	0	0	7.404e-06	3.28	45.59
FALSE	High	TDVIPSEAINELTVLVLVNTIYFK		ECM	4.06476e-05	0	1	1	4	P01008	0	2691.49	0	0	1.982e-06	4.87	113.27
FALSE	High	GMQEAPEAILSK		ECM	0.00247086	0	1	1	18	P01236	0	1273.65	0	6.792e-05	0.0003219	3.35	41.85
FALSE	High	GMVCQEHSCKPGQVCQPSGGILSCVTK	4xCarbamidomethyl [C4; C9; C15; C24]		7.59014e-05	0	1	1	15	Q9Y6R7	0	3004.36	0	0	1.326e-06	6.12	42.75
FALSE	High	GNALVCTCYGGSR	2xCarbamidomethyl [C6; C8]	ECM	0.00134953	0	9	17	13	P02751-3; P02751-14; P02751-7; P02751-10; P02751-5; P02751-15; P02751; P02751-13; P02751-8	0	1414.62	0	0	3.408e-05	3.47	32.36
FALSE	High	GNAQFGQGSGPIVLDDVR		ECM	3.93794e-06	0	1	9	18	Q9UGM3-6	0	1829.91	0	0	3.325e-08	5.05	53.94
FALSE	High	GNAWFGQGSGPIALDDVR		ECM	1.00179e-05	0	1	9	14	Q9UGM3-6	0	1859.9	0	0	1.935e-08	5.06	65.79
FALSE	High	GNCGDSSSMYSLEGNTVEHR	1xCarbamidomethyl [C3]	ECM	2.69141e-05	0	1	1	10	P98088	0	2199.9	0	0	8.641e-08	4.65	38.59
FALSE	High	TDVNVFNTILTTR		ECM	0.00129287	0	1	1	7	P04083	0	1493.8	0	0	8.141e-05	3.97	66.98
FALSE	High	GLYECSCAPGYSGK	2xCarbamidomethyl [C5; C7]		0.000399701	0	1	2	12	P80370	0	1548.65	0	0.0001146	0.0007785	3.15	34.9
FALSE	High	TEAAPAAGQPVESFPLDFTAVEGNMDSFMAQVK			0.00264598	0	1	1	2	Q6P988	0	3455.61	0	0	8.629e-05	4.62	95.93
FALSE	High	GIWLLHCHVTDHIHAGMETTYTVLQNEDTK	1xCarbamidomethyl [C7]		2.33786e-06	0	1	1	22	P00450	0	3519.68	0	0	2.143e-09	6.65	63.15
FALSE	High	TECCHGDLLECADDR	3xCarbamidomethyl [C3; C4; C11]		1.35467e-06	0	1	2	16	P02768	0	1850.71	0	0	2.321e-09	5.2	33.89
FALSE	High	GLSGMAIADVTLLSGFHALR			0.00219592	0	2	2	9	P0C0L4; P0C0L5	0	2029.09	0	0.0001146	0.000779	4.07	82.15
FALSE	High	GLSLFPESCPDFCCGTCDDQYCCSDVLK	6xCarbamidomethyl [C9; C13; C14; C17; C22; C23]		1.07088e-05	0	1	3	21	Q8N114	0	3390.32	0	0	2.154e-08	5.48	75.06
FALSE	High	GLSLFPESCPDFCCGTCDDQYCCSDVLKK	6xCarbamidomethyl [C9; C13; C14; C17; C22; C23]		2.97951e-06	0	1	3	33	Q8N114	1	3518.41	0	0	1.609e-06	3.92	66.21
FALSE	High	TEATQGLVLWSGK			0.000614813	0	1	7	19	O00468-6	0	1389.74	0	0	8.404e-05	4.05	52.43
FALSE	High	GLSSQHPKPDTTVSGDTETGQSPGVFNTK		ECM	1.05651e-06	0	1	1	16	Q9BXX0	0	2972.42	0	0	6.483e-10	5.61	34.94
FALSE	High	GLSTESILIPR			0.00100017	0	1	2	39	P31025	0	1185.68	0	3.028e-05	0.0001752	3.72	51.72
FALSE	High	TEAQLLCTQAGGQLASPR	1xCarbamidomethyl [C7]	ECM	1.50382e-05	0	1	1	12	P35247	0	1900.95	0	0	3.577e-08	4.73	46.5
FALSE	High	TEAPSATGQASSLLGGR		ECM	3.20437e-06	0	1	3	21	P39060	0	1602.81	0	0	4.195e-09	4.99	41.89
FALSE	High	GLTEGLHGFHVHEFGDNTAGCTSAGPHFNPL	1xCarbamidomethyl [C21]		1.46173e-08	0	1	1	9	P00441	0	3276.49	0	0	1.004e-12	6.33	57.45
FALSE	High	GLTEGLHGFHVHEFGDNTAGCTSAGPHFNPLS	1xCarbamidomethyl [C21]		6.40504e-05	0	1	1	19	P00441	0	3363.52	0	0	3.205e-07	4.78	59.32
FALSE	High	GLTEGLHGFHVHEFGDNTAGCTSAGPHFNPLSR	1xCarbamidomethyl [C21]		2.62472e-10	0	1	1	71	P00441	0	3519.62	0	0	4.975e-13	7.81	52.91
FALSE	High	GLTSSQVDLYIPK		ECM	0.00100629	0	1	1	16	P08185	0	1420.77	0	0	2.048e-05	3.82	54.25
FALSE	High	GIVAEGRDDLYVSDAFHK		ECM	0.000677536	0	1	1	19	P01008	1	1991.98	0	0	1.136e-05	4.37	45.95
FALSE	High	GIVDQSQQAYQEAFEISK			3.72882e-06	0	1	2	45	P63104	0	2040.99	0	0	5.126e-09	6.68	64.5
FALSE	High	GIVDQSQQAYQEAFEISKK			0.00060372	0	1	2	10	P63104	1	2169.08	0	0	1.477e-05	4.38	59.88
FALSE	High	TEACCAEGADPDCYDTR	3xCarbamidomethyl [C4; C5; C13]		6.4351e-06	0	1	2	22	P02774-3	0	1990.72	0	0	9.898e-09	5.24	33.92
FALSE	High	TDVAYYLAWIR		ECM	0.00248628	0	1	1	4	P00748	0	1370.71	0	0	7.856e-05	3.9	77.7
FALSE	High	TECCHGDLLECADDRADLAK	3xCarbamidomethyl [C3; C4; C11]		9.38449e-05	0	1	2	14	P02768	1	2348.99	0	0	5.69e-07	3.76	19.22
FALSE	High	GNDDHWIVDTDYDTY			0.00133309	0	1	1	7	P02753	0	1828.73	0	0	7.622e-05	3.02	64.61
FALSE	High	GNDDHWIVDTDYDTYAVQYSCR	1xCarbamidomethyl [C21]		6.71409e-06	0	1	1	95	P02753	0	2693.12	0	0	5.857e-08	6.04	63.34
FALSE	High	TDPTGWVTIDENTGSIK			7.23077e-05	0	1	2	13	Q02487	0	1833.89	0	0	3.859e-07	4.41	60.4
FALSE	High	GNQWVGYDDQESVK			0.000742186	0	1	1	15	P36222	0	1624.72	0	0	1.3e-05	3.56	41.39
FALSE	High	GNSVNEGLNQPTDDSCFDPYTVSHYAVGDEWER	1xCarbamidomethyl [C16]	ECM	0.00215547	0	8	12	6	P02751-3; P02751-14; P02751-7; P02751-10; P02751-15; P02751; P02751-13; P02751-8	0	3758.59	0	0	6.381e-05	4.23	68.15
FALSE	High	GNVAEGETKPDPDVTER		ECM	0.000252125	0	1	1	37	P02790	0	1813.86	0	0	1.846e-05	4.55	25.88
FALSE	High	GNVAVTVSGHTCQHWSAQTPHTHNR	1xCarbamidomethyl [C12]		7.70816e-07	0	1	1	21	P00747	0	2782.3	0	0	4.004e-10	5.59	27.44
FALSE	High	GNVLGNTHVVESQSGSWGEWSEPLWCR	1xCarbamidomethyl [C26]		2.07088e-06	0	1	1	7	Q7Z5L0	0	3071.41	0	0	1.624e-08	6.46	70.37
FALSE	High	GNVLVCVLAHHFGK	1xCarbamidomethyl [C6]		0.000404577	0	1	1	23	P68871	0	1550.83	0	0	1.535e-05	3.8	51.21
FALSE	High	GNPEQTPVLKPEEEAPAPEVGASKPEGIDSR		ECM	2.4991e-06	0	1	1	30	P04004	0	3228.6	0	0	3.099e-06	4.27	42.59
FALSE	High	GNWDEQFDKENTEER		ECM	0.00281627	0	1	1	2	P35237	1	1896.8	0	0	9.454e-05	3.57	36.23
FALSE	High	TDNMFCAGYKPDEGKR	1xCarbamidomethyl [C6]	ECM	8.62078e-05	0	1	1	34	P00734	1	1888.83	2	0	7.394e-07	4.27	30.22
FALSE	High	TDNMFCAGYKPDEGK	1xCarbamidomethyl [C6]	ECM	4.99531e-05	0	1	1	18	P00734	0	1732.73	0	0	2.192e-07	4.21	35.07
FALSE	High	GPDVLTATVSGK		ECM	0.00233647	0	1	4	15	Q14624	0	1144.62	1	8.8e-05	0.000505	3.44	37.96
FALSE	High	GPEEEHLGILGPVIWAEVGDTIR			4.49986e-06	0	1	1	119	P00450	0	2487.29	0	0	4.235e-07	5.86	84.22
FALSE	High	TDNEPSQFSEPR		ECM	0.00281627	0	1	1	4	Q9BXX0	0	1406.62	0	0	9.474e-05	3.45	29.05
FALSE	High	GPETLCGAELVDALQFVCGDR	2xCarbamidomethyl [C6; C18]	ECM	3.79726e-06	0	1	4	9	P05019	0	2307.07	0	0	4.47e-09	4.2	85.75
FALSE	High	GPEVQLVAHSPWLK			0.00101244	0	2	3	11	P0C0L4; P0C0L5	0	1560.85	0	0	2.079e-05	4.18	50.87
FALSE	High	GNYLRPYPVGEQEIHHTGR		ECM	1.00179e-05	0	1	2	27	Q9BXP8	0	2223.11	0	0	2.504e-08	5.43	31.51
FALSE	High	GNPEQTPVLKPEEEAPAPEVGASKPEGID		ECM	9.83731e-06	0	1	1	15	P04004	0	2985.47	0	0	2.525e-07	4.86	47.54
FALSE	High	GNPEQTPVLKPEEEAPAPEVGASKPEGI		ECM	0.00103115	0	1	1	4	P04004	0	2870.44	0	0	2.135e-05	3.85	48.2
FALSE	High	GNPEQTPVLKPEEEAPAPEVGASKPEG		ECM	4.66013e-07	0	1	1	34	P04004	0	2757.36	0	0	1.871e-10	5.71	41.88
FALSE	High	GNDISSGTVLSDYVGSGPPK			9.76436e-07	0	1	1	24	P30086	0	1949.95	0	0	5.746e-10	5.4	55.42
FALSE	High	TDTSHHDQDHPTFNK		ECM	0.00016694	0	1	3	21	P01009	0	1779.77	0	0	4.403e-05	4.01	12.8
FALSE	High	GNEIDLHTVHFHGHSFQYK			3.02002e-05	0	1	1	16	P00450	0	2266.08	0	0	1.028e-07	4.35	38.77
FALSE	High	GNEVDVHAAFFHGQALTNK			1.72648e-06	0	1	1	39	P00450	0	2055	0	0	3.236e-08	5.36	42.89
FALSE	High	GNFLAANDQELDCDILQLEYVGGISMLIVVPHK	1xCarbamidomethyl [C13]	ECM	5.49659e-06	0	1	1	11	P05546	0	3671.84	0	0	7.811e-09	5.7	103.78
FALSE	High	GNFLAANDQELDCDILQLEYVGGISMLIVVPHK	1xCarbamidomethyl [C13]; 1xOxidation [M26]	ECM	5.76977e-06	0	1	1	3	P05546	0	3687.84	0	0	8.452e-09	6.35	98.83
FALSE	High	TDTGVSLQTYDDLLAK		ECM	0.000412003	0	1	1	12	Q99988	0	1739.87	0	0.0001349	0.0009573	3.7	65.33
FALSE	High	TDTGALLFIGK		ECM	0.00238041	0	1	1	25	P36955	0	1135.64	1	1.604e-05	0.000145	3.8	56.8
FALSE	High	TDSFCPLHCPAHSHYSICTR	3xCarbamidomethyl [C5; C9; C18]		5.95558e-05	0	1	1	25	Q9Y6R7	0	2446.05	0	0	2.873e-07	3.76	33.76
FALSE	High	GNLLQCICTGNGR	2xCarbamidomethyl [C6; C8]	ECM	0.00111633	0	9	17	29	P02751-3; P02751-14; P02751-7; P02751-10; P02751-5; P02751-15; P02751; P02751-13; P02751-8	0	1462.69	0	0	5.609e-05	3.66	45.92
FALSE	High	GNLVSIHNFNINYR		ECM	0.000263055	0	1	2	47	P13727	0	1660.86	4	0	2.223e-05	3.85	50.27
FALSE	High	GNNFVTEKECLQTCR	2xCarbamidomethyl [C10; C14]	ECM	0.000202685	0	1	1	9	P02760	1	1855.84	0	0	3.324e-05	4.03	31.83
FALSE	High	TDQVIQSLIALVNDPQPEHPLRADLAEEYSK			0.00290561	0	1	3	3	P68036-3	1	3489.79	0	0	9.926e-05	4.03	81.59
FALSE	High	TDQVIQSLIALVNDPQPEHPLR			0.000803235	0	1	4	10	P68036-3	0	2483.33	0	0	1.711e-05	4.33	81.87
FALSE	High	GNPEQTPVLKPEEEAPAP		ECM	0.000813068	0	1	1	19	P04004	0	1902.94	0	0	1.489e-05	4.3	42.39
FALSE	High	GNPEQTPVLKPEEEAPAPEVG		ECM	0.000371653	0	1	1	23	P04004	0	2188.08	0	0	6.17e-06	4.5	46.76
FALSE	High	GNPEQTPVLKPEEEAPAPEVGASKPE		ECM	3.15096e-05	0	1	1	13	P04004	0	2700.34	0	0	1.101e-07	5.43	41.77
FALSE	High	TDTSHHDQDHPTFNKITPNLAEFAFSLYR		ECM	6.40504e-05	0	1	3	11	P01009	1	3402.61	0	0	3.202e-07	4.73	66.14
FALSE	High	GGAVPIGIGIGNADITEMQTISFIPDFAVAIPTFR		ECM	0.000378474	0	1	5	1	P12111	0	3588.88	0	0	4.687e-06	4.33	105.21
FALSE	High	HEMTPVNPGVGQCCTSSYANR	2xCarbamidomethyl [C13; C14]; 1xOxidation [M3]		2.6233e-06	0	1	1	22	P02771	0	2381.01	0	0	6.164e-09	5.96	31.36
FALSE	High	HEPLVDVQNVCFQEK	1xCarbamidomethyl [C11]		9.37154e-06	0	1	1	29	P07998	0	1841.89	0	0	4.375e-07	5.14	48.56
FALSE	High	KEDSCQLGYSAGPCMGMTSR	2xCarbamidomethyl [C5; C14]; 1xOxidation [M]	ECM	1.96091e-06	0	1	1	32	P02760	1	2250.92	0	0	3.503e-08	5.19	33.71
FALSE	High	KEDSCQLGYSAGPCMGMTSR	2xCarbamidomethyl [C5; C14]; 2xOxidation [M15; M17]	ECM	2.20336e-05	0	1	1	19	P02760	1	2266.92	1	0	9.032e-06	4.36	28.43
FALSE	High	KEEEEEEEEYDEGSNLKK			3.1894e-05	0	1	1	2	Q14165	2	2213.96	0	0	1.115e-07	4.84	23.97
FALSE	High	KEEFCGLLSSPTGPLSSCHK	2xCarbamidomethyl [C5; C18]		0.000123283	0	1	1	10	Q9Y6R7	1	2234.06	0	0	8.617e-07	4.2	46.36
FALSE	High	KEFQLFSSPHGK			3.77952e-05	0	1	1	33	P02787	1	1404.73	1	0	1.439e-07	4.45	29.28
FALSE	High	STGSPTQETQAPFIAK			0.000497201	0	0	0	2		0	1662.83	0	0	7.084e-06	4.01	39.98
FALSE	High	STGHGGHCTNCQDNTDGAHCER	3xCarbamidomethyl [C8; C11; C20]	ECM	4.31288e-06	0	1	1	4	P11047	0	2470.93	0	0	5.409e-09	4.17	7.54
FALSE	High	KEDSCQLGYSAGPCMGMTSR	2xCarbamidomethyl [C5; C14]	ECM	1.10902e-06	0	1	1	29	P02760	1	2234.93	0	0	1.243e-09	5.98	39.58
FALSE	High	KEGGLGPLNIPLLADVTR			0.000751264	0	1	1	21	P32119	1	1863.07	0	0	2.477e-05	4.27	71.64
FALSE	High	KEHAVEGDCDFQLLK	1xCarbamidomethyl [C9]		7.67215e-06	0	1	1	43	P02765	1	1788.86	0	0	1.294e-08	6.03	36.24
FALSE	High	KEKHYYIGIIETTWDYASDHGEK			9.2764e-09	0	1	1	25	P00450	2	2783.33	0	0	2.076e-08	7.57	56.55
FALSE	High	KELSSFIDKGQELCADYSENTFTEYK	1xCarbamidomethyl [C14]		3.80251e-05	0	1	3	28	P02774-3	2	3102.42	0	0	4.562e-07	6.61	61.06
FALSE	High	KENNQVPAVVAFSQGSVGFLWK		ECM	0.00163258	0	1	2	8	P14543	1	2405.26	0	0	4.711e-05	3.73	74.81
FALSE	High	KEQLLELPEQQEGHLK			0.000702685	0	1	1	11	P07476	1	1919.02	0	0	1.191e-05	4.46	37.93
FALSE	High	STFTNNLVYDTSDSDDYHLLK		ECM	0.000641501	0	1	4	4	Q14406	0	2448.12	0	0	1.04e-05	4.95	66.87
FALSE	High	STFLSLLEAADLK		ECM	0.00134129	0	3	7	9	Q15063; Q15063-5; Q15063-2	0	1407.77	0	0	9.418e-05	4.26	79.65
FALSE	High	STGGAPTFNVTVTK			0.00114396	0	1	1	20	P07737	0	1379.72	0	0	6.845e-05	3.74	39.83
FALSE	High	STEYGEGYACDTDLR	1xCarbamidomethyl [C10]		3.11298e-05	0	1	4	12	P07911-5	0	1736.71	0	0	1.324e-07	4.92	39.95
FALSE	High	KEDSCQLGYSAGPCMGMTS	2xCarbamidomethyl [C5; C14]	ECM	0.000404577	0	1	1	2	P02760	1	2078.83	0	0	1.829e-05	4.23	49.56
FALSE	High	KEDAVSAAFKGLK		ECM	0.000170004	0	1	1	4	P51884	2	1363.76	0	0	5.257e-05	4.46	33.15
FALSE	High	KDDPVTNLNNAFEVAEK			1.03262e-05	0	1	1	16	O43707	1	1903.94	0	0	2.035e-08	5.07	54.9
FALSE	High	KDGAVESISVPDMVDK		ECM	0.000295173	0	1	2	10	P13727	1	1689.84	0	0	1.82e-05	4.7	46.28
FALSE	High	KDGAVESISVPDMVDK	1xOxidation [M13]	ECM	0.000188462	0	1	2	13	P13727	1	1705.83	0	0	2.714e-05	4.74	40.18
FALSE	High	KDGPCVINGSPCQHGGTCVDDEGR	3xCarbamidomethyl [C5; C12; C18]		0.000181729	0	1	2	4	P80370	1	2615.1	0	0	2.58e-05	3.45	29.61
FALSE	High	STNYGQAPLSLLVSYTK			1.62491e-06	0	1	3	38	P02774-3	0	1841.96	0	0	1.291e-08	4.91	70.18
FALSE	High	KDHSGQVFSVVSNGK		ECM	8.94016e-05	0	1	2	13	P07996	1	1588.81	0	0	5.292e-07	5.16	26.12
FALSE	High	KDNCVTVPNSGQEDVDR	1xCarbamidomethyl [C4]	ECM	3.91955e-05	0	2	2	9	P49747-2; P49747	1	1932.87	0	0	1.522e-07	5.01	27.65
FALSE	High	KEDSCQLGYSAGPC	2xCarbamidomethyl [C5; C14]	ECM	0.000173125	0	1	1	8	P02760	1	1571.65	0	0	1.443e-06	3.21	33.83
FALSE	High	KDNCVTVPNSGQEDVDRD	1xCarbamidomethyl [C4]	ECM	0.00174701	0	2	2	3	P49747-2; P49747	2	2047.9	0	0	4.683e-05	3.74	28.82
FALSE	High	KDPEGLFLQDNIVAEFSVDETGQMSATAK			1.68744e-05	0	1	1	122	P02753	1	3140.51	0	0	4.282e-08	6.56	95.04
FALSE	High	STKEIPDEISILLLGVAHFK		ECM	8.35182e-06	0	1	1	2	P36955	1	2210.24	0	0	1.469e-08	4.39	82.87
FALSE	High	KDPTFIPAPIQAK		ECM	0.000456735	0	1	1	44	P01019	1	1425.81	0	0	6.863e-06	4.51	41.23
FALSE	High	KDSPQTIPTYTDALHVYSTVEGYIAYR			0.000187323	0	1	1	11	P31944	1	3088.53	0	3.028e-05	0.0001947	4.26	78.45
FALSE	High	KDSYETSQLDDQSAETHSHK		ECM	2.98362e-05	0	4	5	8	P10451-5; P10451; P10451-3; P10451-2	1	2306.02	0	0	1.007e-07	4.6	20.84
FALSE	High	KEACPTGLYTHSGECCK	3xCarbamidomethyl [C4; C15; C16]		5.66577e-06	0	1	1	10	P08138	1	1997.85	0	0	5.544e-08	5.3	21.68
FALSE	High	KEAGIPEFYDYDVALIK			1.93995e-05	0	1	1	21	P00751	1	1971.01	0	1.604e-05	0.0001606	4.47	65.31
FALSE	High	KDNCVTVPNSGQEDVDRDGIGDACD	2xCarbamidomethyl [C4; C24]	ECM	5.84823e-05	0	2	2	6	P49747-2; P49747	2	2736.15	0	0	2.786e-07	4.55	39.95
FALSE	High	KFDFQGTCNYVLATTGCPGVSTQGLTPFTVTTK	2xCarbamidomethyl [C8; C17]		7.45333e-05	0	1	1	11	Q9Y6R7	1	3596.74	0	0	3.961e-05	5.9	75.38
FALSE	High	KFDLGQDVIDFTGHALALYR			1.222e-06	0	2	3	1	P31150; P50395	1	2279.18	0	0	8.09e-10	4.46	83.83
FALSE	High	KFPSGTFEQVSQLVK			6.32784e-05	0	1	2	73	P02774-3	1	1694.91	0	0	2.378e-06	4.66	54.85
FALSE	High	KHQPQEFPTYVEPTNDEICEAFR	1xCarbamidomethyl [C19]		7.87135e-05	0	1	3	8	P02774-3	1	2835.3	0	0	1.32e-05	4.01	56.8
FALSE	High	KKEVYMPSSIFQDDFVIPDISEPGTWK			0.000874673	0	2	3	1	P0C0L4; P0C0L5	2	3156.56	0	0	1.667e-05	3.91
FALSE	High	KKGETWATPNCSEATCEGNNVISLRPR	2xCarbamidomethyl [C11; C16]	ECM	0.000497201	0	1	1	6	P98088	2	3075.47	0	6.792e-05	0.0003243	3.94	41.62
FALSE	High	STATISGLKPGVDYTITVYAVTGR		ECM	4.75879e-05	0	9	15	91	P02751-3; P02751-14; P02751-7; P02751-10; P02751-5; P02751-15; P02751; P02751-13; P02751-8	0	2470.32	0	0	2.038e-07	5.29	66.88
FALSE	High	KKPVAFSDYIHPVCLPDR	1xCarbamidomethyl [C14]	ECM	0.00262955	0	1	1	1	P00734	1	2142.12	0	0	8.531e-05	2.95
FALSE	High	KKPVAFSDYIHPVCLPDRETAASLLQAGYK	1xCarbamidomethyl [C14]	ECM	0.00206403	0	1	1	8	P00734	2	3374.76	0	0	0.0001015	3.57	60.25
FALSE	High	STAGDTHLGGEDFDNR			0.00114396	0	1	3	5	P11142	0	1691.73	0	0	2.486e-05	3.26	29.94
FALSE	High	STDYGIFQINSR			0.0012161	0	1	1	13	P61626	0	1400.68	0	3.028e-05	0.000205	3.94	53.9
FALSE	High	KLDELYPQGYPESVIQHLGYLFLK			0.00207685	0	1	4	7	Q13421-2	1	2850.51	0	0	6.038e-05	4.83	87.07
FALSE	High	KLDGIYQYGHIETNDNTAQLGGK			2.40982e-06	0	1	2	14	P59827	1	2535.25	1	0	2.246e-09	6.48	44.41
FALSE	High	KLDPGSEETQTLVR			0.000140023	0	1	2	2	P26641-2	1	1572.82	0	0	1.04e-06	3.27	33.22
FALSE	High	SSYAEALCGLCGNFNGDPADDLALR	2xCarbamidomethyl [C8; C11]		1.23113e-05	0	1	1	15	Q9Y6R7	0	2686.19	0	0	2.657e-08	5.25	76.35
FALSE	High	KLDTNSDGQLDFSEFLNLIGGLAMACHDSFLK	1xCarbamidomethyl [C26]	ECM	0.000223332	0	1	1	6	P31949	1	3556.71	0	0	2.125e-06	5.52	102.87
FALSE	High	KLECNGENDCGDNSDER	2xCarbamidomethyl [C4; C10]		0.00276403	0	1	1	3	P13671	1	2011.77	0	0	9.221e-05	3.5	18.93
FALSE	High	KLECNGENDCGDNSDERDCG	3xCarbamidomethyl [C4; C10; C19]		0.00158312	0	1	1	2	P13671	2	2343.85	0	0	4.034e-05	3.16	20.76
FALSE	High	KLECNGENDCGDNSDERDCGR	3xCarbamidomethyl [C4; C10; C19]		0.00285166	0	1	1	14	P13671	2	2499.95	0	0.001624	0.01123	3.8	19.41
FALSE	High	KIDFSEFLSLLGDIATDYHK		ECM	0.00281627	0	1	1	4	P31151	1	2312.18	0	0	9.454e-05	4.71	94.37
FALSE	High	KHEAFESDLAAHQDRVEQIAAIAQELNELDYYDSHNVNTR			0.000626111	0	1	2	10	O43707	2	4640.2	0	0	1e-05	4.6	69.76
FALSE	High	KHEAFESDLAAHQDR			1.82582e-05	0	2	8	6	P12814-4; O43707	1	1753.83	0	0	4.803e-08	4.22	22.5
FALSE	High	KGVNLPGAAVDLPAVSEK			0.000195444	0	1	3	26	P14618	1	1764.99	0	0	1.302e-05	4.36	49.4
FALSE	High	KFTDVEVTPGQMYQYQVLAEAGGELGEASPPLNHIHGAPYCGDGK	1xCarbamidomethyl [C41]	ECM	0.00254894	0	1	1	3	Q9BXP8	1	4831.28	0	5.964e-05	0.0002373	4.74
FALSE	High	STEEPPLFSSHKPR			0.00093529	0	1	2	8	P19801-2	0	1611.81	0	0.007048	0.05816	2.62	26.16
FALSE	High	KGEELEEEWTPTEK		ECM	0.00177962	0	1	1	9	Q8IUX7	1	1704.8	0	0.0004587	0.003175	3.31	37.49
FALSE	High	KGEGDAATEQAAPQAPASSEEK			0.000113939	0	1	2	3	P17677-2	1	2172.01	0	0	7.686e-07	3.89	23.71
FALSE	High	KGETWATPNCSEATCEGNNVISLRPR	2xCarbamidomethyl [C10; C15]	ECM	0.000803235	0	1	1	4	P98088	1	2947.38	0	0	1.462e-05	4.62	48.68
FALSE	High	KGEVLPLPEANFPSFPLPHHK		ECM	0.000259885	0	1	1	54	P04196	1	2354.27	1	0	1.3e-05	5.33	57.63
FALSE	High	KGHVLFRPTVSQQQSCPTCSTSLLNGHFK	2xCarbamidomethyl [C16; C19]	ECM	1.65702e-05	0	1	2	19	P19827	1	3314.65	0	0	3.134e-07	6.45	42.24
FALSE	High	KGIVDQSQQAYQEAFEISK			0.00104381	0	1	2	3	P63104	1	2169.08	0	0	2.162e-05	4.22	55.24
FALSE	High	KGIVDQSQQAYQEAFEISKK			0.000746711	0	1	2	12	P63104	2	2297.18	0	0	1.306e-05	5.16	52.83
FALSE	High	KGQELCADYSENTFTEYK	1xCarbamidomethyl [C6]		8.3128e-05	0	1	3	9	P02774-3	1	2182.96	0	0	4.758e-07	4.59	43.41
FALSE	High	KGQELCADYSENTFTEYKK	1xCarbamidomethyl [C6]		6.56227e-05	0	1	3	8	P02774-3	2	2311.05	1	0	3.318e-07	5.53	37.87
FALSE	High	KGSQAFLVSIYNEQGIQQIGLELGR		ECM	0.0024252	0	1	2	3	P20908	1	2748.47	0	0	7.558e-05	3.88	77.38
FALSE	High	STEATQWRPSLVPASAENVNK		ECM	0.000779176	0	1	4	10	Q14624	0	2285.15	0	6.792e-05	0.0002794	4.66	45.51
FALSE	High	KGVCEETSGAYEK	1xCarbamidomethyl [C4]	ECM	0.000259885	0	1	1	56	P02760	1	1457.66	1	0	1.05e-05	4.63	18.64
FALSE	High	KGVCEETSGAYEKTDTD	1xCarbamidomethyl [C4]	ECM	0.00125389	0	1	1	11	P02760	2	1889.81	0	0	2.862e-05	4.24	23.53
FALSE	High	KGVCEETSGAYEKTDTDGK	1xCarbamidomethyl [C4]	ECM	9.07916e-07	0	1	1	79	P02760	2	2074.92	0	0	1.141e-08	5.49	20.89
FALSE	High	KGVHYISVSATR			0.00254894	0	1	1	2	Q14118	1	1317.73	0	0	8.194e-05	3.91	23.47
FALSE	High	STPFDNEFYNGLCNR	1xCarbamidomethyl [C13]		0.000476538	0	1	1	3	P02748	0	1833.79	0	0	7.404e-06	3.19	61.11
FALSE	High	KDAVEDLESVGK			0.00192831	0	2	2	9	P81605-2; P81605	1	1289.66	2	0	5.394e-05	4.28	31.17
FALSE	High	KCSYTEDAQCIDGTIEVPK	2xCarbamidomethyl [C2; C10]		4.49986e-06	0	1	1	27	P02749	1	2214.01	0	0	5.787e-09	5.97	45.26
FALSE	High	KCQCDELCSYYQSCCTDYTAECKPQVTR	6xCarbamidomethyl [C2; C4; C8; C14; C15; C22]	ECM	2.59168e-06	0	1	1	7	P04004	1	3610.45	0	0	2.509e-09	4.95	44.17
FALSE	High	HVIILMTDGLHNMGGDPITVIDEIRDLLYIGK	2xOxidation [M6; M13]		0.00181286	0	1	2	10	P00751	1	3593.87	0	0	4.947e-05	4.06	88.63
FALSE	High	HVIILMTDGLHNMGGDPITVIDEIRDLLYIGKDR			0.000309843	0	1	2	4	P00751	2	3833.01	0	0	3.469e-06	4.8	93.81
FALSE	High	HVIPMNPNTNDLFNAVGDGIVLCK	1xCarbamidomethyl [C23]		1.76059e-05	0	1	1	24	P13796	0	2638.31	0	0	4.55e-08	5.3	73.01
FALSE	High	HVPDTFEGHFDGVPVISK		ECM	0.000333227	0	1	1	12	P19823	0	1980.98	0	0.0002438	0.001732	2.63	49.86
FALSE	High	HVSFKPTVAQQR		ECM	0.0012161	0	1	1	38	P19823	0	1397.76	0	0.0008421	0.005485	3.5	22.25
FALSE	High	HVTDHIHAGMETTYTVLQNEDTK			0.00131685	0	1	1	2	P00450	0	2640.24	0	0	3.072e-05	3.09
FALSE	High	STTGALESAIAIATGK		ECM	1.09054e-05	0	1	1	12	P09668	0	1490.81	0	0	2.211e-08	5.18	67.18
FALSE	High	HVIILMTDGLHNMGGDPITVIDEIRDLLYIGK	1xOxidation [M]		0.000364954	0	1	2	13	P00751	1	3577.88	0	0	4.439e-06	4.97	94.66
FALSE	High	HVVSVEEALLATGQWK		ECM	6.80539e-05	0	1	2	16	P07996	0	1766.94	0	0	9.107e-05	4.71	62.18
FALSE	High	HVVYPTAWMNQLPLLAAIEIQK			0.000220641	0	1	4	12	P43251-2	0	2535.38	0	0	2.696e-06	4.03	89.87
FALSE	High	HVVYPTAWMNQLPLLAAIEIQK	1xOxidation [M9]		0.0002506	0	1	4	12	P43251-2	0	2551.37	0	7.879e-05	0.0004387	3.38	80.54
FALSE	High	HVWLGETINAGSQFEYNVEGVTSK		ECM	1.72648e-06	0	1	1	58	P08123	0	2665.29	0	0	3.104e-07	4.89	65.05
FALSE	High	HWCEEGASSSSCSETYCGLYPESEPEVK	3xCarbamidomethyl [C3; C12; C17]		2.24071e-06	0	1	2	15	Q96IY4	0	3265.3	0	0	2.021e-09	4.76	49.83
FALSE	High	STTEDYDHEITGLR			0.000300591	0	1	1	24	Q96DA0	0	1636.74	0	0	2.95e-05	4.09	38.49
FALSE	High	HWGSSGSQASDSEGHSEESDTQSVSGHGQAGPHQQSHQESA		ECM	0.000240187	0	1	1	2	P20930	0	4214.73	0	0	2.358e-06	5.07	22.91
FALSE	High	HWGSSGSQASDSEGHSEESDTQSVSGHGQAGPHQQSHQESAR		ECM	2.19123e-09	0	1	1	51	P20930	0	4370.83	0	0	1.118e-11	6.91	21.29
FALSE	High	HVVYGPWNLPQSSYSHLTR		ECM	2.38077e-06	0	1	4	26	Q16610	0	2241.12	2	0	2.247e-06	4.82	50.44
FALSE	High	HVIILMTDGLHNMGGDPITVIDEIRDLLYIGK			0.000360555	0	1	2	9	P00751	1	3561.88	0	0	4.38e-06	5.37	98.83
FALSE	High	HVIILMTDGLHNMGGDPITVIDEIR	2xOxidation [M6; M13]		0.00235102	0	1	2	9	P00751	0	2791.41	0	6.792e-05	0.0002912	4.13	64.06
FALSE	High	HVIILMTDGLHNMGGDPITVIDEIR	1xOxidation [M]		0.000212758	0	1	2	22	P00751	0	2775.42	0	0	1.959e-06	4.59	71.4
FALSE	High	HVEDVPAFQALGSLNDLQFFR			2.59168e-06	0	1	1	124	P25311	0	2403.21	1	0	1.011e-07	6.38	83.14
FALSE	High	HVEEAQQVVHWDR			1.65702e-05	0	1	4	24	Q9BRK3-2	0	1632.79	0	0	4.153e-08	4.31	30.59
FALSE	High	HVFGESDELIGQK			0.000277809	0	1	3	19	P60174	0	1458.72	0	0	6.304e-06	3.75	38.14
FALSE	High	STVPVTTEVSYAGCTK	1xCarbamidomethyl [C14]	ECM	9.97108e-05	0	1	1	4	Q02817	0	1699.82	0	0	6.279e-07	3.22	42.07
FALSE	High	STVISYECCPGYEKVPGEK	2xCarbamidomethyl [C8; C9]	ECM	0.00045123	0	1	1	20	Q15582	1	2203	0	0	6.11e-06	3.73	41.45
FALSE	High	HVGDEDFVHLR		ECM	4.47884e-05	0	1	1	30	P04080	0	1323.64	0	0	7.065e-05	4.39	34.22
FALSE	High	HVGDLGNVTADK			0.00113006	0	1	1	15	P00441	0	1225.62	0	8.8e-05	0.0005256	3.97	24.96
FALSE	High	HVGDLGNVTADKDGVADVSIEDSVISLSGDH			1.02496e-06	0	1	1	14	P00441	1	3121.49	0	0	6.194e-10	6.72	66.4
FALSE	High	HVGDLGNVTADKDGVADVSIEDSVISLSGDHCIIGR	1xCarbamidomethyl [C32]		6.9245e-10	0	1	1	54	P00441	1	3720.81	0	0	1.36e-11	8.14	66.77
FALSE	High	HVGLGDAAQPR		ECM	0.00216887	0	1	2	5	Q8IWU5	0	1120.59	0	0	6.423e-05	2.95	21.54
FALSE	High	STVISYECCPGYEK	2xCarbamidomethyl [C8; C9]	ECM	8.94016e-05	0	1	1	18	Q15582	0	1692.72	0	0	5.314e-07	4.3	38.97
FALSE	High	HVGTEGSMATVGLSQQLFDSALLLLQK			5.91958e-05	0	1	1	18	Q8N4F0	0	2843.5	0	0	4.238e-06	4.78	95.4
FALSE	High	HVGTEGSMATVGLSQQLFDSALLLLQK	1xOxidation [M8]		0.000227432	0	1	1	27	Q8N4F0	0	2859.49	0	0	4.475e-05	4.75	89.5
FALSE	High	HVHEFGDNTAGCTSAGPHFNPLSR	1xCarbamidomethyl [C12]		4.61033e-06	0	1	1	6	P00441	0	2608.17	0	0	8.93e-08	4.28	41.11
FALSE	High	HVLFGTVGVPEHTYR			9.73217e-05	0	1	1	19	P04216	0	1711.89	0	0	6.046e-07	4.03	41.42
FALSE	High	HVLFRPTVSQQQSCPTCSTSLLNGHFK	2xCarbamidomethyl [C14; C17]	ECM	0.00148875	0	1	2	1	P19827	0	3129.54	0	0	3.702e-05	2.97
FALSE	High	HVIILMTDGLHNMGGDPITVIDEIR			8.54504e-07	0	1	2	21	P00751	0	2759.42	0	0	4.075e-08	6.36	76.36
FALSE	High	HWGSSGSQASDSEGHSEESDTQSVSGHGQAGPHQQSHQESARD		ECM	4.80357e-07	0	1	1	9	P20930	1	4485.86	0	0	1.969e-10	6.99	21.83
FALSE	High	KLEEEQIILEDQNCK	1xCarbamidomethyl [C14]		1.4068e-05	0	1	1	21	P35579	1	1888.93	0	0	3.253e-08	6.23	38.27
FALSE	High	STTECVDAGGESHANNTK	1xCarbamidomethyl [C5]	ECM	0.000488238	0	1	1	4	Q92626	0	1877.79	0	0	6.929e-06	3.55	19.16
FALSE	High	STTDNDIALLHLAQPATLSQTIVPICLPDSGLAER	1xCarbamidomethyl [C26]		0.00261322	0	1	2	7	P04070-2	0	3730.93	0	1.604e-05	0.0001267	5.4	87.57
FALSE	High	KAEEEHLGILGPQLHADVGDKVK			6.1507e-08	0	1	1	122	P00450	2	2483.33	0	0	4.659e-08	7.31	38
FALSE	High	KAEEHTVVLTVTGEPCHFPFQYHR	1xCarbamidomethyl [C16]	ECM	0.000284628	0	1	1	10	P00748	1	2882.4	0	0	1.78e-05	4.07	47.07
FALSE	High	KAEGAATEEEGTPKESEPQAAAEPAEAK			6.3962e-06	0	1	2	4	P80723	2	2826.33	0	0	9.886e-09	6.14	73.83
FALSE	High	KAFSAVDTDGNGTINAQELGAALK			5.72698e-07	0	1	1	5	Q9NZT1	1	2391.22	0	0	2.567e-10	5.56	57.96
FALSE	High	KAGTELVNFLSYFVELGTQPATQ			0.000261465	0	1	1	12	P02652	1	2513.29	0	0	9.163e-05	5.14	103.26
FALSE	High	KAGVFSDLSNQELK			0.000295173	0	1	2	8	P19801-2	1	1535.81	1	0	3.237e-06	4.54	40.19
FALSE	High	KALYLQYTDETFR			0.00084845	0	1	1	14	P00450	1	1647.84	0	0	1.591e-05	3.93	48.27
FALSE	High	KAEEEHLGILGPQLHADVGDKV			0.00184673	0	1	1	10	P00450	2	2355.23	0	0	5.099e-05	5.38	45.35
FALSE	High	KANDESNEHSDVIDSQELSK		ECM	1.08394e-05	0	4	5	72	P10451-5; P10451; P10451-3; P10451-2	1	2245.02	0	0	2.234e-07	6.13	26.85
FALSE	High	STSATLTGLTR		ECM	0.00258087	0	9	13	17	P02751-3; P02751-14; P02751-7; P02751-10; P02751-5; P02751-15; P02751; P02751-13; P02751-8	0	1107.6	0	8.8e-05	0.000542	2.95	32.31
FALSE	High	KCALEDETYADGAETEVDCNR	2xCarbamidomethyl [C2; C19]	ECM	3.08989e-06	0	1	2	17	Q12841	1	2446.01	0	0	3.787e-09	5.69	40.47
FALSE	High	STQQLNKPEVLEVTLNRPFLFAVYDQSATALHFLGR		ECM	4.58879e-05	0	1	1	6	P01019	0	4103.17	0	1.604e-05	0.0001176	4.82	86.88
FALSE	High	KCDEWSVNSVGK	1xCarbamidomethyl [C2]		0.0011867	0	1	1	21	P02787	1	1408.65	0	0	2.629e-05	4.09	28.59
FALSE	High	KCDEWSVNSVGKIECVSAETTEDCIAK	3xCarbamidomethyl [C2; C15; C24]		2.92177e-07	0	1	1	15	P02787	2	3115.4	0	0	5.317e-08	6.72	56.54
FALSE	High	KCDPVDQCQDSETGTFYQIGDSWEK	2xCarbamidomethyl [C2; C8]	ECM	0.00232201	0	9	17	4	P02751-3; P02751-14; P02751-7; P02751-10; P02751-5; P02751-15; P02751; P02751-13; P02751-8	1	2993.26	0	0	7.147e-05	4.34	58.79
FALSE	High	STQDTVIALDALSAYWIASHTTEER			1.88202e-05	0	2	3	46	P0C0L4; P0C0L5	0	2778.36	0	0	1.338e-05	4.79	87.2
FALSE	High	KATEDEGSEQKIPEATNR		ECM	1.10384e-05	0	1	1	37	P01008	2	2002.97	0	0	1.106e-06	4.75	20.74
FALSE	High	KAEEEHLGILGPQLHADVGDK			3.15702e-08	0	1	1	136	P00450	1	2256.16	0	0	1.478e-11	7.2	39.89
FALSE	High	KAEEEHLGILGPQLHADVGD			0.00014968	0	1	1	22	P00450	1	2128.07	0	0	6.339e-05	4.66	45.37
FALSE	High	KAEEEHLGILGPQLHAD			6.60218e-05	0	1	1	27	P00450	1	1856.95	0	0.0001096	0.0006742	5.04	40.29
FALSE	High	HWVGAHTLGHNSR			0.00207685	0	1	2	2	Q96PD5-2	0	1471.73	0	0	6.057e-05	2.95	19.31
FALSE	High	HYCNHNEDAGVTCSDGSDLELR	2xCarbamidomethyl [C3; C13]		1.90864e-08	0	1	4	38	Q86VB7-2	0	2549.04	0	0	1.27e-10	6.67	34.11
FALSE	High	HYDGGDCCSSTLSSK	2xCarbamidomethyl [C7; C8]	ECM	6.35754e-06	0	1	1	6	Q9BXP8	0	1673.65	0	0	9.782e-09	5.41	20.09
FALSE	High	STSSGSAEEAALLESR		ECM	3.36827e-05	0	1	1	7	Q16819	0	1594.76	0	0	1.826e-06	4.86	40.3
FALSE	High	STSQEGQDTIHGHPGSSSGGR		ECM	0.00196439	0	1	1	5	P20930	0	2081.92	0	0	5.547e-05	3.18	18.5
FALSE	High	HYGYNSYSVSNSEK		ECM	0.000331213	0	1	1	5	P07858	0	1634.71	0	0	3.847e-06	3.56	26.1
FALSE	High	HYHVSTCQPTCR	2xCarbamidomethyl [C7; C11]	ECM	3.26769e-05	0	1	1	11	P98088	0	1545.67	0	0	6.955e-05	3.66	17.86
FALSE	High	HYLMWGLSSDFWGEKPNLSYIIGK			0.000964233	0	1	1	1	P01024	0	2841.41	0	0	1.916e-05	3.92
FALSE	High	STSGGTAALGCLVK	1xCarbamidomethyl [C11]		0.00084845	0	2	3	10	P0DOX5; P01860	0	1321.68	0	0	1.584e-05	3.44	40.06
FALSE	High	HYVVTSQVVNTANEAR		ECM	2.24071e-06	0	1	1	36	P19827	0	1787.9	0	0	2.022e-09	6.01	34.6
FALSE	High	HYYESEVLAMNFQDWATASR		ECM	8.40261e-06	0	1	1	23	P08185	0	2418.08	0	0	1.49e-08	5.66	71.8
FALSE	High	HYYESEVLAMNFQDWATASR	1xOxidation [M10]	ECM	0.00137459	0	1	1	6	P08185	0	2434.08	0	0.000391	0.002521	2.83	65.55
FALSE	High	HYYIAAEEIIWNYAPSGIDIFTK			5.49659e-06	0	1	1	102	P00450	0	2714.35	0	0	9.893e-08	5.9	89.58
FALSE	High	STSESTAALGCLVK	1xCarbamidomethyl [C11]		0.000147876	0	2	2	13	P01861; P01859	0	1423.71	0	0	1.139e-06	4.13	42.31
FALSE	High	HYYIGIIETTWDYASDHGEK			1.68046e-08	0	1	1	325	P00450	0	2398.1	0	0	2.438e-11	6.45	64.69
FALSE	High	HYYIGIIETTWDYASDHGEKK			3.93251e-07	0	1	1	51	P00450	1	2526.19	0	0	2.588e-10	5.7	61.54
FALSE	High	KAADDTWEPFASGK			0.000387766	0	1	1	13	P02766	1	1522.72	0	0	5.343e-05	4.04	39.07
FALSE	High	HWGSTYSVSVVETDYDQYALLYSQGSK			0.000146982	0	1	1	25	P41222	0	3083.43	0	0.0001146	0.0007589	3.96	73.14
FALSE	High	HVEDVPAFQALGSLNDLQFF			8.66124e-06	0	1	1	7	P25311	0	2247.11	0	0	2.876e-08	4.78	95.72
FALSE	High	KLEEHLEGIVNIFHQYSVR		ECM	0.000105943	0	1	1	1	P80511	1	2311.22	0	0	6.837e-07	3.9	64.79
FALSE	High	KLEGDSTDLSDQIAELQAQIAELK			0.00155418	0	1	1	10	P35579	1	2615.34	0	1.604e-05	0.0001376	4.85	82.37
FALSE	High	KSPIFGPEEVNSVEGNSVSITCYYPPTSVNR	1xCarbamidomethyl [C22]		8.87386e-06	0	1	1	69	P01833	1	3427.65	0	0	3.876e-07	6.01	66.02
FALSE	High	KSPQELLCGASLISDR	1xCarbamidomethyl [C8]	ECM	0.000235858	0	1	1	4	P00734	1	1773.92	0	0.000794	0.005143	3.5	51.29
FALSE	High	KTEAPAAPAAQETK			0.000525093	0	1	2	10	P80723	1	1412.74	0	0	7.692e-06	3.29	13.07
FALSE	High	SSLTETIEGVDAEDGHGPGEQQK			1.54797e-06	0	1	2	4	P00751	0	2384.08	0	0	1.155e-09	5.34	46.88
FALSE	High	KTGQAPGYSYTAANK			0.00159289	0	1	1	4	P99999	1	1556.77	0	0	4.072e-05	4.07	21.29
FALSE	High	KTQTVCNFTDGALVQHQEWDGK	1xCarbamidomethyl [C6]		2.6233e-06	0	1	1	20	Q01469	1	2562.2	1	0	8.974e-09	5.07	43.18
FALSE	High	KTQTVCNFTDGALVQHQEWDGKESTITR	1xCarbamidomethyl [C6]		0.000823022	0	1	1	4	Q01469	2	3249.56	0	0.0007343	0.004478	3.75	44.86
FALSE	High	KSNEQATSLNTVGGTGGIGGVGGTGGVGNR		ECM	6.56583e-09	0	1	2	17	Q13201	1	2702.35	0	0	1.028e-08	7.56	41.86
FALSE	High	KVADALTNAVAHVDD			0.00197657	0	1	1	4	P69905	1	1538.78	0	0.003208	0.02358	3.82	44.63
FALSE	High	KVADALTNAVAHVDDMPNAL			0.000146982	0	1	1	3	P69905	1	2065.04	0	0	1.125e-06	3.86	65.35
FALSE	High	KVADALTNAVAHVDDMPNALSALSDLHAHK			8.25562e-10	0	1	1	51	P69905	1	3124.58	0	0	1.306e-14	8.33	69.31
FALSE	High	KVADALTNAVAHVDDMPNALSALSDLHAHK	1xOxidation [M16]		3.75871e-09	0	1	1	35	P69905	1	3140.58	0	0	3.528e-08	7.26	58.45
FALSE	High	KVDYESQSTDTQNFSSESK		ECM	3.34791e-05	0	1	2	4	P17936	1	2179.96	0	0	1.201e-07	4.44	29.29
FALSE	High	KVDYESQSTDTQNFSSESKR		ECM	4.16454e-05	0	1	2	5	P17936	2	2336.06	0	0	1.673e-07	5.52	26.48
FALSE	High	KVEFGTDTLNIYLDELIK		ECM	6.47424e-06	0	1	2	10	A8K2U0	1	2111.13	0	0	1.006e-08	5.57	83.48
FALSE	High	KVEHSDLSFSK			0.00238041	0	1	1	31	P61769	1	1276.65	0	0	8.663e-05	3.26	20.33
FALSE	High	KVADALTNAVAHVDDMPN			0.000482352	0	1	1	2	P69905	1	1880.92	0	0.0001146	0.0009254	3.95	54.26
FALSE	High	KVEPLYELVTATDFAYSSTVR			0.00183537	0	1	1	4	P07358	1	2389.23	0	0	5.008e-05	3.88	79.68
FALSE	High	KSLGECCDVEDSTTCFNAK	3xCarbamidomethyl [C6; C7; C15]		6.28959e-05	0	1	3	11	P02774-3	1	2220.92	0	0	3.111e-07	5.19	36.41
FALSE	High	SSNHQVLEAATESLAK			0.00092396	0	1	2	10	Q9UGM5	0	1684.85	0	0.003396	0.02583	3.35	37.67
FALSE	High	KPVDEYKDCHLAQVPSHTVVAR	1xCarbamidomethyl [C9]		1.68278e-07	0	1	1	49	P02787	1	2549.29	0	0	4.024e-11	6.5	31.47
FALSE	High	KPVEEYANCHLAR	1xCarbamidomethyl [C9]		5.84016e-06	0	1	1	45	P02787	0	1586.77	2	0	2.38e-08	5.03	23.97
FALSE	High	KPVNTFVHEPLVDVQNVCFQEK	1xCarbamidomethyl [C18]		8.9994e-09	0	1	1	24	P07998	0	2627.33	0	0	4.712e-11	5.52	52.18
FALSE	High	SSNLVLTGSSER			0.00160272	0	1	3	10	P06681	0	1249.64	1	9.782e-05	0.0006177	3.28	29.53
FALSE	High	KPVWLGFLGPIIK			9.03675e-06	0	1	1	56	P00450	0	1467.91	0	0	8.466e-05	4.03	72.54
FALSE	High	KPYITINNLNPR			0.00155418	0	4	8	23	Q16557; Q00888; P11464-2; Q13046	0	1442.81	0	0	3.919e-05	3.68	38.57
FALSE	High	KPYNVESYTPQTQGK			0.000224691	0	1	1	7	P07358	0	1739.86	0	0	2.142e-06	2.97	32.57
FALSE	High	KSGSETPLPETDLAHCFYSGTVNGDPSSAAALSLCEGVR	2xCarbamidomethyl [C16; C35]	ECM	9.65999e-06	0	1	1	16	Q9UHI8	1	4080.89	0	0	1.834e-08	6.81	67.94
FALSE	High	KQLGAGSIEECAAK	1xCarbamidomethyl [C11]		0.000300591	0	1	1	11	P00747	1	1461.74	0	0.0003915	0.002821	4.04	25.3
FALSE	High	KQSLGELIGTLNAAK			0.00276403	0	1	2	7	P60174	1	1542.88	0	0	9.205e-05	3.71	51.29
FALSE	High	KQTALVELVK			0.00230764	0	1	3	24	P02768	1	1128.7	0	0	7.031e-05	4.39	31.67
FALSE	High	KQTALVELVKHKPK			0.0020513	0	1	3	2	P02768	2	1619	0	0	5.92e-05	3.96	24.63
FALSE	High	KRPYQEGTPCSQCPSGYHCK	3xCarbamidomethyl [C10; C13; C19]		6.84678e-05	0	1	2	4	Q6UXB8	1	2440.06	0	0	3.547e-07	4.12	20.87
FALSE	High	KSCEHVVCPRPQSCVVDQTGSAHCVVCR	5xCarbamidomethyl [C3; C8; C14; C24; C27]	ECM	3.13191e-05	0	1	2	19	O95633	1	3312.49	0	0	1.088e-07	4.04	29.71
FALSE	High	SSNLIILEEHLK			0.000173125	0	1	1	13	P08603	0	1395.78	0	3.028e-05	0.0001772	3.94	48.48
FALSE	High	KSDVGFLPPFPTLDPEEK			1.13782e-05	0	1	1	18	P43652	1	2016.03	0	0	4.265e-07	4.37	67.12
FALSE	High	KQLGAGSIEECAAKCEEDEEFTCR	3xCarbamidomethyl [C11; C15; C23]		6.54418e-07	0	1	1	21	P00747	2	2817.21	0	0	3.641e-10	5.84	43.36
FALSE	High	KVEQAVETEPEPELR			0.000803235	0	1	1	15	P02649	1	1753.9	0	1.604e-05	0.0001265	4.92	31.7
FALSE	High	KVETNMAFSPFSIASLLTQVLLGAGENTK		ECM	0.00241018	0	1	3	8	P05155-3	1	3066.62	0	9.782e-05	0.0006217	4.23	109.31
FALSE	High	KVETNMAFSPFSIASLLTQVLLGAGENTK	1xOxidation [M6]	ECM	0.00156377	0	1	3	30	P05155-3	1	3082.61	0	6.792e-05	0.0003092	5.04	104.8
FALSE	High	KYTLPPGVDPTQVSSSLSPEGTLTVEAPMPK			0.000296968	0	1	1	15	P04792	1	3226.66	0	0	6.585e-06	5.74	70.16
FALSE	High	LAACGPPPVAPPAAVAAVAGGAR	1xCarbamidomethyl [C4]	ECM	8.87386e-06	0	1	1	56	P18065	0	2041.1	0	0	7.3e-07	5.29	57.55
FALSE	High	LAACLEGNCAEGLGTNYR	2xCarbamidomethyl [C4; C9]	ECM	0.000224691	0	1	1	9	P00734	0	1968.89	0	0	2.127e-06	4.56	46.76
FALSE	High	LAADESTGSIAK			0.00285166	0	1	2	6	P04075-2	0	1162.6	1	0	9.636e-05	3.28	25.19
FALSE	High	IAAEEIIWNYAPSGIDIFTK			2.45744e-05	0	1	1	25	P00450	0	2251.16	0	0	7.532e-08	4.99	89.07
FALSE	High	LAAHLPAEFTPAVHASLDK			0.00060372	0	1	1	14	P69905	0	1988.06	0	0	9.536e-06	4.69	47.96
FALSE	High	IAALLSPYSYSTTAVVTNPK			0.000207661	0	1	1	4	P02766	0	2096.13	0	0	1.89e-06	3.42	62.95
FALSE	High	SSHSESSDSEVHSEASPTHSGHTHSQAGSR		ECM	1.30017e-05	0	1	1	13	Q5D862	0	3102.31	0	0	7.125e-06	3.54	13.92
FALSE	High	IAANEADAVTLDAGLVYDAYLAPNNLKPVVAEFYGSK			0.00014346	0	1	1	10	P02787	0	3882.98	0	0	1.082e-06	5.07	92.4
FALSE	High	IACVLPVLMDGIQSHPQKPFYTVGEK	1xCarbamidomethyl [C3]		0.0010502	0	1	1	10	P10643	0	2927.52	0	0.0001146	0.0007709	2.78	65.63
FALSE	High	IADAFSPASVDNQLNAQLAAGNPGYNPYVECQDSVR	1xCarbamidomethyl [C31]		0.00236567	0	1	6	1	Q86X29	0	3851.79	0	0	7.32e-05	4
FALSE	High	LADAPPQDPSCCSGALYYGSK	2xCarbamidomethyl [C11; C12]	ECM	0.000356209	0	1	1	15	P19823	0	2256.99	0	0	6.617e-06	3.94	47.15
FALSE	High	LADEINSIIDYVEDIQTK		ECM	2.65897e-05	0	1	1	4	P24043	0	2079.05	0	0.0008213	0.005375	4.73	92.15
FALSE	High	SSGSFSDADLADGVSGGEGK			0.000176303	0	1	3	6	P14209	0	1842.8	0	0.0001146	0.0008813	3.64	47.58
FALSE	High	SSGLVTAALYGR			0.000698429	0	1	4	4	P43251-2	0	1194.65	0	0	3.121e-05	3.21	47.16
FALSE	High	IADSKDHVFPVNDGFQALQGIIHSILK			0.000233015	0	1	6	5	Q9H6X2	1	2962.58	0	6.792e-05	0.0002456	4.4	88.22
FALSE	High	LACESEGGVLLSLENEAEQK	1xCarbamidomethyl [C3]		0.000506329	0	1	4	1	Q9H9P2	0	2176.04	0	0	7.259e-06	2.61	65.06
FALSE	High	KYPVAHFIDQTLK		ECM	0.00218235	0	1	3	21	P05155-3	1	1559.86	0	0.0001349	0.001024	3.31	42.52
FALSE	High	KYNSQNQSNNQFVLYR		ECM	2.08635e-05	0	2	3	3	P01042-2; P01042	1	2002.97	0	0	5.875e-08	3.53
FALSE	High	SSHSESSDSEVHSGVSHTHTGHTHGQAGSQHGQSE		ECM	0.000491207	0	1	1	6	Q5D862	0	3592.51	0	0	6.948e-06	4.91	14.73
FALSE	High	KVFDEFKPLVEEPQNLIK			0.000288101	0	1	3	5	P02768	1	2173.19	0	0	3.122e-06	3.8	60.54
FALSE	High	KVGAHAGEYGAEALER			0.000175237	0	1	1	5	P69905	1	1657.83	0	0	1.466e-06	4.92	27.57
FALSE	High	KVLGAFSDGLAHLDNLK			5.53002e-06	0	2	2	14	P02042; P68871	1	1797.99	0	0	4.644e-07	6.01	53.46
FALSE	High	KVLGAFSDGLAHLDNLKG			0.00200116	0	2	2	5	P02042; P68871	2	1855.01	0	0.0002438	0.001725	3.84	55.45
FALSE	High	KVPDGLPSALEQLYMEHNNVYTVPDSYFR		ECM	0.00060372	0	1	1	7	Q06828	1	3382.64	0	0	9.544e-06	3.87	78.82
FALSE	High	KVPQVSTPTLVEVSR			4.26678e-05	0	1	3	53	P02768	1	1639.94	0	0	1.734e-07	5.39	41.92
FALSE	High	KVPTADLEDVLPLAEDITNILSK			0.00212893	0	1	3	28	P02774-3	1	2494.37	0	6.792e-05	0.0002749	4.56	97.78
FALSE	High	SSHVGGTLGQFYQEVLWGSPAASDDGRR		ECM	0.00031938	0	1	4	18	Q14624	1	2977.42	0	0	3.631e-06	4.79	64.55
FALSE	High	KVSPHSGVVALTKPVPEPR			0.00120868	0	1	1	17	P23142-4	1	1998.15	0	1.604e-05	0.0001642	4.54	29.33
FALSE	High	SSHVGGTLGQFYQEVLWGSPAASDDGR		ECM	7.87135e-05	0	1	4	9	Q14624	0	2821.32	0	0	4.373e-07	5.31	73.47
FALSE	High	KVTYTSQEDLVEK			0.000157119	0	1	1	16	P05156	1	1539.79	1	0	3.336e-06	4.46	29.65
FALSE	High	KVTYTSQEDLVEKK			0.00094676	0	1	1	21	P05156	2	1667.89	0	0	2.948e-05	4.73	24.37
FALSE	High	KVVATTQMQAADAR			0.000180631	0	1	1	2	P15144	1	1489.78	0	0	1.53e-06	4.42	22.58
FALSE	High	KVVATTQMQAADARK			0.000419566	0	1	1	1	P15144	2	1617.87	0	0	5.497e-06	3.53	18.76
FALSE	High	SSHSESSDSEVHSGVSHTHTGHTHGQAGSQHGQSESIVPER		ECM	1.94905e-06	0	1	1	32	Q5D862	0	4273.89	0	0	1.64e-09	6.42	21.28
FALSE	High	KYADGEVDVVVLEDPLPGGK			2.02405e-05	0	1	2	39	P19801-2	1	2100.09	3	0	2.78e-07	5.99	60.39
FALSE	High	KYADGEVDVVVLEDPLPGGKGHDSTEEPPLFSSHKPR			0.000488238	0	1	2	2	P19801-2	2	4001.99	0	0	6.916e-06	4.11	55.2
FALSE	High	SSNNPHSPIVEEFQVPYNK			8.8324e-05	0	1	1	25	P09871	0	2186.05	1	0	2.618e-06	4.16	47.93
FALSE	High	KPVAGTYSLQISSTPLYK		ECM	1.14474e-05	0	1	1	5	P35555	0	1953.07	0	0.0008213	0.005359	3.3	49.29
FALSE	High	KPVAFSDYIHPVCLPDRETAASLLQAGYK	1xCarbamidomethyl [C13]	ECM	1.34019e-05	0	1	1	10	P00734	1	3246.66	1	0	3.023e-08	5.75	65.02
FALSE	High	KPVAFSDYIHPVCLPDR	1xCarbamidomethyl [C13]	ECM	3.61747e-06	0	1	1	32	P00734	0	2014.02	0	0	4.155e-09	4.54	52.88
FALSE	High	SSSGSFSDADLADGVSGGEGK			4.66657e-06	0	1	3	15	P14209	0	1929.83	0	0	6.115e-09	4.58	44.72
FALSE	High	SSSGLQVLNVHFGGER			9.55674e-05	0	1	2	15	P19801-2	0	1686.86	0	0	5.881e-07	4.33	49.98
FALSE	High	KLTIESTPFNVAEGK			0.000982032	0	2	3	2	P06731; P40199	1	1633.88	0	0	1.972e-05	3.44	46.2
FALSE	High	KLVDTLPQKPR			0.00239525	0	1	1	12	P11684	1	1294.78	0	0.0002172	0.0015	2.76	24.58
FALSE	High	KLWAYLTINQLLAER		ECM	0.00183537	0	1	1	1	P19823	1	1832.04	0	0	5.017e-05	4.83	76.74
FALSE	High	KLYDYCDVPQCAAPSFDCGKPQVEPK	3xCarbamidomethyl [C6; C11; C18]		2.54146e-07	0	1	1	49	P00747	1	3072.39	0	0	7.48e-11	6.02	48.2
FALSE	High	KLYHSEAFTVNFGDTEEAKK		ECM	0.000252125	0	1	3	19	P01009	2	2314.14	0	0	2.545e-06	4.86	38.44
FALSE	High	KLSENTDFLAPGVSSFTDSNQQESITKR		ECM	2.50255e-05	0	1	2	21	Q14515	2	3099.52	0	0	9.732e-08	6.37	52.4
FALSE	High	KIYPTVNCQPLGMISLM	1xCarbamidomethyl [C8]; 2xOxidation [M13; M17]	ECM	0.000194263	0	2	3	2	P01042-2; P01042	1	1996.99	0	0	1.716e-06	4.73	60.76
FALSE	High	KMAATAATCCQLSEDKLLACGEGAADIIIGHLCIR	4xCarbamidomethyl [C9; C10; C20; C33]		0.00112317	0	1	1	9	P02771	2	3817.85	0	6.792e-05	0.000311	3.66	79.56
FALSE	High	KMAATAATCCQLSEDKLLACGEGAADIIIGHLCIR	4xCarbamidomethyl [C9; C10; C20; C33]; 1xOxidation [M2]		0.000137499	0	1	1	3	P02771	2	3833.85	0	0	1.014e-06	4.59	75.84
FALSE	High	KMQQNIQELEEQLEEEESAR			0.00251741	0	1	2	2	P35579	1	2461.15	0	0	8.041e-05	3.62
FALSE	High	KNADLQVLKPEPELVYEDLR			0.000228815	0	1	1	20	P01833	1	2369.27	0	0.0001349	0.0009637	4.1	56.12
FALSE	High	KNFPSPVDAAFR		ECM	0.000561324	0	1	1	44	P02790	1	1348.7	1	0	8.552e-06	4.28	44.46
FALSE	High	SSSFSDTLEESSPIAAIFDTENLEK			0.00120868	0	1	3	2	P15924	0	2717.27	0	0	2.708e-05	4.7	87.94
FALSE	High	KNIFISPVSISMALAMLSLGTCGHTR	1xCarbamidomethyl [C22]	ECM	2.54497e-06	0	1	1	24	P08185	1	2804.46	0	0	3.094e-08	5.77	90.54
FALSE	High	KMAATAATCCQLSEDK	2xCarbamidomethyl [C9; C10]		0.00202607	0	1	1	1	P02771	1	1784.8	0	0	5.829e-05	3.96
FALSE	High	KLSENTDFLAPGVSSFTDSNQQESITK		ECM	1.72886e-05	0	1	2	19	Q14515	1	2943.42	0	0	4.18e-07	6.14	57.84
FALSE	High	KIQVLQQQADDAEER			3.91955e-05	0	1	5	8	P06753-2	1	1770.9	0	0	1.519e-07	4.96	31.55
FALSE	High	KIQALQQQADEAEDR			0.000146094	0	1	1	10	P67936	1	1742.87	0	0	9.303e-06	4.24	27.81
FALSE	High	KLEGLEDALQK			0.00192831	0	2	3	4	P04259; P02538	1	1243.69	0	0	5.394e-05	5.02	40.59
FALSE	High	SSVSQDSDSEAYPEDSER		ECM	1.33209e-05	0	1	1	6	P20930	0	1987.8	0	0	2.982e-08	4.28	27.72
FALSE	High	SSVDELVGIDYSLMKDPVASTSNLDMDFR			0.00191643	0	1	4	3	P55058	1	3204.51	0	1.604e-05	0.0001434	4.66	84.83
FALSE	High	KIEPELDGSAQVTSHDASTNGLINFIK			4.05915e-06	0	1	2	22	P06744	1	2884.47	0	0	4.951e-09	5.37	60.61
FALSE	High	KLGCEVLGVSVDSQFTHLAWINTPR	1xCarbamidomethyl [C4]		1.04522e-05	0	1	1	2	P32119	1	2827.46	0	0	2.07e-08	4.5	71.3
FALSE	High	KLGQSLDCNAEVYVVPWEK	1xCarbamidomethyl [C8]	ECM	1.43262e-05	0	2	3	41	P01042-2; P01042	1	2235.11	0	0	1.713e-07	4.88	58.39
FALSE	High	KLGQSLDCNAEVYVVPWEKK	1xCarbamidomethyl [C8]	ECM	0.00236567	0	2	3	13	P01042-2; P01042	2	2363.21	0	0	7.307e-05	3.97	54.54
FALSE	High	SSTTGPWCYTTDPTVR	1xCarbamidomethyl [C8]	ECM	0.000189608	0	1	1	13	P00734	0	1828.82	0	0	1.659e-06	3.57	49.93
FALSE	High	KIKDPDASKPEDWDER		ECM	0.00114396	0	1	1	7	P27797	2	1928.93	0	0	2.492e-05	2.88	25.6
FALSE	High	KLLETECPQYIR	1xCarbamidomethyl [C7]	ECM	0.00184673	0	1	1	8	P05109	1	1549.8	0	0	5.083e-05	4.04	36.69
FALSE	High	SSTSPTTNVLLSPLSVATALSALSLGAEQRTESIIHR		ECM	0.000284628	0	1	1	5	P36955	1	3808.05	0	0	3.058e-06	3.79	94.12
FALSE	High	SSTSPTTNVLLSPLSVATALSALSLGAEQR		ECM	1.68744e-05	0	1	1	140	P36955	0	2971.59	0	0	7.993e-06	6.25	103.44
FALSE	High	KLISVDTEHSNIYLQNGPDR			9.92987e-08	0	1	1	57	P00450	1	2299.17	0	0	3.359e-10	7.07	42.38
FALSE	High	SSTSPTTNVLLSPLSVATALSALSLGAEQ		ECM	0.000235858	0	1	1	9	P36955	0	2815.49	0	0	1.595e-05	4.39	109.47
FALSE	High	KLNCQVIGASVDSHFCHLAWVNTPK	2xCarbamidomethyl [C4; C16]		8.8324e-05	0	1	1	1	Q06830	1	2881.42	0	0	5.199e-07	3.41
FALSE	High	SSTSPTTNVLLSPLSVATALSAL		ECM	0.000476538	0	1	1	33	P36955	0	2230.22	0	0	6.635e-06	5.04	106.35
FALSE	High	SSTKFSVATQTCQITPAEGPVVTAQYDCLGCVHPISTQSPDLEPILR	3xCarbamidomethyl [C12; C28; C31]	ECM	0.000302419	0	2	3	1	P01042-2; P01042	1	5159.51	0	0	3.333e-06	4.88
FALSE	High	KNIFISPVSISMALAMLSLGTCGHTR	1xCarbamidomethyl [C22]; 1xOxidation [M]	ECM	0.0014174	0	1	1	13	P08185	1	2820.46	0	6.792e-05	0.0003248	3.97	83.6
FALSE	High	KLEFALLFLVFDENESWYLDDNIK			1.73697e-06	0	1	1	33	P00450	1	2961.49	1	0	1.374e-09	6.73	103.1
FALSE	High	KNIFISPVSISMALAMLSLGTCGHTR	1xCarbamidomethyl [C22]; 2xOxidation [M12; M16]	ECM	9.8509e-05	0	1	1	16	P08185	1	2836.45	0	0	5.196e-05	4.53	77
FALSE	High	KNIPTVNENLENYYLEVNQLEKFDIK		ECM	0.00014346	0	1	1	5	P51884	2	3167.63	0	0	1.086e-06	4.91	73.52
FALSE	High	KPQITEEQLEAVIADFSGLLEK			4.47266e-06	0	1	1	14	P02771	0	2458.31	0	0	5.712e-09	4.9	95.67
FALSE	High	KPQVLPHSHVEEDTDPNSVHSIPR		ECM	4.9351e-05	0	1	2	16	P98095-2	0	2718.36	0	0	2.982e-05	3.92	30.19
FALSE	High	SSPNCAPECNCPESYPSAMYCDELK	4xCarbamidomethyl [C5; C9; C11; C21]	ECM	6.87892e-06	0	1	1	17	P51884	0	2966.14	0	0	1.097e-08	4.8	52.64
FALSE	High	KPSAGDDFDLGDAVVDGEN			3.89586e-05	0	1	2	18	P14209	0	1920.85	0	0	1.518e-07	4.29	56.77
FALSE	High	KPSAGDDFDLGDAVVDGEND			0.000360555	0	1	2	3	P14209	0	2035.87	0	0	8.211e-06	3.19	58.11
FALSE	High	KPSAGDDFDLGDAVVDGENDD			8.25115e-06	0	1	2	28	P14209	0	2150.9	0	0	2.455e-07	4.9	59.05
FALSE	High	KPSAGDDFDLGDAVVDGENDDPRPPN			3.40936e-05	0	1	2	21	P14209	0	2712.2	0	0	1.233e-07	4.84	54.28
FALSE	High	KPLVEEPQNLIK			0.00045123	0	1	3	8	P02768	0	1407.82	0	6.792e-05	0.0003737	4.07	38.46
FALSE	High	KPSAGDDFDLGDAVVDGENDDPRPPNPPK			1.52217e-05	0	1	2	15	P14209	0	3034.4	0	0	1.348e-06	5.92	50.34
FALSE	High	SSPLVAISGVALR		ECM	0.000843302	0	1	1	4	Q13219	0	1269.75	0	0.0001511	0.001269	3.1	62.08
FALSE	High	KPSQLSSFSWDNCDEGKDPAVIR	1xCarbamidomethyl [C13]		0.000402132	0	1	1	14	P17900	1	2636.24	0	0	5.127e-06	4.58	47.43
FALSE	High	KPSQMQVTDVQDNSISVK		ECM	3.70628e-06	0	9	15	5	P02751-3; P02751-14; P02751-7; P02751-10; P02751-5; P02751-15; P02751; P02751-13; P02751-8	0	2004.01	0	0	4.309e-09	4.08	35.98
FALSE	High	KPSQMQVTDVQDNSISVK	1xOxidation [M5]	ECM	0.00261322	0	9	15	3	P02751-3; P02751-14; P02751-7; P02751-10; P02751-5; P02751-15; P02751; P02751-13; P02751-8	0	2020	0	0	8.489e-05	3.71	31.05
FALSE	High	KPTPASIPLFQVPEPVTSCEAYEEDR	1xCarbamidomethyl [C19]		0.000161955	0	1	1	14	P02771	0	2960.43	0	0	1.298e-06	4.29	64.59
FALSE	High	KPTPASIPLFQVPEPVTSCEAYEEDRETF	1xCarbamidomethyl [C19]		0.000874673	0	1	1	2	P02771	1	3337.59	0	0	1.663e-05	4.55	74.17
FALSE	High	KPTPASIPLFQVPEPVTSCEAYEEDRETFMNK	1xCarbamidomethyl [C19]		4.29273e-05	0	1	1	26	P02771	1	3710.77	0	0	2.351e-06	5.59	68.51
FALSE	High	KPSAGDDFDLGDAVVDGENDDPRPPNPPKP			0.000509409	0	1	2	13	P14209	0	3131.46	0	0	7.33e-06	4.72	53.04
FALSE	High	KPLLNTMIQSNYNR			0.00203865	0	1	1	2	P20061	0	1691.89	0	0	5.882e-05	2.81	43.58
FALSE	High	SSPVVIDASTAIDAPSNLR		ECM	5.95558e-05	0	9	15	43	P02751-3; P02751-14; P02751-7; P02751-10; P02751-5; P02751-15; P02751; P02751-13; P02751-8	0	1913	0	0	2.321e-06	5.68	57.45
FALSE	High	KPGQVCQPSGGILSCVTK	2xCarbamidomethyl [C6; C15]		0.00126159	0	1	1	2	Q9Y6R7	0	1915.97	0	0	2.875e-05	4.06	38.35
FALSE	High	KNPFGLVPVLENSQGQLIYESAITCEYLDEAYPGKK	1xCarbamidomethyl [C25]		0.0008331	0	1	3	3	P78417	2	4071.04	0	0	1.54e-05	4.21	84.04
FALSE	High	KNQGILEFYGDDIALLK			0.00109606	0	1	3	10	P06681	1	1937.04	0	0	2.34e-05	3.99	68.31
FALSE	High	SSSDTCGPCEPASCPPLPPLGCLLGETR	4xCarbamidomethyl [C6; C9; C14; C22]	ECM	0.000394883	0	1	2	22	Q16270	0	3015.33	0	0	5.007e-06	4.49	74.66
FALSE	High	KPADDQDPIDALSGDLDSCPSTTETSQNTAK	1xCarbamidomethyl [C19]		2.2618e-08	0	1	10	6	P20810-6	0	3277.46	0	0	1.948e-12	7.56	58.05
FALSE	High	KPAPVALAPQVLGHTTDSVTLEWFPPIDGHFFER		ECM	0.00114396	0	1	1	1	Q13219	0	3772.95	0	0	2.488e-05	2.94
FALSE	High	KPAVNQIECHPYLTQEK	1xCarbamidomethyl [C9]		0.00261322	0	1	1	1	P15121	0	2055.03	0	0	8.426e-05	1.81	30.85
FALSE	High	SSSAESQSEESHSEEDDSDSQDSSR		ECM	7.45333e-05	0	1	2	3	Q13316	0	2702.01	0	0	4.018e-07	3.92	18.04
FALSE	High	KPDDLPFSTVVPLK			0.000518762	0	1	1	19	P02749	0	1555.87	0	0	1.053e-05	3.64	56.52
FALSE	High	KPDGVFQEDAPVIHQEMIGGLR			9.24581e-07	0	1	1	8	P01024	0	2436.23	0	0	5.307e-10	4.6	54.93
FALSE	High	KPDNQPFPQSVSESCPGK	1xCarbamidomethyl [C15]	ECM	4.64477e-05	0	1	1	14	P04196	0	2001.93	1	0	1.974e-07	4.55	32.81
FALSE	High	KPECQSDWQCPGK	2xCarbamidomethyl [C4; C10]		0.000728776	0	1	1	7	P03973	0	1619.69	0	0	1.265e-05	4.12	23.51
FALSE	High	KPEDWDEEMDGEWEPPVIQNPEYK		ECM	1.26135e-05	0	1	1	12	P27797	0	2960.29	0	0	2.759e-08	5.21	67.32
FALSE	High	KPEDWDEEMDGEWEPPVIQNPEYK	1xOxidation [M9]	ECM	0.0008331	0	1	1	10	P27797	0	2976.29	0	0	1.552e-05	4.71	61.55
FALSE	High	KPEVLEVTLNRPFLFAVYDQSATALHFLGR		ECM	0.00184673	0	1	1	1	P01019	0	3431.85	0	0	5.096e-05	3.57	85.81
FALSE	High	KPFVFLMIEQNTK		ECM	0.000183946	0	1	1	8	P01009	0	1594.87	0	0	1.397e-05	3.72	59.88
FALSE	High	KPFVFLMIEQNTK	1xOxidation [M7]	ECM	0.000677536	0	1	1	5	P01009	0	1610.86	0	0	1.136e-05	2.91	50.08
FALSE	High	KPGELQATLDHTGHTSSK			0.00184673	0	1	1	6	Q6UXB8	0	1906.96	0	0	5.081e-05	3.84	21.64
FALSE	High	KNIPTVNENLENYYLEVNQLEK		ECM	0.00140873	0	1	1	10	P51884	1	2664.35	0	0	3.397e-05	4.36	63.99
FALSE	High	HENTSQVPLQESR		ECM	7.31899e-05	0	1	1	16	P20930	0	1524.74	0	0	2.325e-06	4.36	23.91
FALSE	High	HVDSIVEFCTEQNHNK	1xCarbamidomethyl [C9]		0.000131785	0	1	1	2	A8K7I4	0	1956.89	0	0	9.559e-07	3.6	31.76
FALSE	High	HVCSGENDAILEWPVENR	1xCarbamidomethyl [C3]	ECM	2.50255e-05	0	1	1	10	Q16819	0	2124.98	1	0	7.742e-08	4.78	53.1
FALSE	High	HKVREEVVTVGNSVNEGLNQPTDDSCFDPYTVSHYAVGDEWER	1xCarbamidomethyl [C26]	ECM	0.000309843	0	8	12	3	P02751-3; P02751-14; P02751-7; P02751-10; P02751-15; P02751; P02751-13; P02751-8	2	4935.26	0	0	3.457e-06	3.78	61.8
FALSE	High	HLAQVPSHTVVAR			0.000728776	0	1	1	5	P02787	0	1414.79	0	0.008196	0.06745	3.07	23.99
FALSE	High	HICSHEEDAGVVCAGQR	2xCarbamidomethyl [C3; C13]		0.00153519	0	1	2	3	A1L4H1	0	1924.84	0	0	3.851e-05	4.49	23.21
FALSE	High	HIDCAAIYGNEPEIGEALKEDVGPGK	1xCarbamidomethyl [C4]		1.43935e-06	0	1	1	9	P14550	1	2782.34	0	0	1.029e-09	5.42	57.52
FALSE	High	SWDNCDEGKDPAVIR	1xCarbamidomethyl [C5]		0.000596437	0	1	1	19	P17900	1	1761.79	0	0	9.309e-06	4.26	35.22
FALSE	High	HLDQQEKQPELPEQQMGQLK			0.00201358	0	1	1	2	P07476	1	2404.19	0	0	5.793e-05	3.31	39.8
FALSE	High	HLDSVLQQLQTEVYR		ECM	2.6877e-06	0	1	1	55	P24592	0	1828.96	0	0	3.692e-09	5.5	62.35
FALSE	High	SWDTSDANVVCR	1xCarbamidomethyl [C11]	ECM	0.00241018	0	1	8	7	Q9UGM3-6	0	1409.61	0	6.792e-05	0.0002956	2.81	39.57
FALSE	High	HIDSVSEGNAGLYR			0.0002506	0	1	2	8	Q6ISS4	0	1517.73	0	0	3.918e-05	4.64	30.72
FALSE	High	HIEEENLIDEDFQNLK		ECM	8.60888e-06	0	1	1	14	Q9H3R2	0	1985.95	0	0	1.55e-08	5.23	57.65
FALSE	High	SVYIGGAPDVATLTGGR		ECM	2.61105e-05	0	1	1	35	P98160	0	1633.85	0	0	2.735e-06	5.22	57.41
FALSE	High	SVYAQNPSGESQPLVQTAVTNIDRPK		ECM	0.00216887	0	5	9	11	P02751-3; P02751-7; P02751-5; P02751-15; P02751	0	2799.43	0	0.003968	0.03136	3.36	51.13
FALSE	High	SVVLNQLCVLHEK	1xCarbamidomethyl [C8]		0.000689995	0	1	3	33	P02768	0	1538.84	0	3.028e-05	0.0002164	3.84	45.86
FALSE	High	HLEHPEQQDGQLK			0.00239525	0	1	1	24	P07476	0	1558.76	0	0.0001146	0.0007782	3.53	18.28
FALSE	High	HLEHQEGQLEVPEEQMGQLK			1.70802e-05	0	1	1	24	P07476	0	2359.13	0	0	4.355e-08	5.42	43.34
FALSE	High	HLEKQEAQLELPEQQVGQPK			0.000137499	0	1	1	10	P07476	1	2329.21	0	0	1.018e-06	4.85	36.2
FALSE	High	SWCPDCVQAEPVVR	2xCarbamidomethyl [C3; C6]		0.000853631	0	1	1	7	Q9BRA2	0	1702.77	0	0	1.598e-05	3.65	47.64
FALSE	High	HLEINPDHSIIETLR			0.000309843	0	1	2	9	P07900-2	0	1786.94	0	0.001074	0.006958	3.33	48
FALSE	High	HKLDELYPQGYPESVIQHLGYLFLK			0.000311728	0	1	4	38	Q13421-2	1	2987.57	1	0	1.807e-05	5.3	79.62
FALSE	High	SWGLYNPCLGSADK	1xCarbamidomethyl [C8]		0.00176869	0	1	3	3	P06681	0	1567.72	0	0	4.744e-05	3.42	57.59
FALSE	High	HHEASTHADISR		ECM	0.000378474	0	1	1	9	P20930	0	1360.64	1	0	4.679e-06	3.56	12.76
FALSE	High	SWLAELQQWLKPGLK			0.000234432	0	1	1	20	P08571	0	1797.01	0	0	2.278e-06	3.93	86.33
FALSE	High	HHEHSVDSSGHSGSHHSHTTSQGR		ECM	0.00261322	0	1	1	1	P20930	0	2588.11	0	0	8.443e-05	2.58	12.83
FALSE	High	SWGTVCDDYWDTNDANVVCR	2xCarbamidomethyl [C6; C19]	ECM	1.29231e-05	0	1	9	23	Q9UGM3-6	0	2432.99	0	0	2.856e-08	5.61	65.18
FALSE	High	HHGLAVFQDEGAEPLK			0.000117446	0	2	3	5	P0C0L4; P0C0L5	0	1747.88	0	0	8.044e-07	4.17	40.98
FALSE	High	SWGTVCDDSWDTSDANVVCR	2xCarbamidomethyl [C6; C19]	ECM	1.35467e-06	0	1	8	20	Q9UGM3-6	0	2329.94	0	0	1.447e-08	5.86	60.83
FALSE	High	HHGPTITAKLYGR		ECM	0.00126933	0	1	1	25	P02760	1	1450.79	0	0	2.911e-05	4.28	25.28
FALSE	High	HHTFYNELR			0.00140873	0	3	9	15	P60709; Q6S8J3; P68032	0	1216.59	0	0	3.401e-05	3.96	24.93
FALSE	High	HHHEASTQADSSR		ECM	3.6445e-05	0	1	1	4	P20930	0	1462.64	0	0	1.372e-07	3.57	12.65
FALSE	High	HHLGLEEPK		ECM	0.00211578	0	1	1	20	P18065	0	1059.56	1	0.0001436	0.001078	3.97	13
FALSE	High	HHLGLEEPKK		ECM	0.00130881	0	1	1	6	P18065	1	1187.65	0	0.001034	0.006336	2.97	13.12
FALSE	High	HHLLASDEEIQDVSGTWYLK			1.75817e-06	0	1	2	57	P31025	0	2341.15	1	0	1.681e-09	6.29	58.09
FALSE	High	HHPDFEVFVFDVGQK			0.000427267	0	1	1	3	Q01459	0	1800.87	0	0	5.661e-06	3.42	59.3
FALSE	High	SWGTVCDDSWDTNDANVVCR	2xCarbamidomethyl [C6; C19]	ECM	3.48824e-06	0	1	9	25	Q9UGM3-6	0	2356.96	0	0	7.3e-08	5.59	59.61
FALSE	High	HHPPSYVAHLASDFGVR		ECM	0.000633759	0	1	1	2	P05121	0	1889.94	0	0.001521	0.009835	2.95	43.57
FALSE	High	SWGPYITCIQGLCANNNDR	2xCarbamidomethyl [C8; C13]		5.84016e-06	0	1	1	17	P20061	0	2239	0	0	8.565e-09	5.38	66.24
FALSE	High	HHHTQIASTFIAVVQAIVR			0.00122356	0	1	8	2	P19440	0	2128.18	0	0	2.751e-05	4.29
FALSE	High	HLENELTHDIITK		ECM	0.000235858	0	1	3	31	P01009	0	1562.82	0	0	2.581e-06	4.26	36.56
FALSE	High	HLEQQEGQLEHLEHQEGQLGLPEQQVLQLK			6.35754e-06	0	1	1	26	P07476	0	3515.79	0	0	2.112e-08	4.97	58.46
FALSE	High	HLEQQEGQLEQLEEQEGQLK			5.07297e-07	0	1	1	38	P07476	0	2393.16	0	0	7.682e-10	6.27	49.79
FALSE	High	HLIGNIHTHLVHYR			0.000327221	0	1	2	6	P19801-2	0	1709.93	0	6.792e-05	0.0003013	4.26	31.34
FALSE	High	HLLSQYYGAGVAR			0.000337292	0	1	2	17	Q96PD5-2	0	1434.75	0	0	3.644e-05	4.38	38.43
FALSE	High	HIIVACEGSPYVPVH	1xCarbamidomethyl [C6]		0.00241018	0	1	1	15	P07998	0	1677.84	0	0.0008213	0.005292	3.6	45.41
FALSE	High	HIIVACEGSPYVPVHF	1xCarbamidomethyl [C6]		9.37154e-06	0	1	1	5	P07998	0	1824.91	0	0	1.753e-08	4.86	58.47
FALSE	High	HIIVACEGSPYVPVHFD	1xCarbamidomethyl [C6]		0.00108939	0	1	1	21	P07998	0	1939.94	0	0.003197	0.0235	4.13	57.91
FALSE	High	HIIVACEGSPYVPVHFDASVEDST	1xCarbamidomethyl [C6]		2.24381e-05	0	1	1	258	P07998	0	2629.22	0	0	7.421e-06	4.37	69.05
FALSE	High	HLMAPSEEDHSILWDAISTYDGSK		ECM	9.83731e-06	0	1	1	26	P08833	0	2702.24	0	0	8.408e-07	4.9	68.73
FALSE	High	HLLEDAVTKPELRPCPTP	1xCarbamidomethyl [C15]		1.23861e-05	0	1	7	38	O00468-6	0	2073.08	1	0	1.512e-07	4.99	48.97
FALSE	High	HLMAPSEEDHSILWDAISTYDGSK	1xOxidation [M3]	ECM	5.05625e-05	0	1	1	12	P08833	0	2718.24	0	0	2.238e-07	5.84	64.7
FALSE	High	HLMSLFGGKPMIIYK			0.000689995	0	1	4	14	P06396	0	1734.94	0	0.0003167	0.002056	3.82	57.81
FALSE	High	HLMSQELPEDWDKQPVK			0.000568177	0	1	1	12	P07237	1	2080.02	0	0	8.667e-06	4.33	45.91
FALSE	High	HLNAVALGDGGHYTCR	1xCarbamidomethyl [C15]		1.04868e-07	0	1	2	62	P04217	0	1740.82	0	0	4.915e-09	5.27	29.86
FALSE	High	HINLFQVLPWLK			0.00232201	0	1	1	39	P00751	0	1507.88	0	6.792e-05	0.0003299	3.96	81.22
FALSE	High	SVTVDGCTSHTGAWGK	1xCarbamidomethyl [C7]	ECM	4.96511e-05	0	1	1	26	P02452	0	1662.75	0	0	2.185e-07	4.21	29.15
FALSE	High	HLPAEFTPAVHASLDK			0.000228815	0	1	1	20	P69905	0	1732.9	0	0	2.189e-06	3.92	40.27
FALSE	High	HLPLEYNSALYSR			0.000649338	0	1	1	8	P13671	0	1562.8	0	0	1.066e-05	4.59	44.95
FALSE	High	HIMQAGQTLHLQCR	1xCarbamidomethyl [C13]		0.000694199	0	1	4	3	P17948	0	1692.84	0	0	1.177e-05	3.48	30.12
FALSE	High	HLLASDEEIQDVSGTWYLK			2.51429e-06	0	1	2	11	P31025	0	2204.09	0	0	1.23e-07	5.97	65.62
FALSE	High	SVVAPATDGGLNLTSTFLR			1.03262e-05	0	1	1	12	P41222	0	1919.02	0	0	2.037e-08	4.32	69.15
FALSE	High	HLHFVDVDDLHIIVQELR			0.000111209	0	0	0	2		0	2198.17	0	0	7.345e-07	4.13	71.58
FALSE	High	HLEQQEGQLKDLEQQK			5.84823e-05	0	1	1	26	P07476	1	1950.99	0	0	1.03e-05	5.66	31.74
FALSE	High	HLEQQQGQLEVPEQQVGQPK			8.54504e-07	0	1	1	42	P07476	0	2300.16	0	0	7.808e-10	6.34	35.68
FALSE	High	SVVHLGVPLSVGVQLQDVPR			0.000941007	0	2	3	3	P0C0L4; P0C0L5	0	2099.2	0	0	1.851e-05	2.93	63.87
FALSE	High	HLETDSLALVALGALDTALYAAGSK			1.6671e-05	0	2	3	20	P0C0L4; P0C0L5	0	2500.33	0	0	5.364e-06	5.18	101.56
FALSE	High	HLEVDVWVIEPQGLR		ECM	0.000473657	0	1	1	13	P19823	0	1789.96	0	0	8.416e-05	4.42	68.53
FALSE	High	HLFGSNVTDCSGNFCLFR	2xCarbamidomethyl [C10; C15]		7.89738e-07	0	1	1	10	P02787	0	2130.95	0	0	4.158e-10	5.58	62.06
FALSE	High	HLFLQTDQPIYNPGQR			3.73397e-05	0	2	3	27	P0C0L4; P0C0L5	0	1926.98	0	0	1.365e-05	4.93	49.53
FALSE	High	HIFSEDTSDFSGMSETK		ECM	3.6445e-05	0	1	1	5	P36952	0	1917.82	0	0	1.368e-07	4.04	47.61
FALSE	High	SVVGDALEFGNSWK		ECM	0.000637618	0	1	1	3	Q9HC84	0	1508.74	0	0	1.034e-05	3.2	67.58
FALSE	High	HLGGPCQVDAHCSAGH	2xCarbamidomethyl [C6; C12]		8.99453e-05	0	1	2	3	P28799	0	1702.72	0	0	1.62e-06	4.74	19.68
FALSE	High	HLGKEDFTSLSLVLYSR			2.92984e-05	0	1	2	35	P02774-3	1	1965.04	0	0	1.995e-07	4.74	60.02
FALSE	High	SVVETDYDQYALLYSQGSK			7.2208e-06	0	1	1	12	P41222	0	2166.02	0	0	1.18e-08	5.57	64.94
FALSE	High	SVVDENFSWYLEDNIK			8.35182e-06	0	1	1	96	P00450	0	1957.92	1	0	1.359e-06	4.96	75.4
FALSE	High	HLGQHNLQKEEGCEQTR	1xCarbamidomethyl [C13]		0.00283391	0	1	4	1	Q9UBX7-3	1	2063.97	0	0	9.567e-05	3.26	18.86
FALSE	High	HIGSTSPLDNVRPAAVGDLSAAHSSVPLGR		ECM	8.35182e-06	0	1	2	20	Q14112	0	2981.56	0	0	1.469e-08	3.82	50.02
FALSE	High	HLGVPLSVGVQLQDVPR			0.000302419	0	2	3	5	P0C0L4; P0C0L5	0	1814.03	0	0	3.344e-06	5.06	57.54
FALSE	High	HLHCISFLVPPPAGGTEEVATIR	1xCarbamidomethyl [C4]	ECM	4.55476e-06	0	1	1	32	A8K2U0	0	2501.3	0	0	5.879e-09	4.62	58.17
FALSE	High	HHEAASWADSSR		ECM	0.00258087	0	1	1	4	P20930	0	1353.59	0	3.028e-05	0.0001799	2.94	17.12
FALSE	High	HHCECSQGYTLNADKK	2xCarbamidomethyl [C3; C5]	ECM	4.47266e-06	0	1	1	18	O15232	1	1947.84	0	0	1.981e-07	4.91	12.87
FALSE	High	HHCECSQGYTLNADK	2xCarbamidomethyl [C3; C5]	ECM	1.44134e-05	0	1	1	2	O15232	0	1819.75	0	0	3.353e-08	5.07	20.03
FALSE	High	HHAAYVNNLNVTEEKYQEALAK			0.000711276	0	1	4	6	P04179	1	2542.27	0	3.028e-05	0.0001736	2.98	40.34
FALSE	High	HFIQDTCLYECSPNLGPWIQQVDQSWR	2xCarbamidomethyl [C7; C11]		4.68201e-08	0	1	1	4	P15328	0	3377.55	0	0	5.835e-12	6.15	81.75
FALSE	High	SYLSMVGSCCTSASPTVC	3xCarbamidomethyl [C9; C10; C18]		0.00130081	0	1	3	2	P02774-3	0	1966.8	0	0	3.001e-05	4.26	62.92
FALSE	High	HFNTVEEVHSR		ECM	0.000424685	0	1	1	5	P30740	0	1354.65	0	0	5.564e-06	3.87	22.63
FALSE	High	SYLMTNYESAPPSPQYK			3.36827e-05	0	1	1	6	O75223	0	1975.91	0	0	1.214e-07	4.6	49.19
FALSE	High	HFSISNSAEDPFIAIHAESK			6.14221e-09	0	1	3	17	P04745	0	2200.07	0	0	1.13e-09	6.58	52.26
FALSE	High	HFSPSNIILDFPAAGSAAR			4.42486e-05	0	1	2	22	O00391	0	1971.01	0	0	2.332e-07	5.29	65.31
FALSE	High	SYICSQQDTLSNK	1xCarbamidomethyl [C4]		0.00031938	0	1	1	4	P02771	0	1543.71	1	0	3.625e-06	4.02	30.92
FALSE	High	SYLSMVGSCCTSASPTVCFLK	3xCarbamidomethyl [C9; C10; C18]		3.54737e-07	0	1	3	67	P02774-3	0	2355.05	0	0	1.656e-08	6.76	69.24
FALSE	High	HFYAVCNQHCDIDR	2xCarbamidomethyl [C6; C10]	ECM	0.000521918	0	1	1	4	Q9HC84	0	1834.77	0	0	7.62e-06	3.24	28.27
FALSE	High	HGDLLECADDR	1xCarbamidomethyl [C7]		0.00226507	0	1	2	7	P02768	0	1300.56	0	0.0002438	0.001736	3.23	28.83
FALSE	High	HGDTWGSICDSDFSLEAASVLCR	2xCarbamidomethyl [C9; C22]		2.29572e-06	0	1	4	9	Q86VB7-2	0	2583.12	0	0	2.101e-09	5.56	72.54
FALSE	High	HGEDHCQFVDSFLDGR	1xCarbamidomethyl [C6]	ECM	4.21535e-05	0	1	4	13	Q7Z7G0	0	1918.81	0	0	1.696e-07	4.61	48.21
FALSE	High	HGESGSMAVFHQTQGPSYSESK			3.26319e-06	0	1	4	28	P15151	0	2351.04	0	0	3.556e-09	5.63	31.21
FALSE	High	HGEVCPAGWKPGSDTIKPDVQ	1xCarbamidomethyl [C5]		0.00254894	0	1	1	1	Q06830	0	2278.09	0	0	8.197e-05	2.47
FALSE	High	HGEVCPAGWKPGSDTIKPDVQK	1xCarbamidomethyl [C5]		2.93953e-07	0	1	1	36	Q06830	0	2406.19	0	0	1.459e-05	5.81	34.07
FALSE	High	HGFDLAAINTQR			0.000541261	0	1	2	21	P22079	0	1342.69	2	9.782e-05	0.0006335	3.74	42.93
FALSE	High	HGAGGASILTFWDAR			0.00271279	0	1	4	9	P04745	0	1558.78	0	1.604e-05	0.0001325	4.01	59.25
FALSE	High	SYLSMVGSCCTSASPTVCFLK	3xCarbamidomethyl [C9; C10; C18]; 1xOxidation [M5]		7.86049e-06	0	1	3	31	P02774-3	0	2371.04	0	0	4.11e-08	5.69	61.74
FALSE	High	SYQLLVVENTVEVAQFINNNPEFLQLAEPFWK			4.23514e-06	0	1	1	15	P10643	0	3779.93	0	0	1.255e-08	7.09	110.01
FALSE	High	SYSCQVTHEGSTVEK	1xCarbamidomethyl [C4]		1.42396e-05	0	1	6	7	P0DOY2	0	1711.76	0	0	3.31e-08	5.13	22.82
FALSE	High	HEQNIDCGGGYVK	1xCarbamidomethyl [C7]	ECM	0.000110537	0	1	1	20	P27797	0	1476.65	4	0	1.161e-06	4.36	22.15
FALSE	High	SYTITGLQPGTDYK		ECM	3.80251e-05	0	9	15	20	P02751-3; P02751-14; P02751-7; P02751-10; P02751-5; P02751-15; P02751; P02751-13; P02751-8	0	1543.76	2	0	1.457e-07	4.45	47.12
FALSE	High	SYTEDAQCIDGTIEVPK	1xCarbamidomethyl [C8]		6.88842e-05	0	1	1	21	P02749	0	1925.88	0	0	7.708e-05	4.8	51.29
FALSE	High	HESENLYSIACDKPQQVR	1xCarbamidomethyl [C11]	ECM	0.000199032	0	2	3	11	P12110; P12110-2	0	2174.03	0	0	1.785e-06	4.09	35.37
FALSE	High	HETGGYMLECVCLGNGK	2xCarbamidomethyl [C10; C12]	ECM	4.10867e-06	0	9	17	28	P02751-3; P02751-14; P02751-7; P02751-10; P02751-5; P02751-15; P02751; P02751-13; P02751-8	0	1924.84	0	0	5.164e-08	5.02	46.25
FALSE	High	HETGGYMLECVCLGNGK	2xCarbamidomethyl [C10; C12]; 1xOxidation [M7]	ECM	1.17997e-05	0	9	17	25	P02751-3; P02751-14; P02751-7; P02751-10; P02751-5; P02751-15; P02751; P02751-13; P02751-8	0	1940.83	0	0	2.476e-08	4.04	39.97
FALSE	High	HETGGYMLECVCLGNGKGEWTCKPIAEK	3xCarbamidomethyl [C10; C12; C22]	ECM	1.56902e-05	0	9	17	6	P02751-3; P02751-14; P02751-7; P02751-10; P02751-5; P02751-15; P02751; P02751-13; P02751-8	1	3224.46	0	0	3.818e-08	5.67	51.35
FALSE	High	HETGGYMLECVCLGNGKGEWTCKPIAEK	3xCarbamidomethyl [C10; C12; C22]; 1xOxidation [M7]	ECM	6.72337e-05	0	9	17	3	P02751-3; P02751-14; P02751-7; P02751-10; P02751-5; P02751-15; P02751; P02751-13; P02751-8	1	3240.46	0	0	3.453e-07	5.12	43.91
FALSE	High	HETTYGQTGEATGHGHSGHGQSTQR		ECM	7.67215e-06	0	1	1	11	Q5D862	0	2621.15	0	6.792e-05	0.0002959	3.99	14.48
FALSE	High	SYSTTAVVTNPKE			0.000575113	0	1	1	29	P02766	1	1396.7	0	0	4.281e-05	4.51	30.07
FALSE	High	SYSTTAVVTNPK			0.00120131	0	1	1	14	P02766	0	1267.65	0	0	6.668e-05	3.47	27.98
FALSE	High	HEVTGWVLVSPLSK		ECM	2.85964e-05	0	1	2	51	Q16270	0	1551.85	0	0	1.156e-07	4.72	55.67
FALSE	High	HEVTGWVLVSPLSKEDAGEYECHASNSQGQASASAK	1xCarbamidomethyl [C22]	ECM	0.000689995	0	1	2	10	Q16270	1	3829.77	0	0	4.096e-05	4.7	51.37
FALSE	High	HFAHLLILR			0.00201358	0	1	1	22	P02763	0	1119.68	0	0	5.749e-05	3.9	42.83
FALSE	High	HFDLELSHLCEYDFVK	1xCarbamidomethyl [C10]	ECM	1.97556e-05	0	1	2	6	O00187	0	2051.95	0	0	5.437e-08	3.96	63.7
FALSE	High	HFDLSHGSAQVK			0.000191921	0	1	1	103	P69905	0	1325.66	3	1.604e-05	0.0001114	4.07	25.01
FALSE	High	SYSGVSLFSNPVQYWEIQPSTFR		ECM	0.000311728	0	1	4	17	P07585	0	2692.3	0	0	3.5e-06	5.43	86.26
FALSE	High	HGGGGGGFGGGGFGSR			4.39811e-05	0	1	1	3	P35908	0	1320.58	0	0	1.396e-05	4.77	23.54
FALSE	High	HIQETEWQSQEGK		ECM	0.00024758	0	1	2	34	Q14515	0	1599.74	0	7.879e-05	0.0004365	3.97	24.68
FALSE	High	SYGGYEVVGGSSDSYLVPGMTYSK			0.00271279	0	1	1	3	Q15517	0	2503.13	0	0	8.939e-05	3	67.03
FALSE	High	HGLCGEPGQCICTDGWDGELCDR	4xCarbamidomethyl [C4; C10; C12; C21]		0.000111209	0	1	2	3	P80370	0	2692.06	0	0	7.369e-07	4.68	52.92
FALSE	High	HGSHHQLQSADSSR		ECM	0.000637618	0	1	1	8	P20930	0	1546.71	0	0	1.037e-05	3.62	12.67
FALSE	High	HGSHHQQSADSSR		ECM	0.000760454	0	1	1	47	P20930	0	1433.63	0	0	1.345e-05	3.67	7.34
FALSE	High	HGSPVDICTAKPR	1xCarbamidomethyl [C8]	ECM	3.66667e-05	0	1	1	66	P01008	0	1437.73	0	0	1.373e-07	5.46	22.4
FALSE	High	HGTCAAQVDALNSQK	1xCarbamidomethyl [C4]		5.7081e-05	0	1	1	22	O00584	0	1599.75	0	0	2.694e-07	4.79	22.76
FALSE	High	HGTCAAQVDALNSQKK	1xCarbamidomethyl [C4]		0.000783929	0	1	1	5	O00584	1	1727.85	0	0	1.411e-05	4.33	19.55
FALSE	High	HGTTHGQIGDTTGHSHSGHGQSTQR		ECM	1.45691e-06	0	1	1	12	Q5D862	0	2581.16	0	0	1.049e-09	4.58	12.95
FALSE	High	HGTTHGQTGDTSGHSQSGHGQSTQSGSSTTGR		ECM	1.16755e-11	0	1	1	13	Q5D862	0	3123.35	0	0	2.08576e-17	8.4	7.76
FALSE	High	HGSGHQQSADSSR		ECM	0.000874673	0	1	1	30	P20930	0	1353.59	0	1.604e-05	0.0001646	3.5	12.85
FALSE	High	SWPIAHQWPQGPSAVDAAFSWEEK		ECM	0.00134953	0	1	1	5	P02790	0	2724.28	0	3.028e-05	0.0002115	3.93	71.44
FALSE	High	SWPENLACEELPVYDR	1xCarbamidomethyl [C8]	ECM	0.000311728	0	1	1	7	Q92765	0	1977.9	0	0	3.496e-06	2.96	65.99
FALSE	High	HGVPGQVDAAMAGR		ECM	0.000774453	0	1	1	15	P04004	0	1365.67	0	0	5.771e-05	4	28.94
FALSE	High	HGVPGQVDAAMAGR	1xOxidation [M11]	ECM	0.0014349	0	1	1	2	P04004	0	1381.66	0	0	3.476e-05	3.45	22.35
FALSE	High	HGVQTESSTVTPTLPGETLTYVWK			9.49898e-05	0	1	1	12	P00450	0	2631.33	0	0.0001146	0.0007743	4.17	64.97
FALSE	High	SWPAVGNCSSALR	1xCarbamidomethyl [C8]	ECM	0.00176869	0	1	1	12	P02790	0	1404.67	0	0.0006824	0.004191	3.11	42.8
FALSE	High	SWNEPLYHLVTEVR		ECM	0.000163931	0	1	1	26	P01236	0	1742.89	0	0	1.321e-06	3.62	62.41
FALSE	High	HHAAYVNNLNVTEEK			0.00206403	0	1	4	5	P04179	0	1738.85	0	0	5.978e-05	4.53	27.26
FALSE	High	HGTTHGQTGDTTR		ECM	0.000286359	0	1	1	29	Q5D862	0	1368.63	0	0	3.363e-06	3.86	12.57
FALSE	High	HGQTLETLGGK		ECM	0.00269593	0	1	1	13	Q15582	0	1140.6	0	0	8.859e-05	3.48	21.78
FALSE	High	SWTAADTAAQITQR			0.00290561	0	4	43	1	P30492; P10319; P04222; P10321	0	1519.75	0	0	9.901e-05	2.81	48.16
FALSE	High	HGQNVPFDAVVVDK			0.000681663	0	1	2	15	O94985	0	1524.78	0	0	1.139e-05	3.92	40.04
FALSE	High	HGIILDSVDAAFICPGSSR	1xCarbamidomethyl [C14]	ECM	1.19997e-06	0	1	1	4	P02790	0	2015	0	0	7.829e-10	5.01	65.96
FALSE	High	SYETSQLDDQSAETHSHK		ECM	3.91955e-05	0	4	5	23	P10451-5; P10451; P10451-3; P10451-2	0	2062.89	0	0	1.529e-07	4.75	22.71
FALSE	High	HGLPCLAWASAQAK	1xCarbamidomethyl [C5]	ECM	0.000253658	0	1	1	15	P00734	0	1509.76	0	0	2.562e-06	3.77	45.83
FALSE	High	SYELPDGQVITIGNER			2.61105e-05	0	4	11	39	P60709; Q6S8J3; Q562R1; P68032	0	1790.89	0	0	8.24e-08	4.48	61.54
FALSE	High	SYECLCKPEFTGLTCVK	3xCarbamidomethyl [C4; C6; C15]		0.00210272	0	1	1	2	P80370	0	2091.95	0	0.0003584	0.002198	3.67	53.09
FALSE	High	HGMTLTSMYQNSNIQIHHYPNGIVTVNCAR	1xCarbamidomethyl [C28]	ECM	0.000641501	0	1	1	2	Q15582	0	3456.64	0	0	1.041e-05	4.67
FALSE	High	HGNQIATNGVVHVIDR		ECM	1.59342e-07	0	3	7	10	Q15063; Q15063-5; Q15063-2	0	1729.91	2	0	3.719e-11	5.71	32.14
FALSE	High	HGNTCSMCEAFFQQEAK	2xCarbamidomethyl [C5; C8]		8.77902e-05	0	1	3	9	Q9NQ38-3	0	2044.83	0	0	5.146e-07	4.61	44.71
FALSE	High	HGNTDSEGIVEVK			7.27475e-05	0	1	1	43	P05156	0	1384.67	0	0	5.231e-07	4.84	23.79
FALSE	High	HGNVAEGETKPDPDVTER		ECM	2.16365e-05	0	1	1	35	P02790	0	1950.92	0	0	2.157e-07	5.15	22.43
FALSE	High	HGPGLIYRQPNCDDPETEEAALVAIDYINQNLPWGYK	1xCarbamidomethyl [C12]		1.98483e-06	0	1	1	7	P02765	1	4257.03	0	0	1.677e-09	6.28	89.36
FALSE	High	SWVPHTFESELSDPVELLVAES			0.000488238	0	1	2	84	P04217	0	2471.2	0	8.8e-05	0.0004809	3.88	92.38
FALSE	High	HGPNLYCYSDVEK	1xCarbamidomethyl [C7]	ECM	0.000665303	0	1	1	21	P02790	0	1581.7	0	0	1.099e-05	3.73	34.46
FALSE	High	HGPTFAACHAHVEPAR	1xCarbamidomethyl [C8]	ECM	6.48318e-05	0	1	1	5	P98088	0	1757.83	0	0	3.278e-07	3.98	22.13
FALSE	High	SWVPHTFESELSD			0.000885391	0	1	2	14	P04217	0	1533.69	0	0.0001146	0.0008261	3.11	58.85
FALSE	High	SWVLAVDHLAAVLFPTTLIR			6.06489e-05	0	1	1	24	Q6P5S2	0	2222.27	0	0	5.633e-07	5.67	100.76
FALSE	High	HGQESAIFNEVAPGYFSR			7.84964e-07	0	1	1	26	Q8WVN6	0	2008.95	0	0	4.121e-10	5.78	57.1
FALSE	High	HGHSGHGQSTQTGSR		ECM	0.000541261	0	1	1	1	Q5D862	0	1533.69	0	0	8.062e-06	3.9	10.08
FALSE	High	HVDDMPNALSALSDLHAHK			2.26492e-07	0	1	1	17	P69905	0	2071	0	0	2.83e-06	4.36	51.42
FALSE	High	SVTFHCALGPEVANVAK	1xCarbamidomethyl [C6]		3.15096e-05	0	1	1	45	P01833	0	1799.91	0	0	1.096e-07	5.28	44.83
FALSE	High	SVTEQGAELSNEERN			0.000751264	0	1	1	2	P63104	1	1662.76	0	0	1.324e-05	3.48
FALSE	High	HSHEDMLVVDPK		ECM	0.00139155	0	4	5	14	P10451-5; P10451; P10451-3; P10451-2	0	1406.67	0	0	3.325e-05	3.32	28.68
FALSE	High	HSHEFHSHEDMLVVDPK		ECM	0.000541261	0	4	5	16	P10451-5; P10451; P10451-3; P10451-2	0	2043.93	0	0	8.057e-06	3.6	30.24
FALSE	High	SVGKIECVSAETTEDCIAK	2xCarbamidomethyl [C7; C16]		9.67334e-05	0	1	1	8	P02787	1	2096.98	0	0	5.968e-07	3.93	38.38
FALSE	High	SVGAAAGPVVPPCPGR	1xCarbamidomethyl [C13]		0.00135783	0	1	1	35	P02765	0	1491.77	1	0	3.638e-05	4.4	37.09
FALSE	High	SVFYYEILNSPDR			0.00191643	0	1	2	2	P62258	0	1602.78	0	0	5.351e-05	3.04	65.87
FALSE	High	HSHVEEDTDPNSVHSIPR		ECM	0.00281627	0	1	2	1	P98095-2	0	2055.95	0	0	9.42e-05	3.26	24.66
FALSE	High	HSHYELCGDSCPGSCPSLSAPEGCESACR	5xCarbamidomethyl [C7; C11; C15; C24; C28]		6.13042e-06	0	1	1	1	Q9Y6R7	0	3267.27	0	0	9.235e-09	6
FALSE	High	HSGVVALTKPVPEPR			0.00266253	0	1	1	24	P23142-4	0	1586.9	0	0	8.703e-05	3.83	28.77
FALSE	High	HSLHLEGSCLGR	1xCarbamidomethyl [C9]	ECM	0.00126159	0	1	2	3	P35858-2	0	1365.67	0	0	2.875e-05	2.7	25.48
FALSE	High	HSMNGFMYGNQPGLTMCK	1xCarbamidomethyl [C17]		2.62692e-05	0	1	1	16	P00450	0	2072.88	0	0	8.352e-08	5.3	49.66
FALSE	High	HSQAVEELAEQLEQTK			1.74995e-05	0	1	1	2	P35579	0	1839.91	0	0	4.528e-08	4.49	52.15
FALSE	High	SVFPQQTGQLAELQPQDR			0.000108544	0	1	1	8	P81172	0	2042.03	0	0	2.329e-06	3.84	57
FALSE	High	SVESPSVSSTHR		ECM	0.00158312	0	1	2	12	P17936	0	1272.62	0	8.8e-05	0.0004689	2.33	17.04
FALSE	High	SVEEALLATGQWK		ECM	0.000369406	0	1	2	9	P07996	0	1431.75	0	0	3.712e-05	3.66	59.92
FALSE	High	HSTIFENLANK			0.000220641	0	1	1	44	P02787	0	1273.65	0	1.604e-05	0.000138	4.52	34.19
FALSE	High	HSTIFENLANKADR			0.000124033	0	1	1	15	P02787	1	1615.82	0	0	8.684e-07	4.83	34.86
FALSE	High	HSILWDAISTYDGSK		ECM	0.000116736	0	1	1	22	P08833	0	1692.82	0	0	4.516e-06	3.26	63.91
FALSE	High	HSTIFENLANKADRDQYELLCLDNTR	1xCarbamidomethyl [C21]		2.69141e-05	0	1	1	35	P02787	2	3136.51	0	0	3.354e-07	5.59	61.22
FALSE	High	SVGNSRPTGQQLESLGLLAPGEQSLPCTER	1xCarbamidomethyl [C27]		2.72425e-05	0	1	1	11	Q15726	0	3181.59	0	0	3.78e-05	4.55	61.59
FALSE	High	HSGIGHGQASSAVR		ECM	0.00105663	0	1	1	24	P20930	0	1363.68	0	0	5.535e-05	3.54	12.8
FALSE	High	HRLEDMEQALSPSVFK		ECM	1.24615e-05	0	1	3	31	P05155-3	1	1886.94	0	0	6.516e-07	4.51	52.69
FALSE	High	SVIPSDGPSVACVK	1xCarbamidomethyl [C12]		0.00107616	0	1	1	36	P02787	0	1415.72	0	0.0001349	0.0009948	2.73	40.72
FALSE	High	HRPQVAIICGSGLGGLTDK	1xCarbamidomethyl [C9]		7.6363e-05	0	1	1	1	P00491	0	1979.05	0	0	4.166e-07	4.52	45.64
FALSE	High	HRPRPYPPNVGEEIQIGHIPR		ECM	9.24581e-07	0	3	4	69	P02751-15; P02751; P02751-8	0	2462.32	0	0	4.142e-06	5.34	42.72
FALSE	High	HRQDWVDSGCPEESK	1xCarbamidomethyl [C10]	ECM	0.000788711	0	1	2	2	Q6UX71	1	1829.79	0	0	1.428e-05	3.33	23.35
FALSE	High	HRQDWVDSGCPEESKEK	1xCarbamidomethyl [C10]	ECM	0.000123283	0	1	2	9	Q6UX71	2	2086.92	0	0	6.176e-06	3.98	21.14
FALSE	High	HRVVQPTLEQTQYSWER			2.45744e-05	0	1	2	12	P19801-2	1	2157.08	0	0	8.512e-08	5.83	38.49
FALSE	High	SVHPYEVAEVIALPVEQGNFPYLQWVR			4.6167e-05	0	1	3	7	O60888-2	0	3140.62	0	0	1.958e-07	6.13	88.67
FALSE	High	SVILLDTLLGR		ECM	0.00110953	0	1	1	8	P07988	0	1199.74	0	1.604e-05	0.0001501	3.26	79.07
FALSE	High	HSASDDYFIPSQAFLEAER		ECM	8.56867e-05	0	1	2	25	Q14515	0	2183	0	0	4.985e-07	4.44	62.61
FALSE	High	HSCQAECSSELYTEASGYISSLEYPR	2xCarbamidomethyl [C3; C7]		1.79291e-05	0	1	1	18	P00736	0	3024.3	0	0	4.679e-08	5.62	69.75
FALSE	High	HSDFASNCCSINSPPLYCDSEIDAELK	3xCarbamidomethyl [C8; C9; C18]		4.81021e-06	0	1	3	2	P02774-3	0	3129.32	0	0	6.394e-09	5.26	59.58
FALSE	High	SVLLAQELPQQLTSPGYPEPYGK			9.64667e-07	0	1	1	49	Q9NZP8	0	2515.31	0	0	9.346e-08	5.89	69.98
FALSE	High	SVLGQLGITK		ECM	0.00285166	0	1	2	23	P01009	0	1015.61	0	6.792e-05	0.0003603	3.43	49.29
FALSE	High	SVLCQENYLIQEGEEITCK	2xCarbamidomethyl [C4; C18]		1.30017e-05	0	1	1	5	P08603	0	2313.07	0	0	2.873e-08	5.34	66.69
FALSE	High	HSGFEDELSEVLENQSSQAELK			0.000124033	0	1	1	12	P10645	0	2476.15	0	0	8.675e-07	5.5	67.37
FALSE	High	HSARPGAPPPQPLDLQHR		ECM	0.00244033	0	1	1	8	P98160	0	1974.04	0	0	7.685e-05	4.02	27.11
FALSE	High	HSTSQEGQDTIHGHPGSSSGGR		ECM	3.20437e-06	0	1	1	36	P20930	0	2218.98	0	0	3.464e-09	4.43	12.69
FALSE	High	HSWPENLACEELPVYDR	1xCarbamidomethyl [C9]	ECM	1.30017e-05	0	1	1	23	Q92765	0	2114.96	0	0	2.327e-06	3.83	56.88
FALSE	High	HSWSHHHEASTQADSSR		ECM	0.000246083	0	1	1	30	P20930	0	1959.84	0	0.001774	0.0124	3.7	12.73
FALSE	High	HTLFGDKLCTVATLR	1xCarbamidomethyl [C9]		0.000343484	0	1	2	12	P02768	1	1731.92	0	0	5.308e-05	3.7	47.05
FALSE	High	HTLNQIDEVKVWPQ			0.000424685	0	1	1	4	P02765	1	1706.89	0	9.782e-05	0.0006671	3.9	52.55
FALSE	High	HTLNQIDEVKVWPQQPSGELFEIEIDTLETTCHVLD	1xCarbamidomethyl [C32]		0.00155418	0	1	1	16	P02765	1	4234.06	0	0.0008006	0.005187	5.68	88.95
FALSE	High	HTLNQIDEVKVWPQQPSGELFEIEIDTLETTCHVLDPTPVAR	1xCarbamidomethyl [C32]		2.30968e-06	0	1	1	101	P02765	1	4855.42	0	0	5.283e-09	6.96	88.95
FALSE	High	HTNYDEYAIFLTK		ECM	0.000685816	0	1	1	16	P02760	0	1614.78	0	0	1.156e-05	5.04	54.9
FALSE	High	HTQNSSSGQAASSHEQAR		ECM	1.04522e-05	0	1	1	14	P20930	0	1882.84	0	0	2.741e-07	4.44	11.71
FALSE	High	HTQTSSGGQAASSHEQAR		ECM	2.27555e-08	0	1	1	38	P20930	0	1839.83	0	0	1.966e-12	5.91	12.98
FALSE	High	SVATALSALSLGAEQR		ECM	1.72648e-06	0	1	1	32	P36955	0	1573.85	0	0	8.974e-08	5.07	61.74
FALSE	High	HTSDSDVPSGVTEVVVK			0.000331213	0	1	5	9	P10909-2	0	1755.88	0	0	3.832e-06	4.41	41.74
FALSE	High	HTSVQTTSSGSGP		ECM	0.00256485	0	9	17	9	P02751-3; P02751-14; P02751-7; P02751-10; P02751-5; P02751-15; P02751; P02751-13; P02751-8	0	1245.57	0	0	8.224e-05	3.55	23.73
FALSE	High	HTSVQTTSSGSGPFTDVR		ECM	1.53862e-06	0	9	17	51	P02751-3; P02751-14; P02751-7; P02751-10; P02751-5; P02751-15; P02751; P02751-13; P02751-8	0	1863.88	0	0	1.138e-09	5.3	30.26
FALSE	High	HTTCNHVVEQLLPTSAWGTHYVVPTLASQSR	1xCarbamidomethyl [C4]		0.000482352	0	1	1	11	Q9Y6R7	0	3489.73	0	0	6.752e-06	5.38	59.89
FALSE	High	SVAAVQCQAGR	1xCarbamidomethyl [C7]		0.00238041	0	1	1	2	Q9HCU0	0	1146.57	0	1.604e-05	0.000102	3.29	19.91
FALSE	High	STWGYPFHDGDYLNDEALWNK			0.00103115	0	1	1	3	P48230	0	2528.12	0	0	2.13e-05	3.35	71.18
FALSE	High	HVAHLLFLR			0.00288751	0	1	1	15	P19652	0	1105.66	0	0.0003915	0.002683	3.08	37.86
FALSE	High	STVVGVFTAPGLHLK		ECM	0.000358375	0	1	1	35	P01019	0	1525.87	0	0	1.457e-05	4.24	53.83
FALSE	High	HTSGYDTQAIVENNESTEYGLFQISNK			2.77043e-06	0	1	1	2	P00709	0	3045.41	0	0	2.787e-09	6.17	62.9
FALSE	High	SVAVYGQYGGQPCVGNAFETQSCEPTR	2xCarbamidomethyl [C13; C23]		7.81297e-06	0	1	1	42	P10643	0	2962.31	0	0	1.669e-06	5.16	54.96
FALSE	High	HTHLIGNIHTHLVHYR			3.38876e-05	0	1	2	59	P19801-2	0	1948.04	0	7.879e-05	0.0004387	4.96	28.94
FALSE	High	HTGPGILSMANAGPNTNGSQFFICTAK	1xCarbamidomethyl [C24]		4.87562e-05	0	1	2	13	P62937	0	2791.33	0	0.0001436	0.001094	5.12	61.63
FALSE	High	HSWTIPEDGNSQK		ECM	0.000440418	0	1	2	7	Q13201	0	1498.69	0	7.879e-05	0.0004335	4.01	28.82
FALSE	High	HSYTASYDIYDLNKR			0.000607395	0	1	1	1	P27487	1	1845.88	0	0	9.589e-06	3.5
FALSE	High	HTASAWLMSAPNSGPHNR			4.03462e-06	0	1	2	16	Q96PD5-2	0	1933.91	0	0	4.887e-09	4.5	34.74
FALSE	High	HTCGGTLIASNFVLTAAHCISNTR	2xCarbamidomethyl [C3; C19]		0.000360555	0	0	0	1		0	2601.27	0	0	4.374e-06	3.89	65.09
FALSE	High	SVDTEHSNIYLQNGPDR			1.80133e-06	0	1	1	61	P00450	0	1944.9	0	0	1.219e-08	5.71	34.2
FALSE	High	HTDCVDTITCAPTEAIR	2xCarbamidomethyl [C4; C10]		1.9969e-06	0	1	1	41	Q6P988	0	1959.89	0	0	7.278e-09	4.85	40.87
FALSE	High	HTDCVDTITCAPTEAIRR	2xCarbamidomethyl [C4; C10]		0.000130197	0	1	1	15	Q6P988	1	2115.99	0	0	9.364e-07	3.6	36.3
FALSE	High	HTECCHGDLLECADDR	3xCarbamidomethyl [C4; C5; C12]		1.1571e-06	0	1	2	73	P02768	0	1987.77	0	0	1.796e-09	5.29	27.48
FALSE	High	HTECCHGDLLECADDRADLAK	3xCarbamidomethyl [C4; C5; C12]		1.68511e-06	0	1	2	20	P02768	1	2486.05	0	0	1.307e-09	5.19	33.64
FALSE	High	HTEDVGVVCSDK	1xCarbamidomethyl [C9]		0.00174701	0	0	0	1		0	1345.61	0	0	4.663e-05	3.83	20.58
FALSE	High	SVDETGQMSATAK			0.00115097	0	1	1	5	P02753	0	1324.6	0	0	3.181e-05	3.36	23.43
FALSE	High	HTFMGVVSLGSPSGEVSHP			2.20032e-06	0	1	1	25	P02765	0	1924.92	0	0	2.815e-09	5.17	52.56
FALSE	High	HTFMGVVSLGSPSGEVSHP	1xOxidation [M4]		4.92149e-07	0	1	1	27	P02765	0	1940.92	1	0	2.043e-10	5.94	45.23
FALSE	High	HTFMGVVSLGSPSGEVSHPR			6.17956e-09	0	1	1	82	P02765	0	2081.02	2	0	9.027e-13	6.19	43.56
FALSE	High	HTFMGVVSLGSPSGEVSHPR	1xOxidation [M4]		9.43364e-10	0	1	1	109	P02765	0	2097.02	0	0	4.218e-13	6.52	37.23
FALSE	High	SVDAAFICPGSSR	1xCarbamidomethyl [C8]	ECM	0.000982032	0	1	1	18	P02790	0	1366.64	2	0	3.21e-05	3.28	41.97
FALSE	High	SVAYMDQQTGNLK		ECM	0.000571634	0	1	1	11	P02452	0	1454.69	0	0	2.246e-05	3.83	34.78
FALSE	High	HRGVYSSDVFDIFPGTYQTLEMFPR			0.00296061	0	1	1	1	P00450	1	2962.42	0	0	0.0001018	4.13	81.53
FALSE	High	HQYFNVELIQPGAVK			3.24794e-05	0	1	1	20	P01024	0	1742.92	0	0	1.152e-07	4.3	53.93
FALSE	High	HQTVPQNTGGKNPDPWAK			0.000497201	0	1	1	22	P02787	1	1974.98	2	0	7.082e-06	4.41	25.86
FALSE	High	HQTTHGQTGDTTEHGHPSHGQTIQTGSR		ECM	3.50461e-07	0	1	1	33	Q5D862	0	2993.36	0	0	5.236e-09	5.51	12.93
FALSE	High	SVSLVADENPFAQGALK			3.7114e-05	0	1	4	16	P06396	0	1745.91	0	0	1.137e-05	4.37	61.37
FALSE	High	HLYVLEFSDHPGIHEPLEPEVK			0.00123107	0	1	1	11	P15169	0	2585.3	0	0	4.494e-05	4.04	54.9
FALSE	High	HMDSDSSPSSSSTYCNQMMR	1xCarbamidomethyl [C15]		7.16725e-07	0	1	1	19	P07998	0	2307.87	0	0	1.049e-09	5.13	34.07
FALSE	High	HNACCECIGPECIDYGSK	4xCarbamidomethyl [C4; C5; C7; C12]		0.000874673	0	1	1	2	Q9GZX9	0	2169.85	0	0	1.657e-05	4.39	40.63
FALSE	High	HNAIASLRPR		ECM	0.00276403	0	1	2	7	P35858-2	0	1134.65	0	0	9.205e-05	2.7	22.72
FALSE	High	HNCDHAEDAGVICSK	2xCarbamidomethyl [C3; C13]		1.47468e-06	0	1	4	23	Q86VB7-2	0	1712.71	1	0	6.161e-08	4.83	19.18
FALSE	High	HNFFDQFLATEVCSR	1xCarbamidomethyl [C13]		0.000177375	0	1	4	8	P07098-3	0	1870.85	0	0	1.493e-06	4.51	69.63
FALSE	High	SVSPSASPVVCYQSNR	1xCarbamidomethyl [C11]	ECM	0.000111885	0	1	2	20	Q12841	0	1737.82	0	0	7.463e-07	4.06	35.72
FALSE	High	HNHWAQLTVGAGPR			0.000534735	0	1	5	11	P04278	0	1543.79	0	0	2.877e-05	4.27	33.66
FALSE	High	SVSKPTVTTGSGYGFTVPQGMR			2.31287e-05	0	1	2	12	Q9Y279	0	2257.13	0	0	1.523e-07	5.9	47.86
FALSE	High	SVSALNQGQVWIGGR		ECM	1.03262e-05	0	1	2	186	P13727	0	1571.83	0	0	2.528e-08	5.45	50.74
FALSE	High	HNLSSEMFSEFDKR		ECM	0.000896241	0	1	1	9	P01236	1	1726.79	0	0	1.719e-05	4.24	43.91
FALSE	High	HNNNISVVGSSDFCPPGHNTK	1xCarbamidomethyl [C14]	ECM	2.21796e-09	0	1	4	5	P07585	0	2281.04	0	0	9.463e-11	6.03	33.22
FALSE	High	HNNQLLAGGLHAGK		ECM	0.000135021	0	1	1	8	Q9UBH0	0	1429.77	0	0	9.894e-06	4.07	23.85
FALSE	High	HNQLPLVIEFTEQTAPK			5.80486e-06	0	1	1	39	P07237	0	1965.04	6	0	3.784e-07	4.48	60.02
FALSE	High	SVQTTSSGSGPFTDVR		ECM	0.000259885	0	9	17	6	P02751-3; P02751-14; P02751-7; P02751-10; P02751-5; P02751-15; P02751; P02751-13; P02751-8	0	1625.78	1	0	1.122e-05	4.19	36.2
FALSE	High	SVSLQEASSFFQR			0.000813068	0	1	1	3	Q16378	0	1485.73	0	0	5.121e-05	3.19	61.39
FALSE	High	HLWCSTTSNYEQDQK	1xCarbamidomethyl [C4]	ECM	1.89346e-05	0	9	16	6	P02751-3; P02751-14; P02751-7; P02751-10; P02751-5; P02751-15; P02751; P02751-13; P02751-8	0	1896.82	0	0	5.078e-08	4.62	32.54
FALSE	High	SVSPTDSDVSAGNILQLFHGK		ECM	0.000235858	0	1	1	6	P05546	0	2172.09	0	0	2.294e-06	3.92	53.54
FALSE	High	HLVSTEFEWLPFGSVAAVQCQAGR	1xCarbamidomethyl [C20]		5.36489e-06	0	1	1	12	Q9HCU0	0	2689.32	0	0	5.521e-06	5.02	75.15
FALSE	High	SVTEQGAELSNEER			0.000170004	0	1	1	35	P63104	0	1548.71	1	0	4.088e-06	4.33	28.82
FALSE	High	HLSCSALLQDNIADAVACAK	2xCarbamidomethyl [C4; C18]		0.000313624	0	1	1	6	P61626	0	2157.04	0	0	1.001e-05	4.22	59.58
FALSE	High	HLSFPTNIQAPAVVFR			3.47195e-05	0	1	1	31	P23142-4	0	1796.98	0	0	1.145e-06	4.43	62
FALSE	High	HLSLLTTLSNR			0.000788711	0	1	3	306	P02774-3	0	1254.72	0	0	6.82e-05	3.73	43.97
FALSE	High	SVSVVETDYDQYALLYSQGSKGPGEDFR			0.00126159	0	1	1	2	P41222	1	3110.46	0	0	2.87e-05	3.12	68.23
FALSE	High	HLTFPLDYHLNQPFIFVLR		ECM	0.000228815	0	1	1	26	P36955	0	2370.28	0	0	3.329e-05	3.98	80.57
FALSE	High	HITLCDFIVPWDTLSTTQK	1xCarbamidomethyl [C5]	ECM	9.44156e-05	0	1	1	29	P16035	0	2275.14	8	0	6.077e-07	5.11	79.4
FALSE	High	HITLCDFIVPWDTLSTTQKK	1xCarbamidomethyl [C5]	ECM	0.000649338	0	1	1	16	P16035	1	2403.24	0	3.028e-05	0.0002165	3.95	72.59
FALSE	High	SVSVVETDYDQYALLYSQGSK			1.07088e-05	0	1	1	28	P41222	0	2352.12	0	0	2.145e-08	5.3	67.08
FALSE	High	SVSVTAEDEGTQR			0.000982032	0	1	1	14	P05362	0	1378.64	0	0	3.076e-05	3.28	23.75
FALSE	High	HITSLLPTPEDNLEIVLHR			1.49061e-07	0	1	2	100	P09466	0	2197.2	1	0	3.359e-11	5.6	63.81
FALSE	High	HLVCNGDQDCLDGSDEDDCEDVR	3xCarbamidomethyl [C4; C10; C19]		1.55524e-07	0	1	1	34	P07357	0	2723.03	0	0	2.148e-10	7.61	37.78
FALSE	High	HLVIHNESTCEQLAK	1xCarbamidomethyl [C10]	ECM	4.04019e-05	0	1	1	32	P01019	0	1778.89	0	0	4.313e-05	4.25	25.62
FALSE	High	HLVLSALTSDNHGATYAFSGTHYWR		ECM	3.13361e-09	0	1	1	37	P02790	0	2804.35	0	0	9.767e-14	7.08	57.28
FALSE	High	HLVPGAPFLLQALVR			0.000141731	0	2	3	55	P0C0L4; P0C0L5	0	1630.98	0	0	1.812e-05	4.64	73.21
FALSE	High	HLVQQEGQLEQQER			3.5308e-06	0	1	1	26	P07476	0	1721.86	0	0	4.025e-09	4.98	26.06
FALSE	High	HLVQSDGTVPFWAHAGNAIPSSDQIR			1.02018e-05	0	0	0	4		0	2803.39	0	0	1.992e-08	4.63	57.74
FALSE	High	SVQPDSPTDVNQENVPSFGILK			0.000208923	0	1	1	16	Q9UHF0	0	2371.18	0	0	2.527e-06	4.17	65.13
FALSE	High	HIQPGAFDTLDR			0.00202607	0	1	1	8	Q6EMK4	0	1369.69	0	3.028e-05	0.000192	3.74	37.04
FALSE	High	HPDELFPHGESWGDQLLQEGDDESSAVVK		ECM	0.000286359	0	1	1	3	Q14112	0	3221.47	0	0	3.078e-06	5.16	66.24
FALSE	High	HPDYSVVLLLR			0.000958372	0	1	2	41	P02768	0	1311.74	4	0	3.328e-05	3.97	56.24
FALSE	High	HQDGLVVVTTK		ECM	0.00226507	0	1	1	32	P98088	0	1196.66	0	0	6.877e-05	3.7	26.27
FALSE	High	HQEEESETEEDEEDTPGHK		ECM	3.07121e-06	0	1	1	9	Q5D862	0	2254.89	0	0	3.235e-09	5.84	19.65
FALSE	High	HQFLLTGDTQGR			0.000509409	0	1	1	64	P04217	0	1372.7	0	1.604e-05	0.0001331	3.94	31.79
FALSE	High	HQGTITVNEEGTQATTVTTVGFMPLSTQVR		ECM	0.00170448	0	1	1	2	P05546	0	3203.6	0	0	4.502e-05	3.55	63.67
FALSE	High	HQLAIDTYQEFEETYIPK		ECM	0.000311728	0	1	3	6	P0DML2	0	2225.08	0	0	3.515e-06	4.34	67.6
FALSE	High	HQLQSADSSRHSGTGHGQASSAVR		ECM	0.000622322	0	1	1	5	P20930	1	2461.17	0	0	9.955e-06	3.47	18.68
FALSE	High	HQMDLVATLSQLGLQELFQAPDLR		ECM	9.6016e-06	0	1	2	22	P08697	0	2723.42	0	0	1.818e-08	6.36	101.14
FALSE	High	HQDFNSAVQLVENFCR	1xCarbamidomethyl [C15]	ECM	1.80133e-06	0	1	1	68	P00734	0	1963.91	0	0	1.724e-09	5.65	64.26
FALSE	High	HQMDLVATLSQLGLQELFQAPDLR	1xOxidation [M3]	ECM	2.75368e-06	0	1	2	59	P08697	0	2739.41	0	0	8.566e-09	5.97	94.93
FALSE	High	HQPQEFPTYVEPTNDEIC	1xCarbamidomethyl [C18]		0.000551201	0	1	3	11	P02774-3	0	2203.96	0	0	8.301e-06	3.33	54.35
FALSE	High	HQPQEFPTYVEPTNDEICE	1xCarbamidomethyl [C18]		1.52217e-05	0	1	3	13	P02774-3	0	2333	0	0	2.249e-07	3.86	54.78
FALSE	High	HQPQEFPTYVEPTNDEICEA	1xCarbamidomethyl [C18]		0.000139176	0	1	3	19	P02774-3	0	2404.04	0	0	3.037e-05	4.92	55.78
FALSE	High	HQPQEFPTYVEPTNDEICEAF	1xCarbamidomethyl [C18]		0.000341407	0	1	3	44	P02774-3	0	2551.11	0	0	4.016e-06	5.01	68.34
FALSE	High	HQPQEFPTYVEPTNDEICEAFR	1xCarbamidomethyl [C18]		3.29844e-07	0	1	3	347	P02774-3	0	2707.21	0	0	2.93e-09	6.3	60.44
FALSE	High	HQPQEFPTYVEPTNDEICEAFRK	1xCarbamidomethyl [C18]		3.28303e-06	0	1	3	106	P02774-3	1	2835.3	3	0	5.924e-07	4.95	53.84
FALSE	High	HQPQEFPTYVEPTNDEICEAFRKD	1xCarbamidomethyl [C18]		0.000880016	0	1	3	17	P02774-3	2	2950.33	0	0.0006548	0.003947	3.7	55.29
FALSE	High	HQPQEFPTYVEPTND			0.00149792	0	1	3	11	P02774-3	0	1801.8	0	0.000391	0.002531	3.49	46.67
FALSE	High	HPYFYAPELLFFAKR			7.00518e-06	0	1	1	5	P02768	1	1899	2	0	1.124e-06	4.49	67.82
FALSE	High	HPYFYAPELLFFAK			1.57857e-05	0	1	1	26	P02768	0	1742.89	0	0	1.147e-05	4.15	75.87
FALSE	High	SVNEGLNQPTDDSCFDPYTVSHYAVGDEWER	1xCarbamidomethyl [C14]	ECM	1.9969e-06	0	8	12	15	P02751-3; P02751-14; P02751-7; P02751-10; P02751-15; P02751; P02751-13; P02751-8	0	3587.53	0	0	4.041e-08	4.9	68
FALSE	High	HPEVSIEHLGQVVQCSR	1xCarbamidomethyl [C15]	ECM	0.00011603	0	1	1	11	P98088	0	1974.98	0	0	5.986e-05	3.37	43.09
FALSE	High	HPEWSSGYYWIDPNQGCTMDAIK	1xCarbamidomethyl [C17]	ECM	0.00093529	0	1	1	6	P08123	0	2755.19	0	0	1.837e-05	3.99	65.16
FALSE	High	HPFLYAPTILLWAAR			0.000284628	0	1	1	7	P02771	0	1768.99	0	0	3.045e-06	4.57	80.27
FALSE	High	HPLHLLEDAVTKPELRPCPTP	1xCarbamidomethyl [C18]		5.94736e-06	0	1	7	42	O00468-6	0	2420.28	0	0	1.757e-07	4.13	50.45
FALSE	High	HPLKPDNQPFPQSVSESCPGK	1xCarbamidomethyl [C18]	ECM	7.30889e-06	0	1	1	38	P04196	0	2349.13	0	0	1.818e-07	5.14	32.52
FALSE	High	HPINSEWQTDNCETCTCYETEISCCTLVSTPVGYDKDNCQR	6xCarbamidomethyl [C12; C15; C17; C24; C25; C39]		0.00102487	0	1	1	3	P08118	1	5028.06	0	8.8e-05	0.0005151	4.8
FALSE	High	HPNSPLDEENLTQENQDR		ECM	1.39637e-06	0	1	3	47	P01011	0	2135.96	0	0	1.035e-05	4.51	35.05
FALSE	High	SVPTSTVFYPSDGVATEK			0.000853631	0	1	2	10	P29401-2	0	1884.92	0	0	1.605e-05	3.28	49.46
FALSE	High	SVPTHPEAVGDASLTVVK		ECM	0.000399701	0	1	5	9	P13611	0	1806.96	0	0	5.099e-06	3.85	40.27
FALSE	High	SVPSDIFQIQATTIYANTINTFR		ECM	0.000607395	0	2	5	13	Q12805; Q12805-5	0	2600.34	0	0	5.247e-05	3.76	91.74
FALSE	High	SVPPSASHVAPTETFTYEWTVPK			0.000503268	0	1	1	149	P00450	0	2531.25	0	0.0008421	0.005515	3.42	56.78
FALSE	High	SVPLIAQGNSYPSETTVK		ECM	1.02018e-05	0	1	1	9	P11047	0	1890.98	1	0	1.987e-08	4.58	46.95
FALSE	High	SVPGCEGVALVVAQTK	1xCarbamidomethyl [C5]		0.00127713	0	1	1	20	Q9Y6R7	0	1614.85	0	8.8e-05	0.0004683	3.52	50.96
FALSE	High	HPSDIEVDLLK			0.000414509	0	1	1	38	P61769	0	1265.67	0	0	5.399e-06	4.27	42.84
FALSE	High	SVNGYTFGSLPGLSMCAEDR	1xCarbamidomethyl [C16]; 1xOxidation [M15]		5.087e-05	0	1	1	23	P00450	0	2176.96	0	6.792e-05	0.0003139	3.92	62.89
FALSE	High	SVNGYTFGSLPGLSMCAEDR	1xCarbamidomethyl [C16]		6.71409e-06	0	1	1	31	P00450	0	2160.97	0	0	1.063e-08	4.83	68.73
FALSE	High	SVNGQIESLISPDGSR		ECM	1.92822e-05	0	1	2	48	P02461	0	1658.83	0	0	3.984e-07	4.77	56.32
FALSE	High	SVQGEVSTFTGK			0.00151644	0	1	1	4	Q14165	0	1239.62	0	0	3.803e-05	2.8	37.93
FALSE	High	LADVDKDGLLDDEEFALANHLIK			0.000196633	0	1	1	8	Q9H4M9	1	2554.3	0	0	1.742e-06	4.04	68.46
FALSE	High	GGAVCEQPLGLECR	2xCarbamidomethyl [C5; C13]	ECM	0.00127713	0	1	1	11	Q9HC84	0	1545.71	0	0	6.677e-05	3.61	39.83
FALSE	High	GGAAVGGGEQPPPAPAPR			0.00060372	0	1	1	11	Q86Y38	0	1585.81	0	0	9.501e-06	3.51	29.04
FALSE	High	ESSHGWTGPSTGVR		ECM	0.000742186	0	1	1	14	P20930	0	1457.68	2	0	3.214e-05	3.36	26.11
FALSE	High	ESSLLNQHACAVMK	1xCarbamidomethyl [C10]		0.000698429	0	1	1	11	P02771	0	1587.76	0	0	1.19e-05	3.98	34.1
FALSE	High	TSESTAALGCLVK	1xCarbamidomethyl [C10]		0.000399701	0	2	2	5	P01861; P01859	0	1336.68	0	1.604e-05	0.0001184	3.49	44.53
FALSE	High	ESSSEDVSQEESLFLISGKPEGR			2.27118e-05	0	1	1	9	P10163	0	2510.19	0	0	5.56e-06	4.45	57.05
FALSE	High	ESSSHHPGIAEFPSR		ECM	0.000261465	0	1	2	15	P02671	0	1637.77	0	0	2.68e-06	3.73	26.12
FALSE	High	TSESGTPSSSTPQENTISGYSLLTCK	1xCarbamidomethyl [C25]		0.00142612	0	1	1	9	P03952	0	2732.26	0	0	8.821e-05	4.57	56.44
FALSE	High	TSESGELHGLTTEEEFVEGIYKVEIDTK			4.94459e-08	0	1	1	377	P02766	1	3140.52	4	0	1.081e-10	6.63	72.51
FALSE	High	ESQSEEIDCNDKDLFK	1xCarbamidomethyl [C9]	ECM	6.76426e-05	0	2	3	8	P01042-2; P01042	1	1956.85	0	0	3.485e-07	3.91	38.6
FALSE	High	TSESGELHGLTTEEEFVEGIYK			7.74434e-08	0	1	1	81	P02766	0	2455.15	1	0	1.483e-10	7.05	63.78
FALSE	High	ESVPISDTIIPAVPPPTDLR		ECM	0.00031745	0	6	10	28	P02751-3; P02751-14; P02751-10; P02751-5; P02751; P02751-8	0	2117.15	0	0.0002438	0.001726	3.77	70.04
FALSE	High	ESYELILQEGTFK		ECM	0.00163258	0	1	1	12	Q9HC84	0	1556.78	0	0.001584	0.01034	3.23	62.49
FALSE	High	TSEPLVIELISQEPNPGVHYEYHLPLR		ECM	0.000665303	0	1	4	5	O95428	0	3130.62	0	0.0001349	0.0009634	2.99	74.98
FALSE	High	ETAASLLQAGYK		ECM	0.00123863	0	1	1	23	P00734	0	1251.66	0	1.604e-05	0.0001386	3.87	44.13
FALSE	High	ETAVDGELVVLYDVK		ECM	0.000277809	0	1	1	25	P19823	0	1649.86	0	0	5.813e-06	3.49	75.04
FALSE	High	ETCISANPLNVPR	1xCarbamidomethyl [C3]	ECM	0.000358375	0	1	2	8	P02461	0	1470.74	0	0	2.239e-05	3.63	43.59
FALSE	High	ETCNCLYNIDAKPEEPHFVQEDMVCAGYVEGGK	3xCarbamidomethyl [C3; C5; C25]		3.8489e-05	0	1	2	5	Q16651	0	3859.67	0	0	1.481e-07	4.83	62.39
FALSE	High	ESVHLGPLDTFCDIPLTIK	1xCarbamidomethyl [C12]	ECM	1.50382e-05	0	1	1	40	Q9BXP8	0	2155.11	0	0	4.534e-08	5.4	73.17
FALSE	High	ETDSLALVALGALDTALYAAGSK			0.000694199	0	2	3	1	P0C0L4; P0C0L5	0	2250.19	0	0	1.174e-05	3.42
FALSE	High	TSETKHDTSLKPISVSYNPATAK			4.66657e-06	0	1	1	24	P00915	1	2475.27	0	0	7.432e-06	6	31.78
FALSE	High	ESPGQLSDYRVENSMYIINPWVYLER			3.36827e-05	0	1	1	7	Q6P5S2	1	3158.53	0	1.604e-05	0.0001501	5.23	86.93
FALSE	High	ESHPGLFPPTFGAVAPFLADLDTTDGLGK		ECM	4.05355e-07	0	1	2	129	P14543	0	2970.49	0	0	2.535e-08	6.25	91.87
FALSE	High	ESHVTLASPEETR			0.000488238	0	1	1	43	Q6EMK4	0	1455.71	0	6.792e-05	0.0002847	3.62	25.42
FALSE	High	ESHWIGLTDSERENEWK		ECM	6.47424e-06	0	1	1	28	Q5KU26	1	2115.97	2	0	1.003e-08	4.7	44
FALSE	High	TSLEDFYLDEER		ECM	0.00113006	0	1	1	16	P36955	0	1516.68	0	0	5.637e-05	3.5	60.48
FALSE	High	TSHSESTDSEVHSGGSHRPHSR		ECM	6.48318e-05	0	1	1	12	Q5D862	0	2374.05	0	0	2.681e-06	3.47	12.36
FALSE	High	TSGGTAALGCLVK	1xCarbamidomethyl [C10]		0.00130881	0	2	3	9	P0DOX5; P01860	0	1234.65	0	0	3.055e-05	3.63	39.24
FALSE	High	TSGGGAGGPGAGGVMGCTEAR	1xCarbamidomethyl [C17]		1.4501e-05	0	1	1	1	P54826	0	1806.79	0	0	3.383e-08	3.89	30.79
FALSE	High	ESPLLIGQQSTVSDVPR		ECM	0.00012941	0	9	14	9	P02751-3; P02751-14; P02751-7; P02751-10; P02751-5; P02751-15; P02751; P02751-13; P02751-8	0	1825.97	0	0	9.244e-07	4.36	56.72
FALSE	High	ESISVSSEQLAQFR			0.00201358	0	1	1	36	P00915	0	1580.79	0	6.792e-05	0.0002816	3.54	70.1
FALSE	High	ESNEELTESCETK	1xCarbamidomethyl [C10]	ECM	0.000171038	0	2	3	34	P01042-2; P01042	0	1555.64	0	0	3.304e-06	3.75	23.84
FALSE	High	ESNEELTESCETKK	1xCarbamidomethyl [C10]	ECM	0.000728776	0	2	3	17	P01042-2; P01042	1	1683.74	1	6.792e-05	0.0002502	4.11	18.59
FALSE	High	ESNEHSDVIDSQELSK		ECM	6.56227e-05	0	4	5	19	P10451-5; P10451; P10451-3; P10451-2	0	1816.82	0	0	2.199e-06	4.46	29.73
FALSE	High	ESNPATINAATELDTPK		ECM	0.000715611	0	1	6	2	P24821-4	0	1771.87	0	0	1.226e-05	3.23	44.85
FALSE	High	ESNPVPGGTYSALCIK	1xCarbamidomethyl [C14]		0.0024252	0	1	1	1	O60279	0	1692.83	0	0	7.576e-05	1.93	49.96
FALSE	High	ESNSPFPVHPGTAECCTK	2xCarbamidomethyl [C15; C16]		5.91958e-05	0	1	2	15	P02774-3	0	2017.87	0	0	2.855e-07	3.92	33.09
FALSE	High	ESPEVCFNEESPK	1xCarbamidomethyl [C6]		0.00241018	0	1	1	18	P43652	0	1551.66	0	0.0003088	0.001935	3.27	37.09
FALSE	High	ESLVSQYFQTVTDYGK			2.07374e-05	0	1	1	10	P02652	0	1864.9	3	0	5.803e-08	4.74	72.68
FALSE	High	ETDYDQYALLYSQGSK			6.80539e-05	0	1	1	26	P41222	0	1880.85	0	0	8.041e-06	4.89	57.87
FALSE	High	ETEEAALVAIDYINQNLPWGYK			2.41315e-05	0	1	1	8	P02765	0	2537.26	0	0	7.491e-08	4.67	94.67
FALSE	High	ETEEEVVAENPCQNHHCK	2xCarbamidomethyl [C12; C17]	ECM	0.00132495	0	1	1	24	P09486	0	2209.92	0	0	5.94e-05	3.39	23.86
FALSE	High	TQTVCNFTDGALVQHQEWDGKESTITR	1xCarbamidomethyl [C5]		0.000828045	0	1	2	10	Q01469	1	3121.46	0	0	1.528e-05	4.49	52.57
FALSE	High	ETQYVDYDFPTDFPAIAPF		ECM	0.000544554	0	1	2	19	Q14112	0	2236.01	0	0	8.145e-06	4.88	101.19
FALSE	High	TQTVCNFTDGALVQHQEWDGK	1xCarbamidomethyl [C5]		0.000131785	0	1	2	24	Q01469	0	2434.11	0	0	1.539e-06	5.03	51.72
FALSE	High	ETQYVDYDFPTDFPAIAPFLADIDTSHG		ECM	0.00171501	0	1	2	6	Q14112	0	3145.43	0	0	6.848e-05	4.91	102.67
FALSE	High	ETQYVDYDFPTDFPAIAPFLADIDTSHGR		ECM	1.29838e-06	0	1	2	48	Q14112	0	3301.53	0	0	8.802e-10	6.46	94.17
FALSE	High	ETSGEEISKFYLPNCNK	1xCarbamidomethyl [C15]	ECM	0.000107888	0	1	1	5	P08833	1	2015.94	0	0	7.021e-07	4.4	47.1
FALSE	High	ETSLPPDMYECLR	1xCarbamidomethyl [C11]	ECM	0.00014346	0	1	1	72	P51884	0	1610.72	0	3.028e-05	0.0002055	3.24	55.87
FALSE	High	TQVSEGAEASDGESHGDGDREDGGR		ECM	3.55718e-05	0	1	2	10	Q4ZHG4	1	2518.03	0	0	1.32e-07	4.6	19.66
FALSE	High	ETSMDGEAGLCWCVYPWNGK	2xCarbamidomethyl [C11; C13]	ECM	0.000869364	0	1	1	18	P08833	0	2359.98	0	0	2.234e-05	4.11	76.57
FALSE	High	ETTAYALLTSLNLK			0.000158075	0	1	1	25	P01031	0	1537.85	0	0	1.259e-06	4.19	73.56
FALSE	High	ETTCHVLDPTPVAR	1xCarbamidomethyl [C4]		0.00162256	0	1	1	25	P02765	0	1595.78	0	0	7.539e-05	3.52	31.64
FALSE	High	TQSNEITIPVTFESR			0.000828045	0	1	1	6	P04792	0	1721.87	0	0.001735	0.01216	3.48	56.81
FALSE	High	ETTCSKESNEELTESCETK	2xCarbamidomethyl [C4; C16]	ECM	5.99179e-05	0	2	3	25	P01042-2; P01042	1	2261.94	0	0	4.51e-07	5.46	22.07
FALSE	High	ETTCSKESNEELTESCETKK	2xCarbamidomethyl [C4; C16]	ECM	8.30133e-06	0	2	3	15	P01042-2; P01042	2	2390.03	0	0	3.933e-07	5.59	19.09
FALSE	High	ETTDTDTADQVIASFK			1.33209e-05	0	1	3	21	O43707	0	1741.81	0	0	2.971e-08	4.58	58.8
FALSE	High	ETTWDYASDHGEK			0.00152579	0	1	1	30	P00450	0	1538.64	0	0	3.826e-05	3.18	29.75
FALSE	High	ETSMDGEAGLCWCVYPWNGK	2xCarbamidomethyl [C11; C13]; 1xOxidation [M4]	ECM	0.000130989	0	1	1	17	P08833	0	2375.97	0	0	9.482e-07	4	69.94
FALSE	High	TQVSVLPEGGETPLFK			0.000333227	0	1	4	31	P06396	0	1701.91	1	0	3.861e-06	4.41	59.49
FALSE	High	ETNAALQDVR		ECM	0.00238041	0	2	2	10	P49747-2; P49747	0	1116.56	0	3.028e-05	0.0001899	3.22	28.12
FALSE	High	TQVSYECLCKPEFTGLTCVK	3xCarbamidomethyl [C7; C9; C18]		0.000176303	0	1	1	7	P80370	0	2420.13	0	0.0001146	0.0007255	4.04	54.91
FALSE	High	ETEIHQGFQHLHQLFAK		ECM	4.26678e-05	0	1	1	29	P08185	0	2063.05	0	6.792e-05	0.0002611	4.16	46.45
FALSE	High	TSDQIHFFFAK		ECM	0.00182408	0	1	1	39	P01008	0	1340.66	0	0.0001146	0.0008803	3.17	50.19
FALSE	High	TSDNHGATYAFSGTHYWR		ECM	6.1677e-06	0	1	1	36	P02790	0	2070.91	0	0	5.137e-08	4.98	38.52
FALSE	High	TSAHGNVAEGETKPDPDVTER		ECM	6.19665e-07	0	1	1	54	P02790	0	2210.03	0	0	3.521e-07	4.82	23.38
FALSE	High	ETGETCISANPLNVPR	1xCarbamidomethyl [C6]	ECM	2.50255e-05	0	1	2	26	P02461	0	1757.85	0	0	1.012e-07	5.02	47.16
FALSE	High	ETGETCISANPSSVPR	1xCarbamidomethyl [C6]	ECM	0.000153354	0	1	1	4	P05997	0	1704.79	0	0	1.2e-06	3.84	34.25
FALSE	High	ETGETCVYPTQPSVAQK	1xCarbamidomethyl [C6]	ECM	1.76059e-05	0	1	1	15	P02452	0	1894.89	0	0	9.352e-07	4.19	34.83
FALSE	High	ETGGYMLECVCLGNGK	2xCarbamidomethyl [C9; C11]; 1xOxidation [M6]	ECM	0.000641501	0	9	17	2	P02751-3; P02751-14; P02751-7; P02751-10; P02751-5; P02751-15; P02751; P02751-13; P02751-8	0	1803.77	1	0	1.046e-05	4.17	50.52
FALSE	High	ETHEQVHSILHFK		ECM	0.000333227	0	1	1	21	P05546	0	1604.82	0	0	1.451e-05	4.24	27.56
FALSE	High	TRVTGDHVDLTTCPLAAGAQQEK	1xCarbamidomethyl [C13]	ECM	7.6363e-05	0	1	1	11	Q15828	1	2468.22	0	0	4.184e-07	4.48	41.13
FALSE	High	ETLCGAELVDALQFVCGDR	2xCarbamidomethyl [C4; C16]	ECM	0.000531501	0	1	4	15	P05019	0	2153	0	0	1.488e-05	4.72	84.74
FALSE	High	ETLCGGELVDTLQFVCGDR	2xCarbamidomethyl [C4; C16]	ECM	0.000159036	0	1	3	4	P01344-3	0	2169	0	0	1.269e-06	3.36	74.94
FALSE	High	ETIEQEKQAGES			0.00223715	0	1	1	6	P62328	1	1348.62	0	0	6.74e-05	4.07	22.43
FALSE	High	ETIINTFHQYSVK		ECM	0.00174701	0	1	1	7	P06702	0	1579.81	0	0	8.771e-05	3.82	63.9
FALSE	High	TQVVAGTNYYIK		ECM	0.00167327	0	1	1	19	P01040	0	1356.72	0	0	5.97e-05	3.48	39.24
FALSE	High	ETMLSDGLNSLTYQVLDVQR			8.98212e-06	0	1	2	21	P15291	0	2282.13	0	0	1.652e-08	5.33	84.29
FALSE	High	TQVTPTSLSAQWTPPNVQLTGYR		ECM	0.000117446	0	9	15	11	P02751-3; P02751-14; P02751-7; P02751-10; P02751-5; P02751-15; P02751; P02751-13; P02751-8	0	2545.3	0	0	9.599e-07	4.62	68.37
FALSE	High	ESHPEVSIEHLGQVVQCSR	1xCarbamidomethyl [C17]	ECM	1.65702e-05	0	1	1	18	P98088	0	2191.06	0	0	4.168e-08	4.41	44.64
FALSE	High	ESGGDNSVFDIFELTGAAR		ECM	8.7669e-06	0	1	1	30	P07996	0	1984.92	0	0	1.591e-08	5.24	83.43
FALSE	High	ESGENSEQANTQDSGGSQLLEHPSR		ECM	7.14362e-05	0	1	2	1	Q13316	0	2657.17	0	0	3.787e-07	2.45	31.69
FALSE	High	ESFGDLSTPDAVMGNPK	1xOxidation [M13]		0.00239525	0	1	1	16	P68871	0	1780.81	0	0.0001146	0.0008605	3.43	47.47
FALSE	High	EQCCEETASSISLHGK	2xCarbamidomethyl [C3; C4]		0.000459513	0	1	1	17	P02748	0	1835.79	1	0	6.308e-06	3.96	28.07
FALSE	High	EQCTGGCCPASAQAGTGQTDVR	3xCarbamidomethyl [C3; C7; C8]	ECM	2.36638e-06	0	1	2	2	P22105	0	2310.95	0	0	2.181e-09	6.33
FALSE	High	TTDTDTADQVIASFK			0.000600068	0	1	3	2	O43707	0	1612.77	0	0	9.419e-06	4	60.18
FALSE	High	EQELETITIPDLR			0.000531501	0	1	3	21	P55058	0	1556.82	0	7.879e-05	0.0004275	3.7	63.8
FALSE	High	EQGENVFLQATDK			0.0014174	0	0	0	4		0	1478.71	0	0	3.419e-05	4.14	43
FALSE	High	EQGGQGVCLPNYEATCW	2xCarbamidomethyl [C8; C16]		0.000600068	0	1	1	3	Q9Y6R7	0	1968.82	0	0	9.403e-06	4.24	70.57
FALSE	High	EQGGQGVCLPNYEATCWLWGD	2xCarbamidomethyl [C8; C16]		6.10178e-05	0	1	1	16	Q9Y6R7	0	2440.03	0	1.604e-05	0.0001192	4.31	90.47
FALSE	High	EQASGLCYNYQIR	1xCarbamidomethyl [C7]	ECM	0.00132495	0	1	1	5	P98088	0	1601.74	0	7.879e-05	0.0004097	3.22	44.35
FALSE	High	TTCQQQKEELLPAQDIK	1xCarbamidomethyl [C3]		2.87703e-05	0	1	1	4	P00751	1	2030.02	0	0	9.55e-08	4.61	34.16
FALSE	High	EQGVYTCTAQGIWK	1xCarbamidomethyl [C7]		0.000465119	0	1	1	7	P00736	0	1640.77	0	0	3.988e-05	3.42	47.39
FALSE	High	EQHTPQLLTLVPR		ECM	0.00290561	0	1	1	14	P07988	0	1531.86	0	0.0007796	0.005052	3.41	50.73
FALSE	High	EQLAAELAEYTAK			0.00102487	0	1	1	11	P15311	0	1436.73	0	0	8.817e-05	3.49	58.25
FALSE	High	EQLGEFYEALDCL	1xCarbamidomethyl [C12]		0.00130081	0	2	2	6	P02763; P19652	0	1586.7	0	0	3.012e-05	3.96	88.91
FALSE	High	EQLGEFYEALDCLCIPR	2xCarbamidomethyl [C12; C14]		1.01401e-05	0	1	1	43	P19652	0	2112.97	0	0	2.424e-07	5.2	83.1
FALSE	High	EQLGEFYEALDCLR	1xCarbamidomethyl [C12]		8.71391e-06	0	1	1	38	P02763	0	1742.81	1	0	7.748e-08	4.97	74.41
FALSE	High	TSVSSAQGQDAAQSEEK		ECM	4.36549e-06	0	1	1	13	Q9UBG3	0	1722.78	0	0	6.659e-08	4.45	20.73
FALSE	High	TTAPDQVDKEDEDFQESNK			0.000140023	0	1	1	13	P00450	1	2195.96	0	0	1.748e-06	4.79	31.98
FALSE	High	TTEDYDHEITGLR			0.000313624	0	1	1	28	Q96DA0	0	1549.71	1	0	3.521e-06	4.4	37.41
FALSE	High	TTEPLDQQAGSLNNESGLVSCYFGQLLSK	1xCarbamidomethyl [C21]	ECM	3.55227e-06	0	1	1	11	Q96P63-2	0	3156.52	0	0	4.033e-09	6.1	85.61
FALSE	High	TTFDEAMADLHTLSEDSYK			0.000256752	0	1	2	14	P31947	0	2173.96	0	0	4.048e-05	4.61	70.65
FALSE	High	TTGIVMDSGDGVTHTVPIYEGYALPHAILR			3.7691e-07	0	1	2	42	P60709	0	3183.61	0	0	4.019e-06	5.65	68.15
FALSE	High	TTGIVMDSGDGVTHTVPIYEGYALPH	1xOxidation [M6]		0.000304259	0	1	2	7	P60709	0	2746.3	0	0	3.363e-06	4.03	61.38
FALSE	High	TTGIVMDSGDGVTHTVPIYEGYALPH			4.39811e-05	0	1	2	22	P60709	0	2730.31	0	0	1.812e-07	4.91	65.25
FALSE	High	TTGIVMDSGDGVTHTVPIYEGY			0.00198883	0	1	2	2	P60709	0	2312.08	0	0	5.646e-05	4.25	66.76
FALSE	High	TTGCPGVSTQGLTPFTVTTK	1xCarbamidomethyl [C4]		0.00196439	0	1	1	4	Q9Y6R7	0	2053.03	0	0.0001349	0.0009683	4.28	53.75
FALSE	High	TTGALESAIAIATGK		ECM	0.00245555	0	1	1	1	P09668	0	1403.77	0	0	7.718e-05	3.69	67.16
FALSE	High	EPQYLDLPSTATSVNIPDLLPGR		ECM	0.00103115	0	9	15	6	P02751-3; P02751-14; P02751-7; P02751-10; P02751-5; P02751-15; P02751; P02751-13; P02751-8	0	2496.3	0	0	2.126e-05	1.9	81.81
FALSE	High	EPSHEGLSVYVQGEDGPGSQPGTHPHPHPHPHPGGQTPEPED			5.53766e-05	0	1	2	3	P41271-2	0	4407.97	0	0	2.561e-07	4.51	33.32
FALSE	High	EPSPEGTTGQSYNQYSQR		ECM	1.35654e-05	0	9	14	3	P02751-3; P02751-14; P02751-7; P02751-10; P02751-5; P02751-15; P02751; P02751-13; P02751-8	0	2028.89	0	0	3.075e-08	4.06	32.95
FALSE	High	TTFYQHLADSK		ECM	0.00191643	0	1	1	26	P01008	0	1310.64	0	6.792e-05	0.0003517	3.61	30.66
FALSE	High	EPTESTQQLNKPEVLEVTLNR		ECM	0.000140874	0	1	1	15	P01019	0	2425.26	0	1.604e-05	0.0001111	4.5	50.44
FALSE	High	EPTESTQQLNKPEVLEVTLNRPF		ECM	0.0014349	0	1	1	13	P01019	0	2669.38	0	6.792e-05	0.0002701	3.68	61.94
FALSE	High	EPTESTQQLNKPEVLEVTLNRPFL		ECM	0.000112565	0	1	1	1	P01019	0	2782.46	0	0	7.505e-07	4.77	67.43
FALSE	High	EPTESTQQLNKPEVLEVTLNRPFLF		ECM	0.00223715	0	1	1	3	P01019	0	2929.53	0	0	6.753e-05	3.61	75.24
FALSE	High	EPTESTQQLNKPEVLEVTLNRPFLFAVYDQSATALHFLGR		ECM	1.19997e-06	0	1	1	39	P01019	0	4559.36	0	0	7.837e-10	6.45	88.15
FALSE	High	EPTMYGEILSPNYPQAYPSEVEK			0.000106588	0	1	1	8	P09871	0	2642.23	0	0	6.89e-07	3.6	65.76
FALSE	High	TTFDVYTESWAQDPSQENK			0.00227917	0	0	0	1		0	2245.99	0	0	6.939e-05	3.78	59.93
FALSE	High	EQLGPVTQEFWDNLEK			7.76575e-06	0	1	1	28	P02647	0	1932.93	0	0	1.316e-08	5.13	73.06
FALSE	High	ETTWDYASDHGEKK			0.000874673	0	1	1	22	P00450	1	1666.73	0	0	1.66e-05	3.55	24.79
FALSE	High	EQLKEESEGEQFPGCR	1xCarbamidomethyl [C15]	ECM	0.000125546	0	1	1	5	Q9HCB6	1	1922.85	0	0	8.85e-07	3.63	32.5
FALSE	High	TSVSQIFHSPDLAIR		ECM	9.61486e-05	0	1	3	44	P05155-3	0	1670.89	0	0	7.56e-05	4.03	54.59
FALSE	High	ERGPEEEHLGILGPVIWAEVGDTIR			6.23433e-07	0	1	1	163	P00450	1	2772.43	0	0	9.735e-10	6.68	78.32
FALSE	High	ERNECFLQHKDDNPNLPR	1xCarbamidomethyl [C5]		0.000284628	0	1	2	13	P02768	2	2282.07	0	0	1.131e-05	5.86	32.12
FALSE	High	ERPGEAAVASSPSK			0.0014174	0	1	1	4	P29966	0	1385.7	0	0	3.421e-05	3.28	17.76
FALSE	High	ERQNCGFPGVTPSQCANK	2xCarbamidomethyl [C5; C15]		4.78774e-05	0	1	1	3	P04155	1	2049.92	0	0	2.069e-07	3.77	30.13
FALSE	High	ESAENCDKSLHTLFGDKLCTVATLR	2xCarbamidomethyl [C6; C19]		0.000226057	0	1	2	3	P02768	2	2865.39	0	0	2.158e-06	4.26	53.94
FALSE	High	TSQTWHGGIATIFQSPGDEVWGVVWK			0.000970129	0	1	3	4	O75223	0	2886.42	0	0	1.934e-05	5.61	84.02
FALSE	High	ESCNDPCKETVPSMETGDLCADTAPTPK	3xCarbamidomethyl [C3; C7; C20]	ECM	8.99453e-05	0	1	2	15	Q9BXP8	1	3110.31	0	0	5.338e-07	4.99	48.53
FALSE	High	TSRPENAIIYNNNEDFQVGQAK			1.4068e-05	0	1	2	15	P29401-2	0	2508.21	0	0	3.238e-08	5.73	44.08
FALSE	High	TSPVDEKALQDQLVLVAAK		ECM	0.000105943	0	1	1	10	P01019	1	2025.12	0	0	6.859e-07	4.37	58.65
FALSE	High	TSPTTNVLLSPLSVATALSALSLGAEQR		ECM	0.000159036	0	1	1	10	P36955	0	2797.53	0	6.792e-05	0.0003023	5.63	103.41
FALSE	High	ESEQGVYTCTAQGIWK	1xCarbamidomethyl [C9]		2.79112e-05	0	1	1	13	P00736	0	1856.85	0	0	9.17e-08	4.5	51.51
FALSE	High	TSNPYRVPANLENVGFEVQTAEDDLKTDFYK			0.000869364	0	1	1	3	P13671	2	3560.72	0	0	1.652e-05	3.93	76.27
FALSE	High	ESEVLAMNFQDWATASR		ECM	0.00100629	0	1	1	5	P08185	0	1954.9	0	0	2.05e-05	4.21	73.27
FALSE	High	ESEVLAMNFQDWATASR	1xOxidation [M7]	ECM	6.13889e-05	0	1	1	3	P08185	0	1970.89	0	0	3.005e-07	3.85	64.2
FALSE	High	ESFGDLSSPDAVMGNPK			0.00210272	0	1	1	6	P02042	0	1750.8	0	0	6.143e-05	4	56.9
FALSE	High	ESFGDLSTPDAVMGNPK			0.000121797	0	1	1	27	P68871	0	1764.81	0	0	1.138e-06	3.73	55.59
FALSE	High	ESDIMTTNGVIHVVDK		ECM	0.00288751	0	3	7	2	Q15063; Q15063-5; Q15063-2	0	1757.87	0	0	9.808e-05	3.59	47.81
FALSE	High	ERDEDNNLLTEK		ECM	0.00181286	0	1	1	19	P09486	1	1475.7	0	0	4.928e-05	3.89	28.14
FALSE	High	EQVTYTCATYYK	1xCarbamidomethyl [C7]		0.00279875	0	1	1	10	P08603	0	1526.68	0	0.0001436	0.001038	2.65	38.38
FALSE	High	EQVQSCGPPPELLNGNVK	1xCarbamidomethyl [C6]		3.82036e-06	0	1	1	39	P08603	0	1965.97	1	0	1.193e-06	4.69	45.12
FALSE	High	EQLLVGGSHLK		ECM	0.00262955	0	1	1	34	P12109	0	1180.67	0	3.028e-05	0.000173	2.57	29.31
FALSE	High	EQINALTSFLDASFVYSSEPSLASR			0.000185065	0	1	2	16	P22079	0	2732.34	0	0	1.589e-06	4.95	94.22
FALSE	High	EQLQDMGLVDLFSPEK		ECM	1.07088e-05	0	1	1	43	P01008	0	1848.9	1	0	1.665e-06	4.46	81.04
FALSE	High	EQLQDMGLVDLFSPEK	1xOxidation [M6]	ECM	0.000596437	0	1	1	24	P01008	0	1864.9	0	0.0002818	0.001862	3.66	70.21
FALSE	High	TSVQTTSSGSGPFTDVR		ECM	9.44156e-05	0	9	17	11	P02751-3; P02751-14; P02751-7; P02751-10; P02751-5; P02751-15; P02751; P02751-13; P02751-8	0	1726.82	0	0	1.112e-06	4.83	37.12
FALSE	High	EQLSLLDRFTEDAK		ECM	0.000858843	0	1	2	20	P01011	1	1664.85	2	0	1.622e-05	3.97	56.8
FALSE	High	EQISQFLQAAER			0.00239525	0	1	2	9	P37802-2	0	1419.72	0	0	7.439e-05	3.13	56.08
FALSE	High	EQQALQTVCLK	1xCarbamidomethyl [C9]	ECM	0.00244033	0	1	1	10	P05452	0	1317.68	3	1.604e-05	0.0001415	3.51	36.68
FALSE	High	EQQDSPGNKDFLQSLK		ECM	0.000958372	0	1	2	34	P08697	1	1833.9	0	0	1.909e-05	3.93	40.81
FALSE	High	TSTSEEVCSFYLK	1xCarbamidomethyl [C8]		0.00155418	0	1	1	3	P01031	0	1550.7	0	0.0001511	0.001221	2.95	48.11
FALSE	High	TSTSATLTGLTR		ECM	0.000823022	0	9	13	21	P02751-3; P02751-14; P02751-7; P02751-10; P02751-5; P02751-15; P02751; P02751-13; P02751-8	0	1208.65	1	0	4.532e-05	3.25	34.22
FALSE	High	TSTDLDVDVDQPKEEK		ECM	2.77425e-05	0	1	5	35	Q14766	1	1818.86	0	0	9.024e-08	4.32	33.29
FALSE	High	EQTMSECEAGALR	1xCarbamidomethyl [C7]		0.000390124	0	1	1	16	P10643	0	1481.64	0	0	4.915e-06	3.62	31.26
FALSE	High	TSTASGLLLWQGVEVGEAGQGKDFISLGLQDGHLVFR		ECM	3.22831e-05	0	1	1	13	P98160	1	3886.01	0	0	2.54e-07	5.1	87.69
FALSE	High	EQVDFQHHQLAEAFK		ECM	0.000918348	0	1	1	12	Q13219	0	1826.88	0	0	1.791e-05	3.39	39.82
FALSE	High	TSTASGLLLWQGVEVGEAGQGK		ECM	2.99763e-06	0	1	1	204	P98160	0	2188.12	0	0	1.022e-08	5.69	68.28
FALSE	High	TSSSSQDPESLQDR		ECM	0.00114396	0	1	2	1	P05155-3	0	1536.68	0	0	2.485e-05	3.52
FALSE	High	EQLLELPEQQEGHLK			0.000136668	0	1	1	31	P07476	0	1790.93	0	0	2.692e-06	3.85	45.55
FALSE	High	TTGIVMDSGDGVTHTVPIYEGYALPHAILR	1xOxidation [M6]		3.46716e-06	0	1	2	28	P60709	0	3199.61	0	0	2.969e-05	4.68	62.63
FALSE	High	ETTYTVLQNEDTK			0.00060372	0	1	1	13	P00450	0	1541.73	0	0	1.776e-05	3.53	35.36
FALSE	High	TQSGLQSYLLQFHGLVR			0.000479436	0	1	1	16	Q9UNN8	0	1947.04	1	0	6.417e-05	4.45	66.56
FALSE	High	EVVSLTEACCAEGADPDCYDTR	3xCarbamidomethyl [C9; C10; C18]		1.28697e-08	0	1	2	827	P02774-3	0	2518.02	0	0	4.31e-10	6.26	54.32
FALSE	High	EVVTDQFLCSGTQEDESPCK	2xCarbamidomethyl [C9; C19]		6.27225e-07	0	1	3	27	P06681	0	2329	0	0	2.935e-10	5.41	51.64
FALSE	High	EVVTDQFLCSGTQEDESPCKGESGGAVFLER	2xCarbamidomethyl [C9; C19]		2.40649e-07	0	1	3	41	P06681	1	3431.54	0	0	5.715e-10	7.17	61.12
FALSE	High	EVWEELDGLDPNRFNPK			0.000126309	0	1	1	9	Q02818	1	2057.99	0	0	8.903e-07	4.16	64.12
FALSE	High	EVWEETDGLDPNDFDPK			4.95826e-06	0	1	2	8	P80303	0	2005.87	0	0	6.67e-09	4.99	65.94
FALSE	High	TPFDNEFYNGLCNR	1xCarbamidomethyl [C12]		0.00111633	0	1	1	1	P02748	0	1746.75	0	0	2.391e-05	3.23	59.7
FALSE	High	EVYMPSSIFQDDFVIPDISEPGTWK			7.27475e-05	0	2	3	14	P0C0L4; P0C0L5	0	2900.37	0	0	3.895e-07	4.88	95.91
FALSE	High	EVVSLTEACCAEGADPDCYDT	3xCarbamidomethyl [C9; C10; C18]		8.20128e-06	0	1	2	33	P02774-3	0	2361.92	0	0	1.301e-07	5.23	61.91
FALSE	High	EVYTFASEPNDVFFK		ECM	7.96738e-05	0	1	3	30	P12111	0	1792.84	0	0	4.449e-07	4.32	67.29
FALSE	High	TPENYPNAGLTMNYCR	1xCarbamidomethyl [C15]; 1xOxidation [M12]		1.34834e-05	0	1	1	4	P00747	0	1916.83	0	0	3.046e-07	3.43	40.8
FALSE	High	EWFWDLATGTMK		ECM	0.000698429	0	1	1	26	P02790	0	1484.69	0	0	1.184e-05	3.68	82.48
FALSE	High	EWFWDLATGTMK	1xOxidation [M11]	ECM	0.00267917	0	1	1	25	P02790	0	1500.68	0	6.792e-05	0.00035	3.42	74.45
FALSE	High	TPENYPNAGLTMNYCR	1xCarbamidomethyl [C15]		8.41422e-05	0	1	1	5	P00747	0	1900.83	0	0	4.845e-07	4.1	49.5
FALSE	High	TPENPSWLSLHLQDQK			0.00147057	0	1	2	6	P04278	0	1892.95	0	0.0001146	0.0008688	3.73	53.16
FALSE	High	TPEENEPTQLEGGPDSLGFETLENCRK	1xCarbamidomethyl [C25]		0.00031938	0	1	1	7	Q9UJJ9	1	3047.39	0	0	3.644e-06	3.82	56.53
FALSE	High	TPEENEPTQLEGGPDSLGFETLENCR	1xCarbamidomethyl [C25]		0.000111885	0	1	1	4	Q9UJJ9	0	2919.29	0	0	3.906e-05	4.26	65.68
FALSE	High	TPEVTCVVVDVSHEDPEVK	1xCarbamidomethyl [C6]		1.39637e-06	0	1	2	23	P0DOX5	0	2139.03	0	0	1.434e-07	5.57	54.42
FALSE	High	TPEELYEGTLGK			0.00179063	0	1	2	3	P0DMR2	0	1336.66	0	0	4.866e-05	3.5	47.67
FALSE	High	EVVSLTEACCAEGADPDCYD	3xCarbamidomethyl [C9; C10; C18]		2.11181e-05	0	1	2	5	P02774-3	0	2260.87	0	3.028e-05	0.0001855	3.34	61.57
FALSE	High	EVVSLTEACCAEGADPDC	3xCarbamidomethyl [C9; C10; C18]		0.00135783	0	1	2	1	P02774-3	0	1982.78	0	0	3.228e-05	2.56	56.74
FALSE	High	EVTHQGLSSPVTK			0.00131685	0	1	2	8	P0DOX7	0	1382.73	0	6.792e-05	0.0003714	2.9	23.94
FALSE	High	EVTINPDTTCGNDWVCEHR	2xCarbamidomethyl [C10; C16]		4.56105e-05	0	1	3	22	P04745	0	2302.98	0	0	1.925e-07	4.45	46.41
FALSE	High	EVTLNRPFLFAVYDQSATALHFLGR		ECM	8.8324e-05	0	1	1	4	P01019	0	2865.5	0	0	2.182e-06	4.14	85.64
FALSE	High	TPHGIILDSVDAAFICPGSSR	1xCarbamidomethyl [C16]	ECM	0.00223715	0	1	1	8	P02790	0	2213.1	0	0	6.715e-05	3.39	65.18
FALSE	High	TPHAEDMAELVIVGGK			0.000407038	0	1	5	20	P55290-4	0	1666.85	0	0	5.257e-06	4.61	52.51
FALSE	High	EVTSDSGSIVVSGLTPGVEYVYTIQVLR		ECM	9.04923e-05	0	9	15	68	P02751-3; P02751-14; P02751-7; P02751-10; P02751-5; P02751-15; P02751; P02751-13; P02751-8	0	2968.55	0	0	1.814e-05	5.58	101.99
FALSE	High	TPGIWLLHCHVTDHIHAGMETTYTVLQNEDTK	1xCarbamidomethyl [C9]; 1xOxidation [M19]		7.04779e-06	0	1	1	19	P00450	0	3733.77	0	0	4.332e-07	5.3	56.4
FALSE	High	EVVSLTEACCAEGADPDCY	3xCarbamidomethyl [C9; C10; C18]		1.32221e-06	0	1	2	5	P02774-3	0	2145.84	0	0	9.094e-10	4.88	39.5
FALSE	High	TPGIWLLHCHVTDHIHAGMETTYTVLQNEDTK	1xCarbamidomethyl [C9]		9.88348e-07	0	1	1	57	P00450	0	3717.78	0	0	1.981e-09	7.02	64.68
FALSE	High	TPGAVNACHLSCSALLQDNIADAVACAK	3xCarbamidomethyl [C8; C12; C26]		1.3712e-06	0	1	1	40	P61626	0	2927.38	0	0	9.628e-10	6.5	61.51
FALSE	High	EVVLQWFTENSK			0.000982032	0	1	1	6	P15144	0	1479.75	0	3.028e-05	0.0002051	3.45	66
FALSE	High	EVVPRPRPGVTEATITGLEPGTEYTIYVIALK		ECM	0.00112317	0	9	15	10	P02751-3; P02751-14; P02751-7; P02751-10; P02751-5; P02751-15; P02751; P02751-13; P02751-8	0	3469.89	0	0.000161	0.001295	4.75	72.87
FALSE	High	EVVQEILQFQEDPQTK			0.000952548	0	1	1	5	O60437	0	1930.98	0	0.0001146	0.0009093	3.41	66.21
FALSE	High	TPGAAANLELIFVGPQHAGNYR			7.45737e-09	0	1	2	104	P04217	0	2296.18	0	0	4.644e-12	5.97	61.95
FALSE	High	EVVSAQPATFLAR			0.000629924	0	1	2	15	P28799	0	1388.75	0	0	1.013e-05	3.84	48.42
FALSE	High	EVVSLTEACCAEGAD	2xCarbamidomethyl [C9; C10]		0.000349788	0	1	2	207	P02774-3	0	1610.67	0	0	4.159e-06	4.45	53.97
FALSE	High	EVVCTNCPTGTTGK	2xCarbamidomethyl [C4; C7]	ECM	0.000147876	0	1	1	10	P11047	0	1523.68	0	0	5.819e-06	3.96	40.46
FALSE	High	EWSSGYYWIDPNQGCTMDAIK	1xCarbamidomethyl [C15]	ECM	0.000194263	0	1	1	12	P08123	0	2521.08	0	0	1.707e-06	4.21	73.59
FALSE	High	EWTCIAYSQLR	1xCarbamidomethyl [C4]	ECM	0.00111633	0	9	17	24	P02751-3; P02751-14; P02751-7; P02751-10; P02751-5; P02751-15; P02751; P02751-13; P02751-8	0	1426.68	0	0	5.121e-05	3.51	54.04
FALSE	High	EWTSCAEVVSQEK	1xCarbamidomethyl [C5]		0.000976062	0	1	3	15	P06681	0	1552.69	0	0	5.552e-05	3.85	39.63
FALSE	High	TPAVCEGPCVEGCQCDAGFVLSADR	4xCarbamidomethyl [C5; C9; C13; C15]		0.000258314	0	1	1	1	Q9Y6R7	0	2755.16	0	0	2.632e-06	4.76
FALSE	High	EYSTNYGQAPLSLLVSYTK			0.000259885	0	1	3	12	P02774-3	0	2134.07	0	0.0001919	0.00136	4.02	76.91
FALSE	High	EYTDASFTNR			0.00170448	0	1	1	27	P00450	0	1203.53	0	7.879e-05	0.0004115	2.98	32.66
FALSE	High	EYTIENVFESAPNPR		ECM	7.59014e-05	0	1	3	12	P12111	0	1765.84	0	8.8e-05	0.0005117	4.1	64.58
FALSE	High	EYVCPSGFYPYPVQTR	1xCarbamidomethyl [C4]		5.14196e-06	0	1	2	13	P00751	0	1962.91	0	0	7.047e-09	4.59	58.7
FALSE	High	EYVGLSANQCAVPAK	1xCarbamidomethyl [C10]	ECM	9.61486e-05	0	1	1	21	Q07654	0	1606.79	0	0	9.41e-07	4.3	39.11
FALSE	High	EYWIDPNQGCNLDAIK	1xCarbamidomethyl [C10]	ECM	4.52723e-06	0	1	1	26	P02452	0	1935.89	0	0	1.866e-07	5.24	63.4
FALSE	High	EYPSNAVEEVTQNNFR		ECM	0.00031745	0	1	4	6	Q14624	0	1896.87	0	0	3.611e-06	3.25	57.31
FALSE	High	EYYFAEAQIADFSDPAFISK		ECM	1.53862e-06	0	1	1	36	P05546	0	2312.08	0	0	1.146e-09	6.32	81.29
FALSE	High	TPAMESVCGYFHR	1xCarbamidomethyl [C8]; 1xOxidation [M4]	ECM	0.000901717	0	1	1	8	P01033	0	1570.68	0	6.792e-05	0.0003537	3.33	36.72
FALSE	High	TPAMESVCGYFHR	1xCarbamidomethyl [C8]	ECM	5.74282e-05	0	1	1	15	P01033	0	1554.68	0	0	2.72e-07	3.94	45.36
FALSE	High	TPAFAESVTEGDVR			0.00091277	0	0	0	2		0	1478.71	0	0	4.09e-05	3.23	44.49
FALSE	High	FAHYVVTSQVVNTANEAR		ECM	5.35749e-07	0	1	1	44	P19827	0	2006.01	0	0	2.322e-10	6.8	41.95
FALSE	High	FAIQTDPNSNDGLVTVVKPIDFETNR			0.00031745	0	1	2	10	P19022	0	2890.46	0	0	3.593e-06	4.03	68.25
FALSE	High	FAPDNEQNILWGLPLQYGWQYR			8.45371e-06	0	1	1	19	Q6P5S2	0	2708.33	1	0	1.498e-08	4.88	90.45
FALSE	High	FAQYLQQCPFEDHVK	1xCarbamidomethyl [C8]		3.24794e-05	0	1	2	26	P02768	0	1909.89	0	0	1.193e-06	4.79	46.72
FALSE	High	FAAPYEGFICESDQTKPLSNQPIVTISADDKDDTANGPR	1xCarbamidomethyl [C10]		0.00251741	0	1	2	8	P55287	1	4268.01	0	0.003	0.022	2.27	64.59
FALSE	High	TPCLVGLSLTHNQLETVAEGTFAHLSNLR	1xCarbamidomethyl [C3]	ECM	0.00145263	0	1	1	3	P22792	0	3178.63	0	0	5.89e-05	3.34	82.09
FALSE	High	TPCQQELDQVLER	1xCarbamidomethyl [C3]	ECM	0.000238735	0	1	1	32	P18065	0	1615.77	2	0	6.739e-06	4.17	50.34
FALSE	High	EYMNHLIDIGVAGFR			0.00290561	0	1	5	3	P04745	0	1734.86	0	0	9.85e-05	3.19	67.62
FALSE	High	EWTTTTGDVVNENPEWVK			0.000205158	0	1	2	4	Q8WVQ1	0	2104.98	0	0	1.867e-06	4.29	57.75
FALSE	High	TPEDNLEIVLHR			2.61105e-05	0	1	2	27	P09466	0	1435.75	1	0	1.337e-07	4.49	48.13
FALSE	High	TPDTCPLFCDFYNPHGGCEWHYQPCGAPCLK	5xCarbamidomethyl [C5; C9; C18; C25; C29]	ECM	2.51083e-07	0	1	1	26	Q9HC84	0	3784.55	0	0	7.41e-11	7.73	65.8
FALSE	High	EYANQFMWEYSTNYGQAPL			0.000107888	0	1	3	4	P02774-3	0	2312	0	0	4.191e-05	4.2	84.79
FALSE	High	EYANQFMWEYSTNYGQAPL	1xOxidation [M7]		5.33982e-05	0	1	3	2	P02774-3	0	2327.99	0	0	2.442e-07	4.23	78.81
FALSE	High	EYANQFMWEYSTNYGQAPLSLLVSYTK			3.20879e-05	0	1	3	21	P02774-3	0	3203.5	0	0	1.132e-07	6.17	94.82
FALSE	High	EYANQFMWEYSTNYGQAPLSLLVSYTK	1xOxidation [M7]		2.20032e-06	0	1	3	23	P02774-3	0	3219.5	1	0	1.955e-09	6.41	89.84
FALSE	High	EYCGVPGDGDEELLR	1xCarbamidomethyl [C3]	ECM	3.15096e-05	0	1	1	176	P02760	0	1708.75	0	0	2.309e-07	4.09	52.02
FALSE	High	EYEDGLSLPFGWTPGK			0.00123863	0	1	2	8	P22079	0	1795.85	0	0.0005252	0.00344	2.79	75.69
FALSE	High	TPDKVNHAVLAVGYGEK		ECM	3.96737e-05	0	1	1	44	P09668	1	1797.95	0	0	1.546e-07	4.53	31.79
FALSE	High	EYGVVLAPDGSTVAVEPLLAGLEAGLQG			0.00106961	0	1	2	5	Q96PD5-2	0	2725.43	0	0	2.255e-05	5.36	106.17
FALSE	High	EYGVVLAPDGSTVAVEPLLAGLEAGLQGR			1.13782e-05	0	1	2	57	Q96PD5-2	0	2881.53	0	0	6.68e-06	5.96	98.04
FALSE	High	TPDDDVFQYLAHTYASR			2.13462e-06	0	1	1	24	P14384	0	1998.92	1	0	1.883e-09	4.98	69.03
FALSE	High	EYLDLSFNQIAR		ECM	0.000440418	0	1	1	59	P51884	0	1468.74	0	0	5.906e-06	4.44	64.81
FALSE	High	EYLGAICSCTCFGGQR	3xCarbamidomethyl [C7; C9; C11]	ECM	1.49267e-06	0	9	14	62	P02751-3; P02751-14; P02751-7; P02751-10; P02751-5; P02751-15; P02751; P02751-13; P02751-8	0	1878.79	0	0	2.865e-08	5.1	51.98
FALSE	High	EYLGAICSCTCFGGQRG	3xCarbamidomethyl [C7; C9; C11]	ECM	0.00031745	0	9	14	3	P02751-3; P02751-14; P02751-7; P02751-10; P02751-5; P02751-15; P02751; P02751-13; P02751-8	1	1935.81	0	0	4.594e-05	3.8	48.78
FALSE	High	EYLNAVTESEK			0.00267917	0	1	2	12	O00468-6	0	1282.62	0	0	8.755e-05	3	32.38
FALSE	High	EVTGWVLVSPLSK		ECM	0.000183946	0	1	2	14	Q16270	0	1414.79	1	0	1.576e-06	4.5	66.91
FALSE	High	EVTGLSPGVTYYFK		ECM	0.000341407	0	9	15	13	P02751-3; P02751-14; P02751-7; P02751-10; P02751-5; P02751-15; P02751; P02751-13; P02751-8	0	1560.79	0	0	4.009e-06	4.3	59.58
FALSE	High	TPIFDNIISQGVLK			0.000858843	0	1	2	2	P00797	0	1544.87	0	0	1.619e-05	3.51
FALSE	High	TPLPPTSAHGNVAEGETKPDPDVTER		ECM	2.11181e-05	0	1	1	54	P02790	0	2715.32	0	0	6.502e-05	3.56	33.2
FALSE	High	EVDVMCTAFHDNEETFLK	1xCarbamidomethyl [C6]		0.00258087	0	1	2	6	P02768	0	2184.96	0	0	8.304e-05	3.66	62.99
FALSE	High	TQCTQDGSWQEGACVPVTCDPPPPK	3xCarbamidomethyl [C3; C14; C19]	ECM	0.000249086	0	1	1	11	Q13219	0	2815.21	0	0	1.161e-05	4.7	49.01
FALSE	High	EVDVWVIEPQGLR		ECM	0.000742186	0	1	1	12	P19823	0	1539.82	0	0.0001146	0.0008617	3.98	68.09
FALSE	High	TQCQAWEELEDQLPNFLEELPDCPCTLTQAR	3xCarbamidomethyl [C3; C23; C25]		0.00150715	0	1	1	3	Q9UGT4	0	3791.7	0	1.604e-05	0.0001564	4.62	97.36
FALSE	High	EVEELMEDTQHK			0.00198883	0	1	1	9	Q9UBP4	0	1487.67	0	0	5.669e-05	3.32	31.98
FALSE	High	TPWSLARPQGSCSLEGVEIK	1xCarbamidomethyl [C12]		6.52261e-05	0	1	2	24	P00751	0	2215.12	0	1.604e-05	0.0001318	4.31	54.1
FALSE	High	EVENDEMPADLPSLAADFVESK			5.95558e-05	0	1	2	2	P02768	0	2406.1	0	0	2.867e-07	4.96	82.77
FALSE	High	EVDVDDCQDVASECEVK	2xCarbamidomethyl [C7; C14]		2.44259e-05	0	1	1	4	P10599	0	1996.81	0	0	7.446e-08	5.08	41.46
FALSE	High	TPVNPGVGQCCTSSYANR	2xCarbamidomethyl [C10; C11]		6.20521e-06	0	1	1	9	P02771	0	1967.87	0	0	9.225e-08	4.05	32.55
FALSE	High	EVFYNGAWGTVGK			0.00206403	0	1	4	2	Q86VB7-2	0	1427.7	0	0.001349	0.008477	3.18
FALSE	High	TPVAQMTEDAVDAER			0.000698429	0	1	1	3	P01024	0	1632.75	0	0	1.189e-05	3.73	49.17
FALSE	High	EVGPPLPQEAVPLQK		ECM	0.00248628	0	1	4	37	Q16610	0	1601.89	0	0.0001349	0.001014	4.6	51.12
FALSE	High	EVGPTNADPVCLAK	1xCarbamidomethyl [C11]		0.00031745	0	1	1	30	P00450	0	1470.73	1	0	1.405e-05	3.77	40.07
FALSE	High	TPTDTFQTVETLTCLSLER	1xCarbamidomethyl [C14]		0.000779176	0	0	0	82		0	2212.08	0	0.0003343	0.002124	4.18	57.11
FALSE	High	TPSICPLFCDYYNPEGQCEWHYQPCGVPCLR	5xCarbamidomethyl [C5; C9; C18; C25; C29]	ECM	0.00139155	0	1	1	4	P98088	0	3903.65	0	0	3.339e-05	4.99	77.89
FALSE	High	EVGTPHGIILDSVDAAFICPGSS	1xCarbamidomethyl [C19]	ECM	0.000557929	0	1	1	28	P02790	0	2342.13	0	0	8.479e-06	4.58	78.49
FALSE	High	EVFSDNMFCVGDETQR	1xCarbamidomethyl [C9]		0.000571634	0	1	1	14	Q9NZP8	0	1933.81	0	0	8.727e-06	4.96	62.3
FALSE	High	EVDSGNDIYGNPIK		ECM	0.000221983	0	1	1	13	P16035	0	1520.72	0	0	2.096e-06	4.6	41.72
FALSE	High	EVDPQVNWAALVEEK			0.000755845	0	1	1	3	O60437	0	1726.86	0	0	1.336e-05	3.3	70.17
FALSE	High	TQCVVVAGSDAFPDPCPGTYK	2xCarbamidomethyl [C3; C16]		0.000261465	0	1	2	5	O94910	0	2269.03	0	0	4.446e-06	3.75	56.54
FALSE	High	TQPNLDNCPFHDQPHLK	1xCarbamidomethyl [C8]	ECM	3.7114e-05	0	1	1	57	P01034	0	2060.96	0	1.604e-05	0.0001206	4.26	35.23
FALSE	High	TQPNLDNCPFHDQPHL	1xCarbamidomethyl [C8]	ECM	0.000698429	0	1	1	1	P01034	0	1932.87	0	0	1.188e-05	3.35
FALSE	High	ETVPSMETGDLCADTAPTPK	1xCarbamidomethyl [C12]	ECM	5.11088e-06	0	1	2	8	Q9BXP8	0	2119.95	0	0	7.002e-09	4.69	50.04
FALSE	High	TQPHAPIPTFGQTIQTTVDR		ECM	8.56867e-05	0	1	4	6	Q16787-1	0	2208.14	0	0	6.301e-06	4.41	51.15
FALSE	High	ETWLWDLFPIGNSGK		ECM	0.00278133	0	1	2	10	A8K2U0	0	1762.88	0	9.782e-05	0.0005885	3.94	94.06
FALSE	High	ETYADGAETEVDCNR	1xCarbamidomethyl [C13]	ECM	5.18037e-05	0	1	2	2	Q12841	0	1729.7	0	0	2.317e-07	2.91	33.37
FALSE	High	ETYGEMADCCAK	2xCarbamidomethyl [C9; C10]		0.000525093	0	1	2	74	P02768	0	1434.53	0	0	1.081e-05	4.02	29.9
FALSE	High	TQPATAETQHIADQVR		ECM	0.000399701	0	1	1	1	P04080	0	1765.88	0	0	5.095e-06	3.1
FALSE	High	TQNIFFMSKVTNPKQA	1xOxidation [M7]	ECM	0.00153519	0	1	1	3	P01011	2	1869.95	0	0	3.866e-05	3.78	38.17
FALSE	High	TQLEELEDELQATEDAK			0.000622322	0	1	11	4	P35579	0	1961.92	0	0	9.94e-06	4.01	68.41
FALSE	High	TQHIMQAGQTLHLQCR	1xCarbamidomethyl [C15]		2.57958e-05	0	1	4	17	P17948	0	1921.95	0	0	8.087e-08	4.73	33.91
FALSE	High	EVATNSELVQSGK			0.00203865	0	2	2	7	P02533; Q04695	0	1361.69	2	0.0005008	0.0033	2.81	26.3
FALSE	High	TQEQLALEMAELTAR			4.96511e-05	0	1	1	1	P26038	0	1703.86	0	0	2.183e-07	4.82	66.74
FALSE	High	EVCSEQAETGPCR	2xCarbamidomethyl [C3; C12]		7.87135e-05	0	1	5	3	P05067	0	1522.63	0	0	4.385e-07	4.05	28.36
FALSE	High	EVDALKGTNESLER			0.00107616	0	1	1	5	P08670	1	1560.79	0	0	2.265e-05	3.24	31.24
FALSE	High	TQDTPEFFIDQGHAK			0.000240187	0	1	1	10	Q8TDL5	0	1733.81	0	0	2.354e-06	3.96	45.79
FALSE	High	EVDETYVPKEFNAETFTFHADICTLSEKER	1xCarbamidomethyl [C23]		1.34019e-05	0	1	3	3	P02768	2	3605.67	0	0	3.015e-08	5.33	66.57
FALSE	High	EVGTPHGIILDSVDAAFICPGSSR	1xCarbamidomethyl [C19]	ECM	2.99763e-06	0	1	1	677	P02790	0	2498.23	0	0	7.546e-09	6.5	68.21
FALSE	High	ETVHCDLQPVGPER	1xCarbamidomethyl [C5]		0.00157341	0	1	2	24	P17813	0	1636.77	0	0	3.996e-05	3.41	38.89
FALSE	High	TPSALAILENANVLAR			0.000179539	0	1	1	2	P09972	0	1652.93	0	0	1.518e-06	3.2	75.31
FALSE	High	TPSAAYLWVGTGASEAEKTGAQELLR			7.84964e-07	0	1	4	22	P06396	1	2706.37	0	0	9.895e-10	5.69	67.59
FALSE	High	EVPLSALTNILSAQLISH		ECM	0.000459513	0	1	2	5	P05121	0	1906.06	0	0	1.683e-05	4.1	93.53
FALSE	High	EVPLSALTNILSAQLISHWK		ECM	2.60744e-06	0	1	2	26	P05121	0	2220.24	0	0	1.906e-08	5.08	91
FALSE	High	EVQCTGTEASLADCK	2xCarbamidomethyl [C4; C14]	ECM	0.000600068	0	1	1	1	Q08380	0	1668.72	0	0	9.42e-06	2.72	30.07
FALSE	High	EVQGFESATFLGYFK			0.000325243	0	1	4	47	P06396	0	1722.84	0	0	7.344e-06	3.97	77.1
FALSE	High	EVQLVESGGGLVQPGGSLR			6.62402e-07	0	1	7	9	A0A0B4J1Y9	0	1882	0	0	7.441e-07	5.05	54.35
FALSE	High	EVQLVQSGAEVK			0.00288751	0	0	0	2		0	1286.7	0	0	9.757e-05	3.9	34.24
FALSE	High	EVQPVELPNCNLVK	1xCarbamidomethyl [C10]		0.00285166	0	1	1	15	P27169	0	1638.85	0	0	9.598e-05	3.11	50.43
FALSE	High	EVPLSALTNILSAQLI		ECM	0.000177375	0	1	2	5	P05121	0	1681.97	0	0	1.494e-06	3.88	106.32
FALSE	High	EVQVFEITENSAK		ECM	0.000341407	0	1	3	25	P12111	0	1493.75	0	0	4.441e-06	4.45	48.64
FALSE	High	TPNLAEFAFSLYR		ECM	0.00138304	0	1	3	14	P01009	0	1528.78	0	0	3.303e-05	4.25	79.35
FALSE	High	EVSADQVATVMWDYFSQLSNNAK			9.5304e-07	0	1	1	38	P06727	0	2603.21	0	0	8.809e-07	6.18	103.54
FALSE	High	EVSEAVVDTLESEYLK		ECM	0.000106588	0	1	1	7	P98160	0	1810.9	0	0	3.37e-06	3.97	73.92
FALSE	High	EVSIEHLGQVVQCSR	1xCarbamidomethyl [C13]	ECM	0.000228815	0	1	1	26	P98088	0	1740.87	0	0	2.191e-06	3.98	45.26
FALSE	High	TPLTHALPGLSEQEGQK		ECM	5.57133e-05	0	1	1	16	P35052	0	1805.94	0	0	4.853e-05	4.06	39.97
FALSE	High	EVSSCHCAPCQGNGVPVLK	3xCarbamidomethyl [C5; C7; C10]		1.1587e-05	0	1	1	32	P07358	0	2098.95	0	0	2.261e-06	4.6	32.22
FALSE	High	EVSTNTAMIQTSK	1xOxidation [M8]		0.00259699	0	1	3	6	P13646	0	1425.69	0	0	8.363e-05	3.56	24.61
FALSE	High	TPNPCENDGVCTDIGGDFR	2xCarbamidomethyl [C5; C11]		0.00081803	0	1	2	4	P80370	0	2123.88	0	0.0003915	0.002569	2.6	51.63
FALSE	High	EVPLSALTNILSAQL		ECM	0.000629924	0	1	2	3	P05121	0	1568.89	0	0	1.018e-05	3.78	101.96
FALSE	High	EVPLSALTNILSAQ		ECM	0.000645408	0	1	2	17	P05121	0	1455.81	0	0	3.985e-05	4.41	89.61
FALSE	High	EVPLNTIIFMGRVANPCVK	1xCarbamidomethyl [C17]	ECM	0.000147876	0	1	1	11	P01008	1	2158.15	0	0	1.048e-05	5.12	69.64
FALSE	High	TPSAAYLWVGTGASEAEK			7.70816e-07	0	1	4	96	P06396	0	1837.9	7	0	1.615e-09	5.56	54.22
FALSE	High	TPQLLTLVPR		ECM	0.00245555	0	1	1	8	P07988	0	1137.7	0	0	7.722e-05	3.41	57.42
FALSE	High	EVLDNSFTGGICK	1xCarbamidomethyl [C12]		0.000392496	0	1	1	12	P13671	0	1439.68	0	0	4.972e-06	3.84	50.34
FALSE	High	EVIENTEAVHQQFQK		ECM	0.00103746	0	1	2	2	Q9UIV8	0	1799.89	0	0	2.154e-05	3.52	35.91
FALSE	High	EVLEVTLNRPFLFAVYDQSATALHFLGR		ECM	0.00248628	0	1	1	6	P01019	0	3206.7	0	0	7.891e-05	3.48	91.7
FALSE	High	EVIGTDESQEVPYTIR		ECM	8.51687e-05	0	1	1	5	P98088	0	1835.9	0	0	4.925e-07	3.96	52.9
FALSE	High	EVLPLPEANFPSFPLPHHK		ECM	5.11088e-06	0	1	1	17	P04196	0	2169.15	0	0	1.609e-06	3.41	64.43
FALSE	High	TPPPQPQQQQVK			0.00127713	0	1	1	2	P35321	0	1375.73	0	0	2.931e-05	2.63	19.13
FALSE	High	EVLTGNDEVIGQVLSTLK			0.000665303	0	1	1	7	Q15904	0	1915.04	0	0	1.104e-05	4.95	80.94
FALSE	High	EVLWGSPAASDDGR		ECM	0.00136618	0	1	4	4	Q14624	0	1459.68	0	0	3.858e-05	3.31	47.47
FALSE	High	EVNEEGSEAAASTAVVIAGR		ECM	8.95736e-08	0	1	1	23	P01008	0	1959.96	1	0	1.551e-11	6.06	47.43
FALSE	High	EVNVSPCPTQPCQL	2xCarbamidomethyl [C7; C12]		0.00219592	0	1	2	10	P61916	0	1628.74	0	0.003259	0.02399	3.29	50.41
FALSE	High	EVNVSPCPTQPCQLSK	2xCarbamidomethyl [C7; C12]		1.91656e-05	0	1	2	44	P61916	0	1843.87	0	0	3.071e-07	4.29	37.36
FALSE	High	EVNVSPCPTQPCQLSKG	2xCarbamidomethyl [C7; C12]		0.000694199	0	1	2	19	P61916	1	1900.89	0	0	1.175e-05	3.46	37.05
FALSE	High	EVPCQSLEAYAELCR	2xCarbamidomethyl [C4; C14]	ECM	0.000200242	0	1	1	22	Q9HC84	0	1824.83	0	7.879e-05	0.0003991	3.59	58.22
FALSE	High	EVPLLQSLWLAHNEIR			2.13757e-05	0	1	1	13	O14498	0	1918.05	0	0	6.115e-08	4.31	73.01
FALSE	High	EVPLNTIIFMGR		ECM	0.000657272	0	1	1	27	P01008	0	1389.76	0	1.604e-05	0.0001126	3.74	70.24
FALSE	High	EVGTTPIVTWLLTEIPAGGR			0.001663	0	1	1	4	O43895	0	2110.15	0	0	4.354e-05	4.29	97.35
FALSE	High	TNYGQAPLSLLVSYTK			0.000205158	0	1	3	20	P02774-3	0	1754.93	0	0	3.942e-05	3.69	70.14
FALSE	High	EPLVDVQNVCFQEK	1xCarbamidomethyl [C10]		0.00226507	0	1	1	6	P07998	0	1704.83	0	3.028e-05	0.0002027	3.32	53.84
FALSE	High	EPLELTLPVELLADTR			4.04019e-05	0	1	1	26	Q8N4F0	0	1809	0	8.8e-05	0.0005471	4.25	87.48
FALSE	High	VAEGTQVLELPFKGDDITMVLILPKPEK	1xOxidation [M19]	ECM	1.87064e-05	0	1	1	40	P01008	1	3096.69	0	0	9.305e-07	4.89	74.57
FALSE	High	VAEGTQVLELPFKGDDITMVLILPKPEK		ECM	1.2845e-05	0	1	1	60	P01008	1	3080.7	0	0	2.226e-07	6.27	81.12
FALSE	High	VAEGTQVLELPFK		ECM	0.000298774	0	1	1	23	P01008	0	1430.79	0	0	3.69e-06	3.72	60.46
FALSE	High	VAEGETKPDPDVTER		ECM	2.57958e-05	0	1	1	34	P02790	0	1642.79	0	8.8e-05	0.0005589	3.61	24.22
FALSE	High	ELGGHLDQQVEEFR			0.000392496	0	1	1	31	P06727	0	1656.8	0	0	9.631e-06	3.73	46.63
FALSE	High	ELGICPDDAAVIPIK	1xCarbamidomethyl [C5]		0.000195444	0	1	1	17	P12273	0	1610.85	0	0	1.737e-06	3.51	64.69
FALSE	High	EIGLLTCEATVNGHLYK	1xCarbamidomethyl [C7]		1.57857e-05	0	1	4	25	P17948	0	1917.97	0	0	9e-07	4.5	51.93
FALSE	High	VAEGTQVLELPFKGDDITMVLILPKPEKSLAK		ECM	0.000728776	0	1	1	3	P01008	2	3479.94	0	0	2.761e-05	5.25	76.71
FALSE	High	ELGQVVECSLDFGLVCR	2xCarbamidomethyl [C8; C16]	ECM	2.91213e-05	0	1	1	105	Q9HC84	0	1980.95	0	0	9.73e-08	5.27	77.51
FALSE	High	VADESAENCDKSLHTLFGDK	1xCarbamidomethyl [C9]		0.00113006	0	1	2	4	P02768	1	2236.02	0	0	2.449e-05	4.15	44.39
FALSE	High	VADENPFAQGALK			0.000351916	0	1	4	13	P06396	0	1359.69	1	0	1.954e-05	3.31	44.41
FALSE	High	ELHHLQEQNVSNAFLDK			0.00103115	0	1	1	5	P00450	0	2022	0	0	5.872e-05	3.55	42.47
FALSE	High	ELHHLQEQNVSNAFLDKGEFYIGSK			0.000119602	0	1	1	8	P00450	1	2903.43	0	0	8.264e-07	5.12	55.27
FALSE	High	VADALTNAVAHVDDMPNALSALSDLHAHK	1xOxidation [M15]		6.58398e-07	0	1	1	44	P69905	0	3012.48	0	0	9.721e-09	6.55	61.6
FALSE	High	VADALTNAVAHVDDMPNALSALSDLHAHK			8.17867e-08	0	1	1	69	P69905	0	2996.49	0	0	2.63e-10	7.59	69.04
FALSE	High	VADALTNAVAHVDDMPNALSALSDLHAH	1xOxidation [M15]		1.58817e-05	0	1	1	3	P69905	0	2884.39	0	0	5.266e-05	4.61	68.21
FALSE	High	EIGSDDCYVGDGYSYR	1xCarbamidomethyl [C7]	ECM	0.000394883	0	1	2	11	Q14520	0	1855.74	0	0	5.564e-05	3.11	47.42
FALSE	High	VADALTNAVAHVDDMPNALSALSDLHAH			7.23077e-05	0	1	1	7	P69905	0	2868.39	0	0	1.485e-05	5.07	78.38
FALSE	High	EIETYHNLLEGGQEDFESSGAGK			0.00150715	0	1	1	3	P35527	0	2510.13	0	0	3.769e-05	3.67	53.9
FALSE	High	VAFSDYIHPVCLPDR	1xCarbamidomethyl [C11]	ECM	0.00169401	0	1	1	16	P00734	0	1788.87	0	4.504e-05	0.0002278	3.73	60
FALSE	High	ELDSLQTEAESLDNTVKELAEQLEFIK		ECM	7.45333e-05	0	1	1	7	P07942	1	3092.55	0	0	4.037e-07	4.78	81.78
FALSE	High	EIDTLETTCHVLDPTPVAR	1xCarbamidomethyl [C9]		3.30756e-05	0	1	1	12	P02765	0	2167.07	0	0	1.18e-07	4.1	55.01
FALSE	High	VAHFIDQTLK		ECM	0.000354056	0	1	3	17	P05155-3	0	1171.65	1	0	5.243e-05	3.57	32.23
FALSE	High	VAHALAEGLGVIACIGEK	1xCarbamidomethyl [C14]		0.000453974	0	1	3	6	P60174	0	1807.97	0	0.002839	0.02022	3.59	63.92
FALSE	High	ELEADEREPTESTQQLNKPEVLEVTLNRPFLFAVYDQSATALHFLGR		ECM	0.000491207	0	1	1	14	P01019	1	5401.73	0	6.792e-05	0.0003702	6.19	86.22
FALSE	High	ELEAVCQDVLSLLDNYLIK	1xCarbamidomethyl [C6]		2.67145e-06	0	1	1	18	P61981	0	2235.16	0	0	2.623e-09	5.59	104.3
FALSE	High	VAGTCYQAEWDDYVPK	1xCarbamidomethyl [C5]		0.000178454	0	1	1	6	P30086	0	1901.84	0	0	1.511e-06	4.27	59.2
FALSE	High	ELESQISELQEDLESER			1.92822e-05	0	1	1	17	P35579	0	2033.95	0	0	5.201e-08	4.77	71.53
FALSE	High	ELEDWAGNEAYAEYHFR		ECM	1.74995e-05	0	1	1	25	P02671	0	2099.91	0	0	4.512e-08	5.04	58.17
FALSE	High	EIEELYNNPQNPER			0.00110278	0	1	1	3	O43451	0	1744.81	0	0	2.355e-05	3.19	40.63
FALSE	High	VAGLLEDTFPGLLGLR		ECM	0.00144374	0	1	2	4	P35858-2	0	1670.95	0	8.8e-05	0.0004605	3.47	85.7
FALSE	High	VAGKPGDFGYCDLNYCEEAVEEETGDGLDEDSDR	2xCarbamidomethyl [C11; C16]	ECM	1.36103e-07	0	1	1	9	P00734	0	3811.55	0	0	2.925e-11	6.44	65.58
FALSE	High	EIEIDTLETTCHVLDPTPVAR	1xCarbamidomethyl [C11]		5.57133e-05	0	1	1	13	P02765	0	2409.2	0	0	4.369e-07	4.92	64.58
FALSE	High	VAFSDYIHPVCLPDRETAASLLQAGYK	1xCarbamidomethyl [C11]	ECM	9.31489e-06	0	1	1	20	P00734	1	3021.51	0	0	1.741e-08	4.52	70.38
FALSE	High	ELEQVCNPIISGLYQGAGGPGPGGFGAQGP	1xCarbamidomethyl [C6]		0.000390124	0	1	2	2	P0DMV9	0	2927.4	0	0	4.908e-06	4.95	86.69
FALSE	High	ELEQVCNPIISGLYQGAGGPGPGGFGAQGPK	1xCarbamidomethyl [C6]		3.62944e-08	0	1	2	19	P0DMV9	0	3055.49	0	0	2.964e-11	7.6	74.29
FALSE	High	ELEEIVQPIISK			0.000528287	0	1	1	25	P11021	0	1397.79	0	0	7.745e-06	4.29	57.12
FALSE	High	ELKEQQDSPGNKDFLQSLK		ECM	0.000964233	0	1	2	36	P08697	2	2204.12	0	7.879e-05	0.0004247	4.83	39.64
FALSE	High	ELLALIQLER		ECM	0.00288751	0	1	2	14	Q16610	0	1197.72	0	0	9.786e-05	3.7	68.46
FALSE	High	ELLCGASLISDR	1xCarbamidomethyl [C4]	ECM	0.0014174	0	1	1	21	P00734	0	1333.68	2	0	3.412e-05	3.29	52.72
FALSE	High	TYSVTVDGCTSHTGAWGK	1xCarbamidomethyl [C9]	ECM	4.01577e-05	0	1	1	11	P02452	0	1926.87	0	0	1.576e-07	4.46	38.38
FALSE	High	ELLTQPGDWTLFVPTNDAFK		ECM	7.10044e-05	0	3	7	33	Q15063; Q15063-5; Q15063-2	0	2292.15	0	7.879e-05	0.000421	4.12	87.28
FALSE	High	EILVGDVGQTVDDPYATFVK			7.10044e-05	0	1	1	1	P23528	0	2166.1	0	0	3.732e-07	3.56	71.84
FALSE	High	ELIVSQVHPETK		ECM	0.000843302	0	1	1	17	P01236	0	1379.75	0	0	1.572e-05	3.47	31.47
FALSE	High	EIIWNYAPSGIDIFTK			0.00227917	0	1	1	11	P00450	0	1866.96	0	0.0001436	0.00111	4.39	81.99
FALSE	High	TYSDHPEKVNKDDEEFIESNK			2.38406e-05	0	1	1	77	P00450	2	2524.15	0	0	5.717e-06	5.59	30.27
FALSE	High	TYNTNAQVPDSAGTATAYLCGVK	1xCarbamidomethyl [C20]		0.000547868	0	1	3	6	P05186	0	2402.13	0	0	8.211e-06	4.24	57.42
FALSE	High	EILSVDCSTNNPSQAK	1xCarbamidomethyl [C7]		1.1241e-05	0	1	5	47	P10909-2	0	1762.83	1	0	2.218e-07	4.59	36.08
FALSE	High	TYIYDHGFPYTDPVGVLYEDGDDTVATR			6.71409e-06	0	1	1	5	P04180	0	3179.45	0	0	3.976e-07	5.16	74.73
FALSE	High	TYHYHVSTCQPTCR	2xCarbamidomethyl [C9; C13]	ECM	0.00218235	0	1	1	5	P98088	0	1809.78	0	1.604e-05	0.0001059	3.93	22.84
FALSE	High	TYHVGEQWQK		ECM	0.000813068	0	9	14	31	P02751-3; P02751-14; P02751-7; P02751-10; P02751-5; P02751-15; P02751; P02751-13; P02751-8	0	1275.61	2	0	1.872e-05	3.96	26.47
FALSE	High	EINLAPDSSSVVVSGLMVATK		ECM	2.68399e-07	0	9	15	41	P02751-3; P02751-14; P02751-7; P02751-10; P02751-5; P02751-15; P02751; P02751-13; P02751-8	0	2117.12	0	0	8.146e-11	5.49	73.29
FALSE	High	EINLAPDSSSVVVSGLMVATK	1xOxidation [M17]	ECM	2.87307e-06	0	9	15	45	P02751-3; P02751-14; P02751-7; P02751-10; P02751-5; P02751-15; P02751; P02751-13; P02751-8	0	2133.11	0	0	2.926e-09	5.51	67.12
FALSE	High	EINNWVQAQMK		ECM	0.00292382	0	1	1	14	P36955	0	1360.67	0	5.964e-05	0.0002381	3.79	49.63
FALSE	High	ELNQLEDKYDKDYLSGELGDNLK		ECM	5.24358e-05	0	1	1	22	P35555	2	2699.3	0	0	8.53e-07	6.03	56.35
FALSE	High	TYGETGGNSPVQEFTVPGSK		ECM	7.6363e-05	0	9	14	24	P02751-3; P02751-14; P02751-7; P02751-10; P02751-5; P02751-15; P02751; P02751-13; P02751-8	0	2054.97	0	0	3.023e-06	4.76	50.41
FALSE	High	TYLGNALVCTCYGGSR	2xCarbamidomethyl [C9; C11]	ECM	1.7713e-05	0	9	17	16	P02751-3; P02751-14; P02751-7; P02751-10; P02751-5; P02751-15; P02751; P02751-13; P02751-8	0	1791.82	0	0	4.591e-08	4.66	51.18
FALSE	High	EILSVDCSTNNPSQ	1xCarbamidomethyl [C7]		0.000235858	0	1	5	4	P10909-2	0	1563.7	0	0	2.302e-06	3.19	57.65
FALSE	High	ELLSSWLQSDDEPEKER		ECM	0.000453974	0	1	4	3	Q86UX2	1	2060.98	0	0	6.164e-06	3.92	58.65
FALSE	High	ELISLVEDVSSNYDGCCEGDVVQCIR	3xCarbamidomethyl [C16; C17; C24]		6.92075e-06	0	1	1	14	P43652	0	3016.33	0	0	1.107e-08	4.44	78.97
FALSE	High	ELLDTVTAPQK		ECM	0.00212893	0	1	1	28	P36955	0	1214.66	0	0.0001146	0.0008723	3.87	40.07
FALSE	High	VADALTNAVAHVDDMPNAL			0.00092396	0	1	1	5	P69905	0	1936.94	0	0	1.809e-05	3.33	71.08
FALSE	High	VADALTNAVAHVDDMPN	1xOxidation [M15]		0.000600068	0	1	1	2	P69905	0	1768.82	0	0	9.417e-06	3.85	52.73
FALSE	High	VADALTNAVAHVDD			0.000128628	0	1	1	2	P69905	0	1410.69	0	0	9.169e-07	3.17	49.29
FALSE	High	ELIFVGPQHAGNYR			5.33982e-05	0	1	2	28	P04217	0	1600.82	0	0	2.441e-07	3.97	42.25
FALSE	High	VADALTNAVAHVD			0.00168361	0	1	1	5	P69905	0	1295.66	0	0	4.419e-05	3.56	47.7
FALSE	High	VADALTNAVAH			0.00150715	0	1	1	3	P69905	0	1081.56	0	0	3.762e-05	3.25	35.28
FALSE	High	VAACNLPIVR	1xCarbamidomethyl [C4]	ECM	0.00235102	0	1	1	11	P02760	0	1112.62	0	6.792e-05	0.0003042	3.68	38.32
FALSE	High	EIILVDDYSNDPEDGALLGK			0.000397285	0	1	2	9	Q10471	0	2176.07	0	0.0001349	0.000947	3.97	69.84
FALSE	High	TYYIAAVEVEWDYSPQR			1.45892e-05	0	1	1	38	P00450	0	2089.99	0	0	2.311e-07	4.3	91.81
FALSE	High	TYYHLSFPTNIQAPAVVFR			0.000216664	0	1	1	15	P23142-4	0	2224.15	0	0	2.018e-06	4.5	69.48
FALSE	High	TYWELLSGGEPLSQGAGSYVVR			1.5088e-07	0	1	1	29	P20061	0	2369.18	0	0	1.063e-09	6.27	76.4
FALSE	High	EIINVGHSFHVNFEDNDNR			0.000864087	0	1	1	11	P00915	0	2256.04	0	0	1.625e-05	4.37	51.31
FALSE	High	TYWELLSGGEPLSQGAGSY			0.00229336	0	1	1	2	P20061	0	2014.94	0	0	7.013e-05	3.38	84.88
FALSE	High	TYTVGCEECTVFPCLSIPCK	4xCarbamidomethyl [C6; C9; C14; C19]	ECM	4.98842e-06	0	1	1	63	P01033	0	2421.06	0	0	2.707e-07	5.04	67.93
FALSE	High	EILSDMETHGAHTALPQLLLQENWDNVK		ECM	3.47195e-05	0	1	1	7	Q13219	0	3202.58	0	0	1.269e-07	5.43	73.5
FALSE	High	ELLSGGEPLSQGAGSYVVR			9.76436e-07	0	1	1	6	P20061	0	1918.99	0	0	5.765e-10	5.27	55.67
FALSE	High	ELDSLQTEAESLDNTVK		ECM	3.80251e-05	0	1	1	6	P07942	0	1891.91	0	0	1.459e-07	4.37	61.87
FALSE	High	ELDRDTVFALVNYIFFK		ECM	0.000327221	0	1	3	23	P01009	1	2090.1	0	0	6.571e-05	4.74	102.24
FALSE	High	ELDNEDRVDSKPEGGDSTQESESEEHWVG		ECM	0.000476538	0	1	2	4	Q13316	1	3260.37	0	0	6.663e-06	4.51
FALSE	High	VAPDEHPILLTEAPLNPK			0.00120868	0	1	1	11	Q562R1	0	1954.06	0	4.504e-05	0.0002291	3.54	47.05
FALSE	High	EGYTCDCFEGFQLDAAH	2xCarbamidomethyl [C5; C7]	ECM	0.000224691	0	1	1	4	Q14767	0	2019.78	0	0	2.133e-06	4.24	65.11
FALSE	High	EHAVEGDCDFQLLK	1xCarbamidomethyl [C8]		3.47195e-05	0	1	1	280	P02765	0	1660.76	0	0	2.139e-06	5.35	43.43
FALSE	High	EHCNFNDVTTR	1xCarbamidomethyl [C3]		0.00274684	0	1	1	26	P13987	0	1392.6	0	0	9.079e-05	3.99	22.98
FALSE	High	EHEEPTTSEMAEETYSPK		ECM	8.7669e-06	0	1	1	33	P24593	0	2094.88	1	0	8.256e-07	4.88	34.71
FALSE	High	EHEEPTTSEMAEETYSPK	1xOxidation [M10]	ECM	2.59526e-05	0	1	1	26	P24593	0	2110.88	0	0	5.226e-06	4.47	28.12
FALSE	High	EHEEYQLCQPQSK	1xCarbamidomethyl [C8]		0.00267917	0	1	2	6	P20827	0	1675.74	0	0	8.739e-05	4.08	26.04
FALSE	High	EHEILHALGFYHEQSR		ECM	2.61105e-05	0	1	1	12	Q16819	0	1965.96	0	0	8.225e-08	5.03	45.23
FALSE	High	EGYTCDCFDGYHLDTAK	2xCarbamidomethyl [C5; C7]	ECM	4.56105e-05	0	1	5	20	Q14766	0	2051.81	0	0	1.916e-07	4.81	47.58
FALSE	High	EHGDPLIEELNPGDALEPEGR		ECM	0.000515625	0	1	3	20	Q9NQ79	0	2287.08	0	0	7.511e-06	4.6	64.22
FALSE	High	VCELDENNTPMCVCQDPTSCPAPIGEFEK	4xCarbamidomethyl [C2; C12; C14; C20]; 1xOxidation [M11]	ECM	5.97528e-07	0	1	1	11	P09486	0	3413.41	0	0	2.732e-10	6.41	59.57
FALSE	High	VCELDENNTPMCVCQDPTSCPAPIGEFEK	4xCarbamidomethyl [C2; C12; C14; C20]	ECM	1.25027e-07	0	1	1	18	P09486	0	3397.41	0	0	2.581e-11	7.56	63.87
FALSE	High	VCELDENNTPMCVCQDPT	3xCarbamidomethyl [C2; C12; C14]; 1xOxidation [M11]	ECM	3.89586e-05	0	1	1	15	P09486	0	2197.85	0	0	2.518e-06	4.92	45.89
FALSE	High	EHLNQGSSQETDKLAPVS			0.000199032	0	1	1	12	P13521	1	1939.94	0	0	2.825e-05	4.3	32.8
FALSE	High	EHLVQATPENLQEAR		ECM	3.89586e-05	0	1	2	33	Q06033	0	1734.88	0	0	3.754e-06	4.64	34
FALSE	High	EHLYSLHIPNCDK	1xCarbamidomethyl [C11]	ECM	0.000880016	0	1	1	45	P18065	0	1625.77	0	0.004806	0.03918	3.45	36.13
FALSE	High	VCELDENNTPMCVCQDPT	3xCarbamidomethyl [C2; C12; C14]	ECM	4.49986e-06	0	1	1	15	P09486	0	2181.86	0	0	3.315e-06	5.29	54.47
FALSE	High	EHGHFSSLSQDSAYHSGIQSR		ECM	5.33246e-06	0	1	1	8	P20930	0	2330.05	0	0	7.473e-09	5.07	28.25
FALSE	High	EGYQYYDCLQGGFVR	1xCarbamidomethyl [C8]	ECM	7.91922e-05	0	1	2	3	P98095-2	0	1854.81	0	0	4.417e-07	4.04	60.09
FALSE	High	EGVYTVFAPTNEAFR		ECM	0.000246083	0	1	1	38	Q15582	0	1700.83	0	1.604e-05	0.0001071	3.65	61.94
FALSE	High	EGVQKEDIPPADLSDQVPDTESETR			5.7081e-05	0	1	1	58	P01024	1	2755.29	0	0	2.701e-07	5.09	46.07
FALSE	High	VCQEHSCKPGQVCQPSGGILSCVTK	4xCarbamidomethyl [C2; C7; C13; C22]		0.000645408	0	1	1	1	Q9Y6R7	0	2816.29	0	0	1.047e-05	3.34
FALSE	High	EGTCPEAPTDECKPVK	2xCarbamidomethyl [C4; C12]		3.30756e-05	0	1	1	65	P02787	0	1817.8	0	0	3.487e-06	3.74	23.95
FALSE	High	VCPFAGILENGAVR	1xCarbamidomethyl [C2]		0.000140874	0	1	1	20	P02749	0	1502.78	0	0	1.583e-05	4.73	61.32
FALSE	High	VCNPDNPQECLLLEPGLNEIMANSLDYNER	2xCarbamidomethyl [C2; C10]		0.000249086	0	1	2	4	Q9BYF1	0	3517.6	0	0	2.484e-06	4.33	87.34
FALSE	High	EGTINVHDVETQFNQYK		ECM	3.57881e-05	0	1	9	29	P15941-2	0	2021.96	2	0	1.327e-07	4.67	52.65
FALSE	High	EGTPCSQCPSGYHCK	3xCarbamidomethyl [C5; C8; C14]		0.00290561	0	1	2	12	Q6UXB8	0	1767.69	0	0	9.851e-05	2.71	19.7
FALSE	High	VCKEFSHLGKEDFTSLSLVLYSR	1xCarbamidomethyl [C2]		6.72337e-05	0	1	2	10	P02774-3	2	2715.38	0	0	3.434e-07	5.88	60.82
FALSE	High	EGTQVLELPFKGDDITMVLILPKPEK		ECM	8.66124e-06	0	1	1	40	P01008	1	2910.59	0	0	1.554e-08	6.28	81.02
FALSE	High	EGTQVLELPFKGDDITMVLILPKPEK	1xOxidation [M17]	ECM	0.00184673	0	1	1	7	P01008	1	2926.58	0	0.002487	0.01709	2.79	74.02
FALSE	High	VCGSDGTTYPSGCQLR	2xCarbamidomethyl [C2; C13]	ECM	0.000267884	0	1	2	4	Q16270	0	1757.76	0	0	2.781e-06	3.34	32.14
FALSE	High	EGTSLGEVGGPDLK		ECM	0.00124623	0	1	2	15	Q14112	0	1358.68	1	0	3.045e-05	3.22	41.6
FALSE	High	VCGLCGNFDDNAINDFATR	2xCarbamidomethyl [C2; C5]	ECM	5.93916e-07	0	1	1	15	Q9HC84	0	2158.93	0	0	2.717e-10	6.24	63.44
FALSE	High	EGTTGQSYNQYSQR		ECM	0.000482352	0	9	14	9	P02751-3; P02751-14; P02751-7; P02751-10; P02751-5; P02751-15; P02751; P02751-13; P02751-8	0	1618.71	0	0	6.791e-06	3.43	25.17
FALSE	High	EGTYYSPNYNPQSR			0.00016294	0	1	1	17	P00450	0	1675.73	0	0	1.312e-06	4.14	36.54
FALSE	High	VCGLCGNFDDIAVNDFATR	2xCarbamidomethyl [C2; C5]	ECM	7.96738e-05	0	1	1	3	P98088	0	2143.95	0	0	4.445e-07	3.85
FALSE	High	EGVLFFQGDR		ECM	0.00241018	0	1	1	15	P02790	0	1167.58	0	6.792e-05	0.0003804	3.18	54.63
FALSE	High	VCGGVLEGVVTSGSR	1xCarbamidomethyl [C2]		0.001663	0	1	1	2	P00746	0	1476.75	1	0	4.343e-05	2.44	45.42
FALSE	High	VCELDENNTPMCVCQD	3xCarbamidomethyl [C2; C12; C14]; 1xOxidation [M11]	ECM	0.000994084	0	1	1	8	P09486	0	1999.75	0	0	2.579e-05	3.79	42.75
FALSE	High	EIPAWVPFDPAAQITK			0.000557929	0	1	1	33	P25311	0	1782.94	0	0	8.427e-06	3.71	75.84
FALSE	High	EHSDVIDSQELSK		ECM	0.000571634	0	4	5	24	P10451-5; P10451; P10451-3; P10451-2	0	1486.7	0	0	8.729e-06	3.6	29.29
FALSE	High	VCEGPCVEGCQCDAGFVLSADR	4xCarbamidomethyl [C2; C6; C10; C12]		5.43034e-06	0	1	1	8	Q9Y6R7	0	2486.02	0	0	1.731e-08	4.95	56.99
FALSE	High	ELCADYSENTFTEYKK	1xCarbamidomethyl [C3]		0.000252125	0	1	3	14	P02774-3	1	1997.88	0	0	2.537e-06	4.2	42.67
FALSE	High	VASHTSDSDVPSGVTEVVVK			0.00134129	0	1	5	9	P10909-2	0	2013.01	0	0	3.152e-05	3.17	38.28
FALSE	High	EICEVSEENYIR	1xCarbamidomethyl [C3]		0.000497201	0	1	1	16	P20061	0	1540.69	0	0	2.303e-05	3.68	42.65
FALSE	High	VASESVSLELPVDIVPDSTK		ECM	7.82377e-05	0	1	2	22	A8K2U0	0	2085.1	0	0	4.326e-07	5.59	71.38
FALSE	High	ELCREPEPTSDTCGFTR	2xCarbamidomethyl [C3; C13]	ECM	0.00283391	0	1	2	5	Q9BXP8	1	2054.89	0	0	9.49e-05	3.25	35.15
FALSE	High	ELCSYYQSCCTDYTAECKPQVTR	4xCarbamidomethyl [C3; C9; C10; C17]	ECM	0.000244596	0	1	1	5	P04004	0	2919.21	0	0	2.433e-06	2.6	43.93
FALSE	High	EICTTNEGVMYR	1xCarbamidomethyl [C3]	ECM	0.00146157	0	9	17	7	P02751-3; P02751-14; P02751-7; P02751-10; P02751-5; P02751-15; P02751; P02751-13; P02751-8	0	1472.65	1	6.792e-05	0.0002491	3.78	37.09
FALSE	High	ELCADYSENTFTEYK	1xCarbamidomethyl [C3]		2.36965e-05	0	1	3	113	P02774-3	0	1869.78	2	0	7.119e-08	4.83	51.91
FALSE	High	VAQGVGIPEDSIFTMADR	1xOxidation [M15]	ECM	0.00081803	0	1	1	20	P02760	0	1921.93	0	0.0002438	0.001776	3.84	60.08
FALSE	High	VAQDLNAPSDWDSR		ECM	0.0002506	0	4	5	14	P10451-5; P10451; P10451-3; P10451-2	0	1573.72	0	0	3.546e-05	3.97	42.24
FALSE	High	ELDESLQVAER			0.00114396	0	1	5	67	P10909-2	0	1288.64	1	5.964e-05	0.000235	3.56	41.83
FALSE	High	EIDKIVGQLMDGLK			0.00253312	0	1	3	8	Q13822-2	1	1558.85	0	0	8.114e-05	3.14	71.51
FALSE	High	VAPTETFTYEWTVPK			0.000331213	0	1	1	10	P00450	0	1768.88	2	0	3.833e-06	3.84	62.25
FALSE	High	VAPQQDDLDSPQQISISNAEAR		ECM	2.12172e-06	0	1	1	4	P24043	0	2382.15	0	0	1.857e-09	4.68	49.63
FALSE	High	ELDLSNNCLGDAGILQLVESVR	1xCarbamidomethyl [C8]		8.3128e-05	0	1	1	4	P13489	0	2415.22	0	0	4.769e-07	4.91	91.67
FALSE	High	VAPEEHPVLLTEAPLNPK			2.92984e-05	0	1	2	36	P60709	0	1954.06	2	0	9.78e-08	4.5	47.05
FALSE	High	VAQGVGIPEDSIFTMADR		ECM	1.23113e-05	0	1	1	28	P02760	0	1905.94	0	0	2.656e-08	5.15	66.83
FALSE	High	ELAVQYLNTFYGCPK	1xCarbamidomethyl [C13]	ECM	0.000364954	0	1	1	5	P08253	0	1802.88	2	0	4.43e-06	4.35	66.16
FALSE	High	ELASQPDVDGFLVGGASLKPEFVDIINAK			2.45405e-06	0	1	3	16	P60174	0	3029.58	0	0.001156	0.007214	4.05	81.77
FALSE	High	ELAKVEEEIQTLSQVLAAK			0.00161261	0	1	8	3	P55327-3	1	2099.16	0	0	4.14e-05	4.35	81.99
FALSE	High	VCEETSGAYEKTDTDGK	1xCarbamidomethyl [C2]	ECM	0.000132587	0	1	1	12	P02760	1	1889.81	2	0	1.247e-06	4.55	23.53
FALSE	High	VCEETSGAYEK	1xCarbamidomethyl [C2]	ECM	0.00172561	0	1	1	29	P02760	0	1272.54	0	1.604e-05	0.0001581	3.65	19.9
FALSE	High	EHTYGQAGSQHEEPEFTVHER		ECM	2.88655e-07	0	1	1	32	Q5D862	0	2468.09	0	0	2.243e-08	4.89	28.3
FALSE	High	VCEAGSGLVFSCQDK	2xCarbamidomethyl [C2; C12]		9.31489e-06	0	1	2	7	P08138	0	1656.74	0	0	1.745e-08	4.17	41.98
FALSE	High	EHVPQLLLLLTAGQSEDSYLQAANALTR		ECM	2.13757e-05	0	1	4	3	P12111	0	3051.61	0	0	6.113e-08	6.03	88.5
FALSE	High	EHYEEQIEAFK			0.00158312	0	1	1	20	P02748	0	1422.65	0	0	4.025e-05	3.55	38.71
FALSE	High	VCDDYWDTNDANVVCR	2xCarbamidomethyl [C2; C15]	ECM	5.94736e-06	0	1	9	2	Q9UGM3-6	0	2001.81	0	0	8.816e-09	5.11	53.58
FALSE	High	VCDDSWDTSDANVVCR	2xCarbamidomethyl [C2; C15]	ECM	2.20336e-05	0	1	8	2	Q9UGM3-6	0	1898.76	0	0	6.378e-08	4.95	47.76
FALSE	High	EKDIEFIYTAPSSAVCGVSLDVGGKK	1xCarbamidomethyl [C16]	ECM	0.000173125	0	1	1	3	P16035	2	2770.4	0	0	1.435e-06	5.15	62.3
FALSE	High	VCDDSWDTNDANVVCR	2xCarbamidomethyl [C2; C15]	ECM	0.00012785	0	1	9	2	Q9UGM3-6	0	1925.78	0	0	9.118e-07	4.03	46.97
FALSE	High	VCAPVLAKPGVISVMGT	1xCarbamidomethyl [C2]; 1xOxidation [M15]	ECM	0.00232201	0	1	3	12	P12111	0	1714.92	0	0	7.092e-05	4.27	52.47
FALSE	High	EKPAGGIPVLGSLVNTVLK			0.000702685	0	1	1	10	Q8TDL5	0	1892.12	0	0	4.196e-05	3.95	73.57
FALSE	High	EKPVWLGFLGPIIK			0.000427267	0	1	1	27	P00450	0	1596.95	0	0	5.658e-06	3.59	76.11
FALSE	High	EKVEHSDLSFSK			0.00135783	0	1	1	51	P61769	1	1405.7	0	3.028e-05	0.0001707	3.98	22.8
FALSE	High	EKVETELQGVCDTVLGLLDSHLIK	1xCarbamidomethyl [C11]		1.92822e-05	0	1	1	44	P31947	1	2696.42	0	0	5.235e-08	6.17	90.25
FALSE	High	EIAEDELVAAEALLK		ECM	6.88842e-05	0	1	1	6	P24043	0	1613.86	0	0	8.317e-06	5.1	78.68
FALSE	High	VATLSTLLFKPAVIADSGSYFCTAK	1xCarbamidomethyl [C22]		3.59561e-06	0	1	2	11	Q9Y279	0	2660.4	0	0	9.645e-08	5.22	76.01
FALSE	High	VCELDENNTPMCVCQD	3xCarbamidomethyl [C2; C12; C14]	ECM	0.000211472	0	1	1	9	P09486	0	1983.76	0	1.604e-05	0.0001493	3.9	51.57
FALSE	High	TTHGLPCLAWASAQAK	1xCarbamidomethyl [C7]	ECM	0.000101541	0	1	1	35	P00734	0	1711.86	3	0	3.233e-06	3.68	47.25
FALSE	High	EIPDEISILLLGVAH		ECM	0.000307971	0	1	1	16	P36955	0	1618.91	0	0	5.523e-06	4.04	92.99
FALSE	High	EIPDEISILLLGVAHFKG		ECM	0.00272976	0	1	1	1	P36955	1	1951.09	0	0	9.027e-05	2.03	91.74
FALSE	High	ENGQMMSCTCLGNGK	2xCarbamidomethyl [C8; C10]	ECM	0.000407038	0	9	14	1	P02751-3; P02751-14; P02751-7; P02751-10; P02751-5; P02751-15; P02751; P02751-13; P02751-8	0	1686.67	0	0	5.248e-06	3.73	35.52
FALSE	High	TVDRPFLFLIYEHR		ECM	4.08384e-06	0	1	1	29	P05546	0	1805.97	0	0	9.818e-06	4.38	61.04
FALSE	High	TVDGCTSHTGAWGK	1xCarbamidomethyl [C5]	ECM	0.00247086	0	1	1	16	P02452	0	1476.65	0	0	7.796e-05	3.57	22.15
FALSE	High	TVCLPDGSFPSGSECHISGWGVTETGK	2xCarbamidomethyl [C3; C15]	ECM	0.00244033	0	1	2	23	Q14520	0	2865.28	0	0	9.245e-05	4.33	59.1
FALSE	High	TVCDDYWDTNDANVVCR	2xCarbamidomethyl [C3; C16]	ECM	0.00206403	0	1	9	4	Q9UGM3-6	0	2102.85	0	0	5.979e-05	4.04	52.7
FALSE	High	TVCDDSWDTSDANVVCR	2xCarbamidomethyl [C3; C16]	ECM	0.000575113	0	1	8	1	Q9UGM3-6	0	1999.81	0	0	8.846e-06	3.15	46.81
FALSE	High	TVCDDSWDTNDANVVCR	2xCarbamidomethyl [C3; C16]	ECM	1.84555e-06	0	1	9	5	Q9UGM3-6	0	2026.82	1	0	1.5e-09	5.64	49.62
FALSE	High	ENFYVDETTVVK		ECM	0.00253312	0	1	1	6	P08185	0	1443.7	0	0	8.064e-05	3.29	51.75
FALSE	High	TVAGQDAVIVLLGTR			0.000783929	0	1	1	5	P30043	0	1512.87	0	0.0003167	0.002016	3.77	67.36
FALSE	High	TVAAPSVFIFPPSDEQLK			6.97246e-05	0	1	2	67	P0DOX7	0	1946.03	0	0	1.598e-06	4.63	70.08
FALSE	High	ENNAVYAFLGLTAPPGSK			0.00010278	0	1	1	28	O75368	0	1848.95	0	0.0005252	0.003431	4	74.4
FALSE	High	ENNQVPAVVAFSQGSVGFLWK		ECM	1.83439e-06	0	1	2	30	P14543	0	2277.17	0	0	1.071e-05	4.71	83.1
FALSE	High	ENPAVIDFELAPIVDLV			0.000130197	0	1	1	12	P13671	0	1853.99	0	0	3.249e-05	4.89	107.05
FALSE	High	ENPAVIDFELAPIVDLVR			2.89453e-05	0	1	1	44	P13671	0	2010.09	0	0	6.068e-05	5.07	93.36
FALSE	High	TVAAGALASLSHLK			0.000105943	0	1	1	33	O14498	0	1338.77	0	0	1.567e-06	4.4	46.65
FALSE	High	TVAACNLPIVR	1xCarbamidomethyl [C5]	ECM	0.00147057	0	1	1	83	P02760	0	1213.67	1	0	4.677e-05	3.69	40.91
FALSE	High	TVAGPVGGSLSVQCPYEK	1xCarbamidomethyl [C14]		6.80539e-05	0	0	0	15		0	1848.92	0	0	3.513e-07	4.5	46
FALSE	High	ENQLEVLEVSWLHGLK		ECM	4.16454e-05	0	1	1	57	P02750	0	1894.01	0	0	2.937e-07	4.82	75.75
FALSE	High	ENFPDTLNCAEVK	1xCarbamidomethyl [C9]		0.00186967	0	1	3	15	O60259-2	0	1536.7	0	0	5.183e-05	3.44	45.42
FALSE	High	TVGAAQVPAQLLVGALR			3.07121e-06	0	1	1	45	P08571	0	1663.99	0	0	1.568e-08	5.29	68.59
FALSE	High	ENAALQQLVVAK		ECM	0.000111209	0	1	1	25	P35247	0	1283.73	0	0	7.344e-07	4.38	44.79
FALSE	High	TVIEQQPVLCEVFCR	2xCarbamidomethyl [C10; C14]		0.000494195	0	1	3	3	P19440	0	1877.92	0	0	7.027e-06	3.83	66.6
FALSE	High	ENADSLQASLRPHADELK			3.46716e-06	0	1	1	39	P06727	0	1993.99	0	0	2.031e-07	5.07	37.2
FALSE	High	ENAELDVPIQSVFTR		ECM	2.21676e-05	0	1	2	23	P07996	0	1717.88	0	0	2.847e-05	4.37	65.99
FALSE	High	ENAEVGTTSNGYK			0.00161261	0	1	2	5	Q02487	0	1369.62	0	0	4.171e-05	2.82	21.65
FALSE	High	TVLEIDTPKVEQVPIVDIMFNDFGEASQK		ECM	9.21533e-05	0	1	2	8	P20908	1	3262.66	0	0	1.384e-06	5.3	91.86
FALSE	High	TVIDVTDFVNWASSINDAPVLISQK			0.00045123	0	1	1	2	P02748	0	2732.41	0	0	6.144e-06	4.23	97.85
FALSE	High	ENFLFLTPDCK	1xCarbamidomethyl [C10]	ECM	0.00286953	0	2	2	31	P01042-2; P01042	0	1383.66	0	1.604e-05	0.0001488	3.94	62.98
FALSE	High	ENAGEDPGLAR			0.00133309	0	2	2	15	P81605-2; P81605	0	1128.53	0	0.0001146	0.0008394	3.09	24.91
FALSE	High	ENEANVVITTLK			0.00222332	0	1	1	14	P12830	0	1330.72	0	0	6.694e-05	2.83	46.48
FALSE	High	ENEEQEYVQTVK		ECM	0.00256485	0	1	1	6	P04083	0	1495.69	0	0	8.229e-05	3.1	33.52
FALSE	High	ENEIYPVWSGLPSLQMADEESR		ECM	2.94766e-05	0	1	1	32	P01236	0	2550.18	3	0	9.903e-08	4.62	81.86
FALSE	High	ENEIYPVWSGLPSLQMADEESR	1xOxidation [M16]	ECM	0.000982032	0	1	1	26	P01236	0	2566.18	0	0.0007554	0.00465	3.38	75.53
FALSE	High	ENESLLLEDNIR			0.00167327	0	1	1	8	P00450	0	1444.73	0	0.0001436	0.001127	2.87	50.73
FALSE	High	TVGDINTERPGMLDFTGK			0.000249086	0	1	5	12	P07108-5	0	1950.96	3	0	2.494e-06	4.9	53.98
FALSE	High	TVGCEECTVFPCLSIPCK	4xCarbamidomethyl [C4; C7; C12; C17]	ECM	0.000485286	0	1	1	18	P01033	0	2156.95	0	0	6.815e-06	4.23	66.28
FALSE	High	TVLDLQSSLAGVSENLK		ECM	5.40497e-05	0	1	1	16	Q9BXX0	0	1773.96	0	0	6.847e-05	4.38	67.94
FALSE	High	TTVYQGHTALLQCEAQGDPKPLIQWK	1xCarbamidomethyl [C13]		0.00180171	0	1	6	2	Q13308-6	0	2982.51	0	0	7.355e-05	4.01	56.69
FALSE	High	ENSMYIINPWVYLER	1xOxidation [M4]		0.000349788	0	1	1	13	Q6P5S2	0	1942.94	0	0	1.812e-05	4.05	81.36
FALSE	High	ENSSESQEEVVSESR		ECM	8.25115e-06	0	1	2	4	Q13316	0	1695.73	0	0	3.271e-08	4.53	25.77
FALSE	High	EPERNECFLQHKDDNPNLPR	1xCarbamidomethyl [C7]		0.00135783	0	1	2	11	P02768	2	2508.17	0	0	3.221e-05	4.64	31.34
FALSE	High	EPFLSCCQFAESLR	2xCarbamidomethyl [C6; C7]		0.00200116	0	2	3	18	P0C0L4; P0C0L5	0	1743.78	0	1.604e-05	0.0001422	3.56	61.62
FALSE	High	EPFLSCCQFAESLRK	2xCarbamidomethyl [C6; C7]		0.00245555	0	2	3	1	P0C0L4; P0C0L5	1	1871.88	0	0	7.739e-05	3.07
FALSE	High	EPGCGCCATCALGLGMPCGVYTPR	5xCarbamidomethyl [C4; C6; C7; C10; C18]	ECM	1.61732e-05	0	1	1	23	P22692	0	2644.09	0	0	4.242e-08	5.21	63.78
FALSE	High	EPGCGCCATCALGLGMPCGVYTPR	5xCarbamidomethyl [C4; C6; C7; C10; C18]; 1xOxidation [M16]	ECM	1.8481e-05	0	1	1	10	P22692	0	2660.09	0	0	4.873e-08	5.85	55.96
FALSE	High	EPGCGCCLTCALSEGQPCGIYTER	5xCarbamidomethyl [C4; C6; C7; C10; C18]	ECM	2.06802e-07	0	1	2	52	P17936	0	2775.13	0	0	1.99e-08	5.74	58.74
FALSE	High	EPGCGCCMTCALAEGQSCGVYTER	5xCarbamidomethyl [C4; C6; C7; C10; C18]	ECM	2.9615e-06	0	1	1	26	P24593	0	2753.06	0	0	1.662e-07	5.36	52.75
FALSE	High	TTNVLLSPLSVATALSALSLGAEQR		ECM	2.06121e-05	0	1	1	4	P36955	0	2512.4	0	0	5.76e-08	5.98	102.85
FALSE	High	TTNIQGINLLFSSR			0.000190761	0	2	3	12	P0C0L4; P0C0L5	0	1563.85	0	0	1.66e-06	3.84	65.42
FALSE	High	TTMDPNDVILATHASVDNLLHLSGLLER	1xOxidation [M3]		0.00119398	0	1	1	6	O43505	0	3061.56	0	9.782e-05	0.0006354	3.54	87.9
FALSE	High	TTLSGAPCQPWASEATYR	1xCarbamidomethyl [C8]	ECM	4.31288e-06	0	1	1	20	P00748	0	1995.92	0	0	5.443e-09	4.17	50.41
FALSE	High	EPGQDLVVLPLSITTDFIPSFR			0.000286359	0	1	1	8	P01024	0	2444.31	0	0	3.073e-06	4.17	101
FALSE	High	TTIEKPVWLGFLGPIIK			9.79135e-05	0	1	1	75	P00450	0	1912.13	0	0	5.469e-06	4.97	78.39
FALSE	High	EPLALTETDICK	1xCarbamidomethyl [C11]	ECM	0.00239525	0	1	3	16	P12111	0	1389.69	0	0	0.0001004	2.99	46.79
FALSE	High	EPLDDYVNTQGASLFSVTK			0.000126309	0	1	1	19	P00747	0	2084.02	0	0	8.964e-06	3.87	69.77
FALSE	High	TTIDLTEDENQYSIGNLKPDTEYEVSLISR		ECM	0.000394883	0	1	6	2	P24821-4	0	3443.67	0	0	5.02e-06	4.73
FALSE	High	TTNLNTCGDSAETASTR	1xCarbamidomethyl [C7]		5.23634e-06	0	1	1	10	O95497	0	1798.79	0	0	7.276e-09	5.24	25.49
FALSE	High	TTPAVCEGPCVEGCQCDAGFVLSADR	4xCarbamidomethyl [C6; C10; C14; C16]		4.56105e-05	0	1	1	18	Q9Y6R7	0	2856.21	0	0	1.918e-07	6.33	60.06
FALSE	High	TTPEPCELDDEDFR	1xCarbamidomethyl [C6]		0.000880016	0	1	1	22	P08571	0	1723.71	0	0	2.308e-05	3.81	46.25
FALSE	High	EPCVESLVSQYFQTVTDYGK	1xCarbamidomethyl [C3]		5.73489e-06	0	1	1	51	P02652	0	2350.09	2	0	8.365e-09	5.53	90.09
FALSE	High	ENTDPGYNCLPCPPR	2xCarbamidomethyl [C9; C12]	ECM	0.00269593	0	1	2	14	P07996	0	1789.76	0	0.0001146	0.0009042	3.21	45.17
FALSE	High	TTVTGTPCQDWAAQEPHR	1xCarbamidomethyl [C8]		1.42396e-05	0	1	1	34	P00747	0	2054.93	0	0	3.309e-08	5.33	36.75
FALSE	High	ENTHFTVLIHELAEAFQK			7.62577e-06	0	1	3	25	Q15782	0	2127.09	0	0	1.742e-06	4.8	76.57
FALSE	High	TTVASHTSDSDVPSGVTEVVVK			1.51297e-05	0	1	5	14	P10909-2	0	2215.11	0	0	4.32e-07	5.34	41.05
FALSE	High	ENTVTNDWIPEGEEDDDYLDLEK		ECM	0.000125546	0	1	1	7	P05546	0	2739.18	0	0.0001436	0.001034	3.22	72.4
FALSE	High	TTTTNTQVEGDDEAAFLER			2.10889e-06	0	1	2	2	Q05682-4	0	2097.96	0	0	1.848e-09	4.32	48.04
FALSE	High	ENVPENSRPATGYPLPPQIFNESQYR			6.60218e-05	0	1	1	20	O75368	0	3003.46	0	0	2.622e-06	4.46	58.96
FALSE	High	ENYAELLEDAFLK		ECM	0.000485286	0	1	1	18	P12109	0	1554.77	0	0	7.562e-06	3.78	86.33
FALSE	High	TTTCQQQKEELLPAQDIK	1xCarbamidomethyl [C4]		1.6671e-05	0	1	1	20	P00751	1	2131.07	0	0	4.19e-08	4.59	34.41
FALSE	High	ENYPNAGLTMNYCR	1xCarbamidomethyl [C13]		0.000880016	0	1	1	15	P00747	0	1702.73	0	3.028e-05	0.0001768	3.19	46.09
FALSE	High	EPAAAAAALLGGEEI			0.000194263	0	1	1	7	Q9UBP4	0	1382.72	0	0	1.735e-06	4.26	74.61
FALSE	High	TTSSLACAQGPEFWCQSLEQALQCR	3xCarbamidomethyl [C7; C15; C24]	ECM	0.000637618	0	1	1	16	P07988	0	2928.31	0	0	7.636e-05	4.79	81.46
FALSE	High	EPAVGEPAEVTTTVLVR			0.000409513	0	1	1	25	P05362	0	1767.95	0	0	5.292e-06	3.6	54.02
FALSE	High	TTQFSCTLGEK	1xCarbamidomethyl [C6]		0.00266253	0	1	1	9	Q01469	0	1271.59	0	3.028e-05	0.0002053	2.82	31.99
FALSE	High	EPCPSIVTPAPAQQK	1xCarbamidomethyl [C3]		0.000751264	0	1	1	28	P22528	0	1622.82	0	0	1.324e-05	3.42	35.1
FALSE	High	EPCPSTVTPAPAQQK	1xCarbamidomethyl [C3]		0.000503268	0	1	1	19	P35321	0	1610.78	0	0.001335	0.008306	2.99	27.16
FALSE	High	EPCPSTVTPGPAQQK	1xCarbamidomethyl [C3]		0.000404577	0	1	1	29	Q9UBC9	0	1596.77	0	0	7.678e-05	3.15	26.87
FALSE	High	TVLSPVEPSCEGMQCAAGQR	2xCarbamidomethyl [C10; C15]		6.44399e-05	0	1	1	5	Q9Y6R7	0	2176.98	0	0	3.235e-07	3.75
FALSE	High	EMTPVNPGVGQCCTSSYANR	2xCarbamidomethyl [C12; C13]		5.53766e-05	0	1	1	2	P02771	0	2227.95	0	0	2.577e-07	3.73	43
FALSE	High	TVISYECCPGYEK	2xCarbamidomethyl [C7; C8]	ECM	0.000589242	0	1	1	19	Q15582	0	1605.69	0	0	2.461e-05	4.06	38.75
FALSE	High	EMSGSPASGIPVK			0.00192831	0	2	3	15	P0C0L4; P0C0L5	0	1259.63	0	0.001485	0.009535	2.84	34.84
FALSE	High	ELRPWCFTTDPNKR	1xCarbamidomethyl [C6]		5.087e-05	0	1	1	32	P00747	1	1819.89	0	0	2.261e-07	4.84	41.28
FALSE	High	TWQDCEYKDAAK	1xCarbamidomethyl [C5]	ECM	0.00251741	0	2	3	19	P01042-2; P01042	1	1514.66	1	1.604e-05	0.0001484	3.41	26.58
FALSE	High	ELSEALGQIFDSQR		ECM	5.77774e-05	0	1	1	39	Q08380	0	1592.79	1	0	5.291e-07	4.67	67.31
FALSE	High	EISEVFPDQFIHLGGDEVEFK			3.68896e-05	0	1	1	17	P07686	0	2435.18	0	0	1.621e-05	4.49	75.59
FALSE	High	ELSHLPSLYDYSAYR			0.000378474	0	1	1	20	P10643	0	1813.88	0	0	4.68e-06	4.1	56.91
FALSE	High	TWDPEGVIFYGDTNPK			1.41536e-05	0	1	5	43	P04278	0	1838.86	0	0	2.088e-06	4.72	67.21
FALSE	High	TWDHFWLNEGHTVYLER			0.00136618	0	1	4	1	P09960	0	2203.04	0	0	3.239e-05	3.77
FALSE	High	TWTELPWPHEK		ECM	0.00135783	0	1	1	47	P02790	0	1423.7	0	6.792e-05	0.0003361	3.35	50.93
FALSE	High	TWAPPPSIDLTNFLVR		ECM	2.8439e-09	0	9	13	49	P02751-3; P02751-14; P02751-7; P02751-10; P02751-5; P02751-15; P02751; P02751-13; P02751-8	0	1826.98	0	0	1.309e-09	5.76	84.48
FALSE	High	ELSSFIDKGQELCADYSENTFTEYK	1xCarbamidomethyl [C13]		8.64929e-07	0	1	3	485	P02774-3	1	2974.33	0	0	5.225e-10	7.63	68.8
FALSE	High	ELSSFIDKGQELCADYSENTFTEYKK	1xCarbamidomethyl [C13]		1.4481e-06	0	1	3	60	P02774-3	2	3102.42	4	0	1.046e-09	5.98	61.06
FALSE	High	ELSTVQESFLVK		ECM	0.00279875	0	1	1	18	A8K2U0	0	1379.74	0	7.879e-05	0.0004346	3.46	51.65
FALSE	High	EISVDQYPTHTSNR		ECM	0.000907226	0	1	1	19	Q6UVK1	0	1646.78	0	0	1.757e-05	3.88	28.8
FALSE	High	ELSYYSLEDLNNK			0.00186967	0	1	1	9	P01031	0	1587.75	0	7.879e-05	0.0003915	3.01	56.84
FALSE	High	TVVQPSVGAAAGPVVPPCPGR	1xCarbamidomethyl [C18]		2.32373e-06	0	1	1	353	P02765	0	2016.07	0	0	1.482e-08	6.09	48.34
FALSE	High	ELTDEELQSLFTNFANVVDK			0.000823022	0	1	1	6	P43652	0	2312.13	0	1.604e-05	0.0001567	5.35	97.11
FALSE	High	TWALTTAVSIPEQDNIACTSPHVLK	1xCarbamidomethyl [C18]		9.38449e-05	0	1	1	34	O14498	0	2752.4	0	0	8.637e-07	4.6	64.85
FALSE	High	EIRPALELLEPIEQK			0.00225107	0	1	2	17	P50395	0	1778.01	1	0	6.781e-05	4.16	60.3
FALSE	High	EIQLHNHWAQLTVGAGPR			1.67724e-05	0	1	5	22	P04278	0	2027.06	0	0	1.205e-06	5.27	48.36
FALSE	High	ELQLHGNHLEYIPDGAFDHLVGLTK			8.51687e-05	0	1	2	4	Q8TF66-2	0	2816.44	0	0	4.916e-07	5.19	64.12
FALSE	High	ELPDGQVITIGNER			0.000212758	0	4	11	31	P60709; Q6S8J3; Q562R1; P68032	0	1540.8	0	0.0003915	0.002824	3.86	49.46
FALSE	High	TYGADLASVDFQHASEDAR		ECM	3.73397e-05	0	1	1	21	P30740	0	2052.93	0	0	3.038e-05	4.15	49.43
FALSE	High	TYFPHFDLSHGSAQVKG			0.000139176	0	1	1	9	P69905	1	1890.91	0	0	3.811e-05	3.82	47.72
FALSE	High	TYFPHFDLSHGSAQVK			0.000211472	0	1	1	38	P69905	0	1833.89	0	0	4.74e-06	3.74	45.91
FALSE	High	TYFMPAAQLPELPDVELPTNK	1xOxidation [M4]		9.79135e-05	0	1	3	10	P02774-3	0	2390.19	0	0.0001096	0.0006747	4.86	77.31
FALSE	High	ELPFKGDDITMVLILPKPEK		ECM	0.0010502	0	1	1	4	P01008	1	2283.27	0	0	2.184e-05	4.44	68.58
FALSE	High	ELPPHLGELTVAEETSSSLR		ECM	0.00091277	0	1	3	2	P22105	0	2165.11	0	0.001261	0.008	3.77	54.4
FALSE	High	TYFMPAAQLPELPDVELPTNK			7.91922e-05	0	1	3	25	P02774-3	0	2374.2	0	0	4.408e-07	5.08	83
FALSE	High	ELPSLQHPNEQK		ECM	0.000551201	0	1	4	17	Q16610	0	1419.72	0	0	8.307e-06	3.42	27.07
FALSE	High	ELPVCAPIICPPPSIPTFATLR	2xCarbamidomethyl [C5; C10]		0.00201358	0	1	1	8	P02749	0	2449.3	0	0.002157	0.01523	3.58	83.79
FALSE	High	TYFGSIVLLSPAVIDSPLK			0.00194026	0	1	4	10	P55058	0	2020.14	0	0	5.442e-05	3.59	85.75
FALSE	High	TYETTLEKCCAAADPHECYAK	3xCarbamidomethyl [C9; C10; C18]		2.50255e-05	0	1	2	14	P02768	1	2518.07	0	0	7.71e-08	5.25	38.95
FALSE	High	ELQEMDKDDESLIK			0.00056474	0	1	1	8	P52566	1	1692.8	0	0	8.586e-06	3.95	39.51
FALSE	High	TYDATTHFETTCDDIK	1xCarbamidomethyl [C12]		0.000600068	0	1	2	13	P50395	0	1917.82	0	8.8e-05	0.0005506	2.86	38.43
FALSE	High	ELQETNAALQDVR		ECM	0.00010278	0	2	2	27	P49747-2; P49747	0	1486.75	0	0	2.061e-06	4.71	38.43
FALSE	High	TYCSEPEKVDKDNEDFQESNR	1xCarbamidomethyl [C3]		4.55476e-06	0	1	1	120	P00450	2	2590.1	1	0	8.435e-08	5.46	29.03
FALSE	High	TWTTGDQDTAFTNWAQPASGGPCPAQR	1xCarbamidomethyl [C23]		0.00247086	0	1	1	1	Q9HCU0	0	2921.29	0	0	7.785e-05	4.09	64.71
FALSE	High	TVVQPSVGAAAGPVVPPCPG	1xCarbamidomethyl [C18]		0.000358375	0	1	1	24	P02765	0	1859.97	1	0	2.949e-05	4.87	56.99
FALSE	High	EIPDEISILLLGVAHFK		ECM	3.68388e-06	0	1	1	47	P36955	0	1894.07	0	0	3.64e-06	4.19	92.19
FALSE	High	ELTDLNQEFETLQEK		ECM	0.000113939	0	1	4	5	Q16787-1	0	1836.89	0	0	7.679e-07	4.27	62.76
FALSE	High	TVVGVFTAPGLHLK		ECM	2.62692e-05	0	1	1	34	P01019	0	1438.84	0	0.0005008	0.003286	3.82	52.85
FALSE	High	EIVYPFQGDSTVTK			0.000313624	0	0	0	17		0	1583.8	0	0	3.523e-06	2.95	50.64
FALSE	High	TVSEALLMEPTDDGNTTPR		ECM	0.00285166	0	1	2	6	Q14515	0	2046.96	0	0	9.574e-05	3.31	53.43
FALSE	High	TVSCSGGMSLEGPSAFLCGSSLK	2xCarbamidomethyl [C4; C18]		0.00108939	0	1	1	7	P10643	0	2332.06	0	1.604e-05	0.0001342	4.63	68.62
FALSE	High	EIYCPAPPQIDNGIIQGER	1xCarbamidomethyl [C4]		1.62491e-06	0	1	7	30	P08174-7	0	2170.06	0	0	2.482e-09	4.66	58.39
FALSE	High	ELYNGQILETIGGK		ECM	0.00124623	0	3	7	3	Q15063; Q15063-5; Q15063-2	0	1534.81	0	0	2.836e-05	3.65	61.61
FALSE	High	EMADQAAAWLTR			0.00235102	0	1	1	12	P0C0L5	0	1362.65	0	3.028e-05	0.000177	3.46	59.48
FALSE	High	TVNTAVAITLACFGLAR	1xCarbamidomethyl [C12]		5.53766e-05	0	1	3	3	P05089-2	0	1777.96	0	0	2.56e-07	4.77	81.9
FALSE	High	TVSGNTVEYALTDLEPATEYTLR		ECM	4.99531e-05	0	1	6	32	P24821-4	0	2543.25	0	0	3.726e-06	5.17	77.53
FALSE	High	EMECAGTYDGSIDACK	2xCarbamidomethyl [C4; C15]		3.4301e-05	0	1	1	11	P05156	0	1806.7	0	0	2.281e-07	4.24	38.88
FALSE	High	TVNENLENYYLEVNQLEK		ECM	2.77425e-05	0	1	1	14	P51884	0	2212.08	0	0	9.05e-08	5.46	67.88
FALSE	High	EMEENFAVEAANYQDTIGR			4.69495e-06	0	1	1	21	P08670	0	2186.97	0	0	8.003e-07	5.78	63.93
FALSE	High	EMEENFAVEAANYQDTIGR	1xOxidation [M2]		9.25859e-06	0	1	1	5	P08670	0	2202.96	0	0	1.726e-08	3.46	57.68
FALSE	High	EMPADLPSLAADFVESK			0.000649338	0	1	2	10	P02768	0	1819.88	0	0	2.387e-05	4.69	79.67
FALSE	High	EMPFDPQDTHQSR		ECM	0.00132495	0	1	1	9	P01011	0	1587.69	0	0	3.097e-05	2.36	33.07
FALSE	High	TVLTEISQGAFSNPNAAAQVLPALMGK			1.33209e-05	0	1	1	14	P20061	0	2728.43	0	0	2.589e-06	6.05	88.91
FALSE	High	TVISYECCPGYEKVPGEK	2xCarbamidomethyl [C7; C8]	ECM	0.00212893	0	1	1	6	Q15582	1	2115.97	0	7.879e-05	0.0003896	3.68	44
FALSE	High	EMECAGTYDGSIDACK	2xCarbamidomethyl [C4; C15]; 1xOxidation [M2]		0.00211578	0	1	1	1	P05156	0	1822.69	0	0	6.208e-05	2.56	33.43
FALSE	High	ELVVPVAGSCVVDAVPAPGPSPSLYCR	2xCarbamidomethyl [C10; C26]		0.000853631	0	1	4	13	P54760	0	2796.41	0	0.0001436	0.001078	4.5	72.05
FALSE	High	TVSHYAVGDEWER		ECM	0.000364954	0	8	13	7	P02751-3; P02751-14; P02751-7; P02751-10; P02751-15; P02751; P02751-13; P02751-8	0	1548.71	0	0	7.06e-06	5.09	35.12
FALSE	High	ELVREPGCGCCSVCAR	4xCarbamidomethyl [C8; C10; C11; C14]	ECM	0.000918348	0	1	1	6	P18065	1	1909.81	0	6.792e-05	0.0002972	3.23	29.12
FALSE	High	TVVDALHEIPVKKGEGAEL		ECM	0.000113939	0	1	1	2	Q16270	2	2005.1	0	0	7.677e-07	2.87	48.44
FALSE	High	TVVDALHEIPVK		ECM	0.00195229	0	1	2	37	Q16270	0	1320.75	0	0	8.601e-05	3.63	46.89
FALSE	High	ELTPEVLQEWLDELEEMMLVVHMPR	3xOxidation [M17; M18; M23]	ECM	0.000394883	0	1	1	5	P01008	0	3114.48	0	0	5.005e-06	3.42	92.95
FALSE	High	ELTQQLNALFQDK			4.24099e-05	0	1	1	29	P06727	0	1547.81	0	0	9.494e-06	4.82	64.97
FALSE	High	ELTTEIDNNIEQISSYK			3.4462e-06	0	1	1	7	P13645	0	1996.97	0	0	8.063e-08	4.69	64.41
FALSE	High	TVTINCPFKTENAQK	1xCarbamidomethyl [C6]		0.00155418	0	1	1	12	P01833	1	1750.88	0	0	3.93e-05	3.81	35.38
FALSE	High	TVTLELLDNGAGADATKDDGVYSR			8.8324e-05	0	1	1	9	A8K7I4	1	2481.21	0	0	8.594e-06	3.86	56.61
FALSE	High	TVTLELLDNGAGADATK			3.6445e-05	0	1	1	2	A8K7I4	0	1688.87	0	0	1.367e-07	4.43	56.14
FALSE	High	EIVDSYLPVILDIIK			2.4991e-06	0	1	3	54	P07602-3	0	1730	0	0	1.558e-08	4.54	97.86
FALSE	High	EIVDSYLPVILDIIKG			0.000373913	0	1	3	7	P07602-3	1	1787.02	0	8.8e-05	0.0004673	3.88	99.29
FALSE	High	EIVGVVEPVPHDETYCDPASLFHVSNDYSFIR	1xCarbamidomethyl [C16]		0.00180171	0	1	2	5	Q9BYF1	0	3691.74	0	0	4.873e-05	4.27	75.41
FALSE	High	TVTGTPCQDWAAQEPHR	1xCarbamidomethyl [C7]		1.4501e-05	0	1	1	21	P00747	0	1953.89	0	0	3.388e-08	4.79	35.13
FALSE	High	EIVLTQSPATLSLSPGER			3.99149e-05	0	0	0	11		0	1898.02	0	0	1.562e-07	4.3	61.45
FALSE	High	EIVLTQSPGTLSLSPGER			0.000293389	0	0	0	20		0	1884.01	0	0	2.299e-05	5.16	57.27
FALSE	High	TVSTLVLGEGATEAEISMTSTR	1xOxidation [M18]	ECM	4.08948e-05	0	1	1	139	P02760	0	2269.12	2	0	1.821e-06	5.19	57.84
FALSE	High	ELVQGNVCPLVNEVLR	1xCarbamidomethyl [C8]		0.00256485	0	1	2	2	Q9NP55	0	1838.98	0	0	8.232e-05	3.93	68.6
FALSE	High	TVSTLVLGEGATEAEISMTSTR		ECM	1.51088e-06	0	1	1	297	P02760	0	2253.13	0	0	2.312e-07	5.54	64.82
FALSE	High	EITENLMATGDLDQDGR			3.75668e-05	0	1	1	5	P13796	0	1877.85	0	0	1.435e-07	4.52	56.55
FALSE	High	GGASEHITTLAYQELPTADLMQEWGDAVQYNPAIIK			0.00027446	0	1	1	13	P07358	0	3930.92	0	0	3.419e-05	5.66	88.31
FALSE	High	FASNCCSINSPPLYCDSEIDAELK	3xCarbamidomethyl [C5; C6; C15]		0.000120329	0	1	3	15	P02774-3	0	2790.21	0	0	3.231e-06	4.27	63.15
FALSE	High	FATTFYQHLADSK		ECM	0.00134953	0	1	1	26	P01008	0	1528.74	0	0	3.189e-05	3.7	44.06
FALSE	High	TGYVHATFYTPEGLR			0.000419566	0	1	2	6	P19801-2	0	1711.84	0	0	5.989e-06	4.32	46.77
FALSE	High	GAPDVATLTGGR		ECM	0.00253312	0	1	1	10	P98160	0	1114.59	2	0	8.057e-05	3.13	35.25
FALSE	High	TGYTPDITGTSCVDLNECNQAPKPCNFICK	4xCarbamidomethyl [C12; C18; C25; C29]	ECM	0.000194263	0	1	1	1	P35555	0	3460.53	0	0	1.709e-06	3.61
FALSE	High	TGWGETQGTFGAGLLK			0.00180171	0	1	1	12	P00747	0	1622.82	0	0	4.878e-05	4.02	60.69
FALSE	High	GAPWQCAPCSAEK	2xCarbamidomethyl [C6; C9]	ECM	0.00162256	0	1	1	22	P08833	0	1461.62	0	0	4.807e-05	3.28	30.94
FALSE	High	GAQATWTELPWPHEK		ECM	0.000476538	0	1	1	23	P02790	0	1750.85	0	0	6.624e-06	4.15	54.14
FALSE	High	GASSAGLGPVVR		ECM	0.0011867	0	1	2	21	P17936	0	1070.6	0	0	7.091e-05	3.7	29.23
FALSE	High	GALWLGGLPELPVGPALPK			5.88379e-05	0	1	7	5	O00468-6	0	1885.09	0	0	2.814e-07	3.83	85.25
FALSE	High	GATGGLCDLTCPPTK	2xCarbamidomethyl [C7; C11]	ECM	0.00132495	0	1	1	22	Q9HC84	0	1547.72	0	0	3.714e-05	3.37	41.53
FALSE	High	GATVLSPTAVFGTLASLYLGALDHTADR		ECM	0.000343484	0	1	1	10	P01019	0	2817.48	0	0.0006967	0.00423	3.85	103.65
FALSE	High	TGVCPELQADQNCTQECVSDSECADNLK	4xCarbamidomethyl [C4; C13; C17; C23]		5.087e-05	0	1	1	12	Q14508	0	3228.32	0	0	2.265e-07	6	50.41
FALSE	High	GAVEEPAAPWVGDSPIGQSELLGDDDAYLGNQR		ECM	1.98757e-05	0	1	2	13	Q9BXP8	0	3426.61	0	0	6.098e-08	4.99	79.17
FALSE	High	GAVEKGEELSCEER	1xCarbamidomethyl [C11]		0.00271279	0	1	2	19	P31947	1	1592.72	0	1.604e-05	0.0001375	3.8	25.3
FALSE	High	TGTMPPLPLEATGLALSSLR	1xOxidation [M4]		0.00129287	0	1	1	12	P08571	0	2041.1	0	0.002835	0.02011	3.86	76.99
FALSE	High	GAVNACHLSCSALLQDNIADAVACAK	3xCarbamidomethyl [C6; C10; C24]		5.99179e-05	0	1	1	15	P61626	0	2729.28	0	1.604e-05	0.0001548	4.04	60.2
FALSE	High	TGTMPPLPLEATGLALSSLR			6.13889e-05	0	1	1	21	P08571	0	2025.1	0	0	1.376e-05	4.06	85.63
FALSE	High	GATLALTQVTPQDER			0.000500225	0	1	1	13	P43121	0	1599.83	0	0.0001436	0.001049	3.78	44.34
FALSE	High	GAYPLSIEPIGVR			0.00170448	0	1	1	26	P00450	0	1371.76	2	3.028e-05	0.0001893	3.45	57.91
FALSE	High	TGYYFGASAGTGDLSDNHDIISMK			0.00103746	0	1	1	5	Q12907	0	2520.13	0	0	2.156e-05	3.71	61.4
FALSE	High	GALAVAVAQVCR	1xCarbamidomethyl [C11]	ECM	0.00254894	0	1	1	4	P07988	0	1214.67	0	0	8.124e-05	4.25	45.71
FALSE	High	GAAVPGAANASAQQPR		ECM	0.00271279	0	1	1	2	P28300	0	1465.75	0	0	8.924e-05	1.69	24.87
FALSE	High	GADDLCQECEDIVHILNK	2xCarbamidomethyl [C6; C9]	ECM	0.0014174	0	1	1	3	P07988	0	2128.96	0	1.604e-05	0.0001256	3.25	66.99
FALSE	High	GADFLVTEVENGGSLGSK			0.000600068	0	1	3	4	P14618	0	1779.88	1	6.792e-05	0.0003513	3.35	62.16
FALSE	High	GADLSGVTEEAPLK		ECM	0.00274684	0	1	2	5	P01009	0	1386.71	0	0.0004845	0.003264	3.52	44.26
FALSE	High	GADQAELEEIAFDSSLVFIPAEFR		ECM	0.000512508	0	1	5	7	P12111	0	2654.3	0	0	7.425e-06	4.01	102.64
FALSE	High	GAECFPACNPQNGFCEDDNVCR	4xCarbamidomethyl [C4; C8; C15; C21]		6.37857e-08	0	1	2	44	P80370	0	2617	0	0	9.293e-12	5.89	49.52
FALSE	High	GAEETEEEVVAENPCQNHHCK	2xCarbamidomethyl [C15; C20]	ECM	2.08635e-05	0	1	1	23	P09486	0	2467.02	0	0	5.861e-08	5.12	29.89
FALSE	High	GALGGNTQEVTLQPGEYITK			6.84678e-05	0	1	1	22	Q96DA0	0	2076.06	0	0	3.539e-07	4.67	53.83
FALSE	High	GAEVPEGECCPVCPDGSESPTDQETTGVEGPKGDTGPR	3xCarbamidomethyl [C9; C10; C13]	ECM	0.00122356	0	1	1	1	P02452	1	3958.66	0	0	2.756e-05	4.27	44.97
FALSE	High	GAFSDGLAHLDNLK			0.000358375	0	2	2	16	P02042; P68871	0	1457.74	1	0	2.191e-05	4.26	51.36
FALSE	High	GAFYLLGEAYFIQPLPAASER		ECM	1.02638e-05	0	1	1	38	Q9UHI8	0	2313.19	0	0	4.904e-07	5.45	89.19
FALSE	High	GAGTEDSACIPWAYYSTVDQVK	1xCarbamidomethyl [C9]		0.00134953	0	1	1	2	P00450	0	2418.09	0	0	3.19e-05	3.46	69
FALSE	High	GAGTTPSPGLQPAHLTFPLDYHLNQPFIFVLR		ECM	0.000964233	0	1	1	5	P36955	0	3504.84	0	0	1.932e-05	4.25	81.45
FALSE	High	GAGYCSNPGIPIGTR	1xCarbamidomethyl [C5]		0.00238041	0	1	2	8	P00751	0	1519.73	0	0.0004435	0.003071	3.34	40.89
FALSE	High	GAHAGEYGAEALER			0.00133309	0	1	1	22	P69905	0	1430.67	2	0	3.123e-05	3.7	26.78
FALSE	High	GAHLCGGVLVAEQWVLSAAHCLEDAADGK	2xCarbamidomethyl [C5; C21]		0.00163258	0	1	1	1	P00746	0	3034.45	0	0	4.219e-05	3.13	94.49
FALSE	High	THEDLYIIPIPNCDR	1xCarbamidomethyl [C13]	ECM	0.000119602	0	1	2	43	P22692	0	1855.9	0	0	8.211e-07	4.34	56.04
FALSE	High	GCDVVVIPAGVPR	1xCarbamidomethyl [C2]		0.00109606	0	1	2	2	P40926	0	1338.72	0	0	2.327e-05	3.7	50.64
FALSE	High	GCGCCATCALGLGMPCGVYTPR	5xCarbamidomethyl [C2; C4; C5; C8; C16]	ECM	2.45405e-06	0	1	1	23	P22692	0	2417.99	0	0	1.02e-06	5.11	64.25
FALSE	High	GCGCCATCALGLGMPCGVYTPR	5xCarbamidomethyl [C2; C4; C5; C8; C16]; 1xOxidation [M14]	ECM	3.91414e-06	0	1	1	29	P22692	0	2433.99	0	0	2.909e-06	5.62	53.59
FALSE	High	GDACEGDSGGPFVMK	1xCarbamidomethyl [C4]	ECM	0.000158075	0	1	1	16	P00734	0	1526.62	0	0	7.645e-06	4.19	38.84
FALSE	High	TGSHHCECYEGYTLNADKK	2xCarbamidomethyl [C6; C8]	ECM	1.17997e-05	0	1	2	27	O15232	1	2269.96	0	0	2.492e-08	5.31	23.54
[truncated: 18,701 more rows]
